# Supplementary material for: Synthesis, crystal structure and Hirshfeld surface analysis of 5-methyl-2-[(1,3-thia­zol-2-yl)sulfan­yl]-1,3,4-thia­diazole
Source: Acta Crystallogr E Crystallogr Commun. 2025 Jun 6;81(Pt 7):569–72. doi: 10.1107/S2056989025004980 (PMC12230607; doi:10.1107/S2056989025004980)
Supplement: Supplementary file 1 [file e-81-00569-sup1.cif]

##############################################################################
#                                                                            #
# This CIF contains the data in a paper accepted for publication in          #
# Acta Crystallographica Section E. It conforms to the requirements of       #
# Notes for Authors for Acta Crystallographica Section E, and has been       #
# peer reviewed under the auspices of the IUCr Commission on Journals.       #
#                                                                            #
# Full details of the Crystallographic Information File format               #
# are given in the paper "The Crystallographic Information File (CIF):       #
# a New Standard Archive File for Crystallography" by S. R. Hall, F. H.      #
# Allen and I. D. Brown [Acta Cryst. (1991), A47, 655-685].                  #
#                                                                            #
# The current version of the core CIF dictionary is obtainable from          #
# ftp://ftp.iucr.org/pub/cif_core.dic.                                       #
#                                                                            #
# Software is freely available for graphical display of the structure(s)     #
# in this CIF. For information consult the CIF software page                 #
# http://www.iucr.org/resources/cif/software.                                #
#                                                                            #
# This file may be used for bona fide research purposes within the           #
# scientific community so long as proper attribution is given to the journal # 
# article from which it was obtained.                                        #
#                                                                            #
##############################################################################
data_I
_audit_creation_method
;
Olex2 1.5
(compiled 2024.02.16 svn.r378c4104 for OlexSys, GUI svn.r6928)
;
_journal_date_recd_electronic     2025-04-21
_journal_date_accepted     2025-06-02
_journal_name_full     'Acta Crystallographica, Section E'
_journal_year     2025
_journal_volume     81
_journal_issue      1
_journal_page_first     0
_journal_page_last     0
_journal_paper_category     GO
_journal_paper_doi     10.1107/S2056989025004980
_journal_coeditor_code     DX2067
_publ_contact_author_name     'Batirbay Torambetov'
_publ_contact_author_address
;
National University of Uzbekistan named after Mirzo Ulugbek, 4 University St.,
Tashkent, 100174, Uzbekistan, Physical and Material Chemistry Division,
CSIR-National Chemical Laboratory, Pune, 411008,
India
;
_publ_contact_author_email     'torambetov_b@mail.ru'
_publ_contact_author_fax     ?
_publ_contact_author_phone     '+998913042025'
_publ_section_title
;
Synthesis, crystal structure and Hirshfeld surface analysis of
5-methyl-2-[(1,3-thiazol-2-yl)sulfanyl]-1,3,4-thiadiazole
;
_publ_section_title_footnote     .
loop_
    _publ_author_name
    _publ_author_footnote
    _publ_author_address
    'Kinshakova, Ekaterina' .
;
National University of Uzbekistan named after Mirzo Ulugbek, 4 University St.,
Tashkent, 100174,
Uzbekistan
;
    'Torambetov, Batirbay' .
;
National University of Uzbekistan named after Mirzo Ulugbek, 4 University St.,
Tashkent, 100174, Uzbekistan
Physical and Material Chemistry Division,
CSIR-National Chemical Laboratory, Pune, 411008,
India
;
    'Bharty, Manoj K' .
;
Department of Chemistry, Banaras Hindu University, Varanasi 221 005,
India
;
    'Atashov, Aziz' .
;
Karakalpak State University, 1 Ch. Abdirov St. Nukus, 230112,
Uzbekistan
;
    'Rasulov, Abdusamat' .
;
Termez University of Economics and Service, 41B Farovon St., Termiz, 190111,
Uzbekistan
;
    'Kadirova, Shakhnoza' .
;
National University of Uzbekistan named after Mirzo Ulugbek, 4 University St.,
Tashkent, 100174,
Uzbekistan
;
    'Gonnade, Rajesh G' .
;
Academy of Scientific and Innovative Research (AcSIR), Sector 19, Kamla Nehru
Nagar, Ghaziabad, Uttar Pradesh 201002, India
Physical & Materials Chemistry Division,
CSIR-National Chemical Laboratory, Pune-411008,
India
;
_publ_section_synopsis
;
The title compound contains two biologically active heterocyclic rings,
1,3,4-thiadiazole and 1,3-thiazole, connected <i>via</i> a sulfur atom. The
packing is consolidated by non-classical intermolecular C---H...N hydrogen
bonds and <i>\p</i>--<i>\p</i> stacking interactions.
;
_chemical_name_systematic
;
5-Methyl-2-[(1,3-thiazol-2-yl)sulfanyl]-1,3,4-thiadiazole
;
_chemical_name_common     ?
_chemical_formula_moiety     'C6 H5 N3 S3'
_chemical_formula_sum     'C6 H5 N3 S3'
_chemical_formula_iupac     'C6 H5 N3 S3'
_chemical_formula_weight     215.31
_chemical_melting_point     ?
_space_group_crystal_system     monoclinic
_space_group_name_H-M_alt     'P 1 21/c 1'
_space_group_name_Hall     '-P 2ybc'
loop_
    _space_group_symop_operation_xyz
    'x, y, z'
    '-x, y+1/2, -z+1/2'
    '-x, -y, -z'
    'x, -y-1/2, z-1/2'
_cell_length_a     10.6463(2)
_cell_length_b     7.7151(2)
_cell_length_c     11.1774(3)
_cell_angle_alpha     90
_cell_angle_beta     103.2720(10)
_cell_angle_gamma     90
_cell_volume     893.56(4)
_cell_formula_units_Z     4
_cell_measurement_reflns_used     8027
_cell_measurement_theta_min     3.5
_cell_measurement_theta_max     28.7
_cell_measurement_temperature     296(2)
_exptl_crystal_description     block
_exptl_crystal_colour     colourless
_exptl_crystal_size_max     0.13
_exptl_crystal_size_mid     0.1
_exptl_crystal_size_min     0.06
_exptl_crystal_density_diffrn     1.600
_exptl_crystal_density_meas     ?
_exptl_crystal_density_method     ?
_exptl_crystal_F_000     440
_exptl_absorpt_coefficient_mu     0.773
_exptl_absorpt_correction_type     multi-scan
_exptl_absorpt_process_details
;
(SADABS; Krause <i>et al.</i>,  2015)
;
_exptl_absorpt_correction_T_min     ?
_exptl_absorpt_correction_T_max     ?
_diffrn_ambient_temperature     296.00
_diffrn_source     ?
_diffrn_radiation_type     MoK\a
_diffrn_radiation_wavelength     0.71073
_diffrn_measurement_device_type     'Bruker D8 VENTURE Kappa Duo PHOTON II CPAD'
_diffrn_measurement_method     '\f and \w scans'
_diffrn_detector_area_resol_mean     ?
_diffrn_reflns_number     18027
_diffrn_reflns_av_R_equivalents     0.0523
_diffrn_reflns_av_unetI/netI     0.0316
_diffrn_reflns_theta_min     3.558
_diffrn_reflns_theta_max     28.742
_diffrn_reflns_theta_full     25.242
_diffrn_measured_fraction_theta_max     0.989
_diffrn_measured_fraction_theta_full     0.985
_diffrn_reflns_limit_h_min     -13
_diffrn_reflns_limit_h_max     14
_diffrn_reflns_limit_k_min     -10
_diffrn_reflns_limit_k_max     10
_diffrn_reflns_limit_l_min     -15
_diffrn_reflns_limit_l_max     15
_refine_special_details     ?
_reflns_number_total     2296
_reflns_number_gt     1988
_reflns_threshold_expression     'I > 2\s(I)'
_refine_ls_structure_factor_coef     Fsqd
_refine_ls_matrix_type     full
_refine_ls_R_factor_all     0.0407
_refine_ls_R_factor_gt     0.0335
_refine_ls_wR_factor_gt     0.0807
_refine_ls_wR_factor_ref     0.0876
_refine_ls_goodness_of_fit_ref     1.047
_refine_ls_restrained_S_all     1.047
_refine_ls_number_reflns     2296
_refine_ls_number_parameters     110
_refine_ls_number_restraints     0
_refine_ls_hydrogen_treatment     constr
_refine_ls_weighting_scheme     calc
_refine_ls_weighting_details
              'w=1/[\s^2^(Fo^2^)+(0.0307P)^2^+0.4384P] where P=(Fo^2^+2Fc^2^)/3'
_atom_sites_solution_hydrogens     geom
_atom_sites_solution_primary     direct
_atom_sites_solution_secondary     ?
_refine_ls_shift/su_max     0.001
_refine_ls_shift/su_mean     0.000
_refine_diff_density_max     0.504
_refine_diff_density_min     -0.479
_refine_ls_extinction_method     none
_refine_ls_extinction_coef     .
loop_
    _atom_type_symbol
    _atom_type_description
    _atom_type_scat_dispersion_real
    _atom_type_scat_dispersion_imag
    _atom_type_scat_source
    'C' 'C' 0.0033 0.0016
                         'International Tables Vol C Tables 4.2.6.8 and 6.1.1.4'
    'H' 'H' 0.0000 0.0000
                         'International Tables Vol C Tables 4.2.6.8 and 6.1.1.4'
    'N' 'N' 0.0061 0.0033
                         'International Tables Vol C Tables 4.2.6.8 and 6.1.1.4'
    'S' 'S' 0.1246 0.1234
                         'International Tables Vol C Tables 4.2.6.8 and 6.1.1.4'
_computing_data_collection
;
APEX2 (Bruker, 2016)
;
_computing_cell_refinement
;
SAINT V8.41 (Bruker, 2016)
;
_computing_data_reduction
;
SAINT V8.41 (Bruker, 2016)
;
_computing_structure_solution
;
<i>SHELXT2014/5</i> (Sheldrick, 2015<i>a</i>)
;
_computing_structure_refinement
;
<i>SHELXL2016/6</i> (Sheldrick, 2015<i>b</i>)
;
_computing_molecular_graphics
;
Olex2 1.5 (Dolomanov <i>et al.</i>,  2009)
;
_computing_publication_material
;
Olex2 1.5 (Dolomanov <i>et al.</i>,  2009)
;
loop_
    _atom_site_type_symbol
    _atom_site_label
    _atom_site_fract_x
    _atom_site_fract_y
    _atom_site_fract_z
    _atom_site_U_iso_or_equiv
    _atom_site_adp_type
    _atom_site_calc_flag
    _atom_site_occupancy
    _atom_site_disorder_assembly
    _atom_site_disorder_group
    S S1 0.18439(4) 0.24766(7) 0.46938(4) 0.04704(14) Uani d 1 . .
    S S2 0.34737(4) 0.41561(7) 0.71120(4) 0.04642(14) Uani d 1 . .
    S S3 0.61254(5) 0.45960(7) 0.67293(6) 0.05644(16) Uani d 1 . .
    N N1 0.10297(15) 0.3506(3) 0.65446(15) 0.0558(4) Uani d 1 . .
    N N2 -0.00530(15) 0.2958(3) 0.56825(16) 0.0591(5) Uani d 1 . .
    N N3 0.46784(15) 0.2117(2) 0.57237(16) 0.0497(4) Uani d 1 . .
    C C1 0.20708(15) 0.3340(2) 0.61488(15) 0.0384(3) Uani d 1 . .
    C C2 0.02170(17) 0.2417(3) 0.46812(17) 0.0449(4) Uani d 1 . .
    C C3 0.47049(15) 0.3452(2) 0.64267(14) 0.0358(3) Uani d 1 . .
    C C4 0.67326(17) 0.3165(3) 0.58452(17) 0.0460(4) Uani d 1 . .
    H H4 0.756109 0.320593 0.570753 0.055 Uiso calc 1 . .
    C C5 0.58447(17) 0.1979(3) 0.53809(18) 0.0479(4) Uani d 1 . .
    H H5 0.599905 0.110958 0.485673 0.058 Uiso calc 1 . .
    C C6 -0.07813(19) 0.1783(4) 0.3609(2) 0.0606(6) Uani d 1 . .
    H H6A -0.089445 0.261709 0.295572 0.091 Uiso calc 1 . .
    H H6B -0.158370 0.162416 0.384862 0.091 Uiso calc 1 . .
    H H6C -0.050886 0.069815 0.333151 0.091 Uiso calc 1 . .
loop_
    _atom_site_aniso_label
    _atom_site_aniso_U_11
    _atom_site_aniso_U_22
    _atom_site_aniso_U_33
    _atom_site_aniso_U_12
    _atom_site_aniso_U_13
    _atom_site_aniso_U_23
    S1 0.0320(2) 0.0677(3) 0.0452(2) -0.00771(18) 0.01673(17) -0.0140(2)
    S2 0.0357(2) 0.0601(3) 0.0451(2) -0.00303(18) 0.01261(17) -0.0143(2)
    S3 0.0371(2) 0.0589(3) 0.0750(4) -0.0130(2) 0.0165(2) -0.0186(3)
    N1 0.0346(7) 0.0911(13) 0.0452(8) -0.0027(8) 0.0164(6) -0.0116(9)
    N2 0.0312(7) 0.0991(14) 0.0502(9) -0.0052(8) 0.0160(7) -0.0104(9)
    N3 0.0372(7) 0.0557(9) 0.0591(9) -0.0067(7) 0.0175(7) -0.0144(8)
    C1 0.0336(7) 0.0455(9) 0.0382(8) 0.0005(6) 0.0128(6) 0.0004(7)
    C2 0.0313(8) 0.0600(11) 0.0456(9) -0.0036(7) 0.0131(7) -0.0005(8)
    C3 0.0292(7) 0.0421(8) 0.0354(7) 0.0000(6) 0.0058(6) 0.0023(6)
    C4 0.0319(8) 0.0571(11) 0.0507(10) 0.0024(7) 0.0131(7) 0.0058(8)
    C5 0.0387(9) 0.0568(11) 0.0512(10) 0.0035(8) 0.0163(8) -0.0054(8)
    C6 0.0377(9) 0.0926(17) 0.0509(11) -0.0108(10) 0.0087(8) -0.0101(11)
_geom_special_details
;
 All esds (except the esd in the dihedral angle between two l.s. planes)
 are estimated using the full covariance matrix.  The cell esds are taken
 into account individually in the estimation of esds in distances, angles
 and torsion angles; correlations between esds in cell parameters are only
 used when they are defined by crystal symmetry.  An approximate (isotropic)
 treatment of cell esds is used for estimating esds involving l.s. planes.
;
loop_
    _geom_bond_atom_site_label_1
    _geom_bond_atom_site_label_2
    _geom_bond_site_symmetry_2
    _geom_bond_distance
    _geom_bond_publ_flag
    S1 C1 . 1.7222(17) ?
    S1 C2 . 1.7295(17) ?
    S2 C1 . 1.7460(17) ?
    S2 C3 . 1.7496(16) ?
    S3 C3 . 1.7162(16) ?
    S3 C4 . 1.705(2) ?
    N1 N2 . 1.388(2) ?
    N1 C1 . 1.291(2) ?
    N2 C2 . 1.287(2) ?
    N3 C3 . 1.292(2) ?
    N3 C5 . 1.385(2) ?
    C2 C6 . 1.490(3) ?
    C4 H4 . 0.9300 ?
    C4 C5 . 1.332(3) ?
    C5 H5 . 0.9300 ?
    C6 H6A . 0.9600 ?
    C6 H6B . 0.9600 ?
    C6 H6C . 0.9600 ?
loop_
    _geom_angle_atom_site_label_1
    _geom_angle_atom_site_label_2
    _geom_angle_atom_site_label_3
    _geom_angle_site_symmetry_1
    _geom_angle_site_symmetry_3
    _geom_angle
    _geom_angle_publ_flag
    C1 S1 C2 . . 86.62(8) ?
    C1 S2 C3 . . 103.82(8) ?
    C4 S3 C3 . . 89.25(9) ?
    C1 N1 N2 . . 111.92(15) ?
    C2 N2 N1 . . 112.76(15) ?
    C3 N3 C5 . . 109.47(15) ?
    S1 C1 S2 . . 129.53(9) ?
    N1 C1 S1 . . 114.64(13) ?
    N1 C1 S2 . . 115.66(14) ?
    N2 C2 S1 . . 114.04(14) ?
    N2 C2 C6 . . 123.05(17) ?
    C6 C2 S1 . . 122.91(14) ?
    S3 C3 S2 . . 117.96(10) ?
    N3 C3 S2 . . 126.86(13) ?
    N3 C3 S3 . . 115.16(12) ?
    S3 C4 H4 . . 125.0 ?
    C5 C4 S3 . . 109.93(13) ?
    C5 C4 H4 . . 125.0 ?
    N3 C5 H5 . . 121.9 ?
    C4 C5 N3 . . 116.16(17) ?
    C4 C5 H5 . . 121.9 ?
    C2 C6 H6A . . 109.5 ?
    C2 C6 H6B . . 109.5 ?
    C2 C6 H6C . . 109.5 ?
    H6A C6 H6B . . 109.5 ?
    H6A C6 H6C . . 109.5 ?
    H6B C6 H6C . . 109.5 ?
loop_
    _geom_torsion_atom_site_label_1
    _geom_torsion_atom_site_label_2
    _geom_torsion_atom_site_label_3
    _geom_torsion_atom_site_label_4
    _geom_torsion_site_symmetry_1
    _geom_torsion_site_symmetry_2
    _geom_torsion_site_symmetry_3
    _geom_torsion_site_symmetry_4
    _geom_torsion
    _geom_torsion_publ_flag
    S3 C4 C5 N3 . . . . -1.7(2) ?
    N1 N2 C2 S1 . . . . 1.3(3) ?
    N1 N2 C2 C6 . . . . -179.1(2) ?
    N2 N1 C1 S1 . . . . -0.7(2) ?
    N2 N1 C1 S2 . . . . 174.98(15) ?
    C1 S1 C2 N2 . . . . -1.35(17) ?
    C1 S1 C2 C6 . . . . 179.1(2) ?
    C1 S2 C3 S3 . . . . 156.31(10) ?
    C1 S2 C3 N3 . . . . -25.35(18) ?
    C1 N1 N2 C2 . . . . -0.4(3) ?
    C2 S1 C1 S2 . . . . -173.80(14) ?
    C2 S1 C1 N1 . . . . 1.12(17) ?
    C3 S2 C1 S1 . . . . -13.37(15) ?
    C3 S2 C1 N1 . . . . 171.75(15) ?
    C3 S3 C4 C5 . . . . 1.02(15) ?
    C3 N3 C5 C4 . . . . 1.6(3) ?
    C4 S3 C3 S2 . . . . 178.37(11) ?
    C4 S3 C3 N3 . . . . -0.16(15) ?
    C5 N3 C3 S2 . . . . -179.10(14) ?
    C5 N3 C3 S3 . . . . -0.7(2) ?
loop_
    _geom_hbond_atom_site_label_D
    _geom_hbond_atom_site_label_H
    _geom_hbond_atom_site_label_A
    _geom_hbond_site_symmetry_A
    _geom_hbond_distance_DH
    _geom_hbond_distance_HA
    _geom_hbond_distance_DA
    _geom_hbond_angle_DHA
    C4 H4 N2 1_655 0.93 2.55 3.472(2) 169
    C5 H5 N3 3_656 0.93 2.63 3.392(3) 139
_shelx_space_group_comment
;
The symmetry employed for this shelxl refinement is uniquely defined
by the following loop, which should always be used as a source of
symmetry information in preference to the above space-group names.
They are only intended as comments.
;
_shelx_estimated_absorpt_T_min     0.906
_shelx_estimated_absorpt_T_max     0.955
_shelx_hkl_file
;
   2   0   0 2403.96  167.58
   3   0   0 1345.57   93.89
   3   0   0 1355.06   94.49
   3   0   0 1430.56   93.69
  -3   0   0 1238.18   93.79
   4   0   0 4366.86  292.17
   4   0   0 4059.69  291.77
   4   0   0 4168.68  292.87
   5   0   0 6143.69  408.76
   5   0   0 5585.74  407.26
   6   0   0 2699.33  199.48
  -6   0   0 2858.71  199.38
   6   0   0 3155.48  200.98
   6   0   0 2721.43  199.08
   7   0   0 2106.19  147.39
  -7   0   0 2087.69  147.09
   7   0   0 2090.39  146.69
   8   0   0   15.90    4.50
  -8   0   0    2.80    1.80
   8   0   0    5.30    2.00
   8   0   0    4.80    2.60
   8   0   0   10.10    2.20
   9   0   0   20.00    4.40
   9   0   0   20.20    3.70
   9   0   0   21.60    3.50
   9   0   0   15.30    4.90
  -9   0   0   18.70    3.70
  10   0   0  402.06   31.30
  10   0   0  394.16   33.20
  10   0   0  417.66   30.20
  10   0   0  408.16   30.70
  11   0   0  874.91   64.49
  11   0   0  864.81   63.19
 -11   0   0  914.31   64.09
  11   0   0  919.21   64.19
  11   0   0  869.51   66.99
  11   0   0  851.01   64.69
  12   0   0   44.30    7.10
  12   0   0   55.29    9.30
  12   0   0   35.10    6.40
  12   0   0   38.30    5.20
  13   0   0   21.80    7.80
  13   0   0   22.10    5.10
  13   0   0   24.80    5.20
  14   0   0  163.28   19.30
  14   0   0  168.08   16.10
   0  -1   0    0.00    0.40
   0  -1   0    0.00    0.30
   0  -1   0    0.10    0.30
   0  -1   0    0.30    0.40
   0  -1   0    0.20    0.40
   0   1   0    0.30    0.50
   0   1   0    0.40    0.40
   0   1   0    0.80    0.50
   0   1   0   -0.60    0.40
   0   1   0    0.20    0.40
   0   1   0    0.30    0.50
   3  -1   0  683.13   45.60
   3  -1   0  623.34   45.30
   3  -1   0  723.43   46.20
   3  -1   0  618.14   45.30
  -3   1   0  560.54   45.00
  -3   1   0  629.34   45.30
  -3   1   0  590.54   45.40
   3   1   0  703.23   44.70
   3   1   0  671.93   44.90
  -3   1   0  580.84   45.90
   4  -1   0 4811.42  330.57
   4  -1   0 4444.06  329.47
   4  -1   0 5079.89  329.97
   4  -1   0 4480.95  329.47
   4   1   0 4867.41  329.87
  -5  -1   0  148.29   11.10
   5  -1   0  152.88   12.90
   5  -1   0  152.48   12.10
   5  -1   0  159.28   12.10
   5  -1   0  147.49   11.70
  -5   1   0  144.49   11.50
   5   1   0  146.69   11.20
  -5   1   0  151.98   11.90
   5   1   0  135.19   10.70
  -5   1   0  137.89   11.00
   6  -1   0   96.29    8.90
  -6  -1   0  105.39    8.20
   6  -1   0   97.19    8.60
   6  -1   0  102.49    8.60
  -6   1   0   99.69    7.80
   6   1   0   99.29    7.70
  -6   1   0   96.89    8.80
   6   1   0   97.29    9.20
   6   1   0   99.39    8.30
   7  -1   0 3036.10  227.68
   7  -1   0 3089.19  227.28
   7  -1   0 3560.74  229.58
  -7  -1   0 3313.57  226.78
   7  -1   0 3119.09  227.18
   7   1   0 3209.68  228.28
  -7   1   0 3252.77  227.58
  -7   1   0 3336.27  226.08
   7   1   0 3333.27  227.08
   7   1   0 3259.57  226.28
   8  -1   0  740.53   57.29
  -8  -1   0  806.52   56.79
   8  -1   0  905.71   60.19
   8  -1   0  780.42   57.19
   8  -1   0  749.42   57.79
   8  -1   0  794.42   57.99
   8   1   0  820.32   58.89
   8   1   0  781.92   56.19
  -8   1   0  783.12   57.59
   8   1   0  821.22   56.79
   8   1   0  801.62   57.19
  -8   1   0  783.62   55.49
   9  -1   0   35.40    5.90
  -9  -1   0   34.20    4.50
   9  -1   0   28.20    6.20
   9  -1   0   35.00    6.00
   9  -1   0   26.40    4.70
   9  -1   0   30.60    4.60
   9   1   0   23.30    5.80
   9   1   0   28.80    4.70
   9   1   0   26.60    3.30
   9   1   0   32.20    4.00
  -9   1   0   30.40    4.80
  10  -1   0  271.67   24.00
 -10  -1   0  290.67   22.70
  10  -1   0  302.17   23.10
  10  -1   0  278.47   25.80
  10  -1   0  336.27   24.00
  10  -1   0  277.97   24.10
 -10   1   0  306.97   23.70
  10   1   0  295.67   22.00
  10   1   0  294.27   23.20
  10   1   0  314.87   25.70
  10   1   0  308.17   22.70
  11  -1   0  162.38   15.20
  11  -1   0  142.69   13.70
  11  -1   0  171.18   15.30
  11  -1   0  165.88   17.30
  11   1   0  158.48   16.00
  11   1   0  160.78   13.60
  11   1   0  184.98   13.80
  11   1   0  148.09   14.10
  12  -1   0  581.54   43.20
  12  -1   0  569.04   44.60
  12  -1   0  561.34   44.60
  12  -1   0  628.34   47.70
  12   1   0  532.05   41.10
  12   1   0  590.94   41.30
  12   1   0  629.24   43.90
  12   1   0  601.34   43.50
  12   1   0  570.34   43.00
  13  -1   0   39.90    8.00
  13  -1   0   51.29   10.60
  13   1   0   42.00    6.60
  13   1   0   31.80    8.40
  13   1   0   39.50    6.70
  -2  -2   0  570.64   42.20
   2  -2   0  604.04   42.90
   2  -2   0  601.04   42.90
   2  -2   0  574.84   43.20
  -2  -2   0  576.34   42.60
   2  -2   0  614.44   42.90
   2   2   0  695.33   42.00
  -2   2   0  525.45   42.70
   2   2   0  643.14   42.30
  -2   2   0  560.24   43.10
  -2   2   0  538.25   42.90
   2   2   0  559.34   42.50
   2   2   0  676.83   42.00
  -2   2   0  610.84   42.90
   3  -2   0 6928.61  482.25
   4  -2   0 5354.86  373.56
   4  -2   0 5387.16  373.66
   4  -2   0 5883.51  374.16
   4  -2   0 5843.22  374.16
  -4   2   0 5121.69  373.36
  -4   2   0 5546.74  373.86
  -4   2   0 4708.93  374.16
  -4   2   0 5068.39  373.16
   5  -2   0  245.78   17.60
   5  -2   0  191.38   15.70
   5  -2   0  218.48   16.50
   5  -2   0  206.38   16.00
   5  -2   0  221.48   16.60
   5   2   0  211.68   14.90
   5   2   0  187.58   14.60
   5   2   0  191.68   14.40
  -5   2   0  189.18   15.90
  -5   2   0  190.28   15.70
  -5   2   0  188.18   15.30
   5   2   0  197.88   15.50
   6  -2   0 1315.17   94.59
   6  -2   0 1541.35   96.59
   6  -2   0 1273.17   94.39
  -6   2   0 1298.57   94.29
  -6   2   0 1277.77   94.69
   6   2   0 1401.66   93.59
   6   2   0 1399.56   94.59
   6   2   0 1237.78   92.69
   6   2   0 1282.17   92.79
   7  -2   0  215.78   17.10
   7  -2   0  198.38   17.40
   7  -2   0  195.68   17.30
   7  -2   0  223.58   19.10
   7  -2   0  194.68   16.70
   7   2   0  204.88   15.10
   7   2   0  211.08   16.00
   7   2   0  209.68   15.10
  -7   2   0  209.58   17.20
   7   2   0  229.08   17.30
  -7   2   0  216.78   17.70
   8  -2   0 1549.64  115.29
   8  -2   0 1737.33  118.09
   8  -2   0 1607.44  115.69
   8  -2   0 1562.44  116.09
   8  -2   0 1534.65  116.09
   8   2   0 1705.63  116.19
   8   2   0 1655.83  113.39
   8   2   0 1589.44  113.39
   8   2   0 1685.93  114.59
  -8   2   0 1652.63  115.89
   9  -2   0  141.69   14.30
   9  -2   0  171.68   14.30
   9  -2   0  175.38   16.70
   9  -2   0  157.58   14.70
   9   2   0  159.38   12.00
  -9   2   0  158.58   12.10
   9   2   0  156.88   11.40
  -9   2   0  143.99   13.80
   9   2   0  159.58   12.90
   9   2   0  164.48   14.60
   9   2   0  150.78   11.40
  10  -2   0  246.08   19.60
  10  -2   0  214.58   20.20
  10  -2   0  284.47   23.30
  10  -2   0  218.68   20.10
  10   2   0  246.18   20.90
  10   2   0  236.98   18.00
 -10   2   0  232.18   17.30
  10   2   0  250.37   18.90
  11  -2   0  340.77   27.90
  11  -2   0  336.47   27.70
  11  -2   0  309.57   29.10
  11   2   0  344.47   24.90
  11   2   0  315.07   27.70
  12  -2   0   73.99   13.10
  12   2   0   70.89    8.30
  12   2   0   92.69    8.20
  12   2   0   75.59   11.30
  13  -2   0   51.49    9.20
  13  -2   0   45.10    8.80
  13  -2   0   45.90   10.40
  13   2   0   54.79    9.50
  13   2   0   46.90    6.80
  13   2   0   46.90    6.70
   0  -3   0    0.10    1.00
   0  -3   0   -0.40    1.20
   0  -3   0    0.10    1.40
   0  -3   0   -0.70    0.80
   0  -3   0    1.40    1.10
   0  -3   0    0.40    1.30
   0   3   0   -1.70    1.10
   0   3   0   -1.10    0.80
   0   3   0    1.80    1.30
   0   3   0   -0.90    1.10
  -1  -3   0  231.48   19.90
   1  -3   0  251.77   19.90
  -1  -3   0  271.57   19.20
   1  -3   0  320.57   20.60
   1  -3   0  255.87   19.80
   1  -3   0  259.97   20.20
   1  -3   0  248.08   20.10
  -1  -3   0  249.38   19.20
  -1  -3   0  260.87   19.60
  -1  -3   0  272.37   19.50
   1  -3   0  273.07   20.10
  -1   3   0  259.97   20.20
  -1   3   0  270.67   20.20
   1   3   0  247.48   19.70
   1   3   0  259.07   19.20
   1   3   0  268.07   19.60
  -1   3   0  288.67   20.10
  -1   3   0  300.97   20.20
  -1   3   0  255.57   19.90
   1   3   0  246.58   19.70
  -1   3   0  251.67   20.10
   1   3   0  290.37   19.60
   1   3   0  247.98   20.00
   2  -3   0 1568.94  119.69
   2  -3   0 1753.12  120.29
  -2  -3   0 1750.22  119.19
   2  -3   0 1642.94  120.09
   2  -3   0 1783.92  120.29
   2  -3   0 1563.74  119.69
  -2   3   0 1565.74  119.79
  -2   3   0 1602.54  119.89
   2   3   0 1938.71  119.29
   2   3   0 1718.53  119.09
   2   3   0 1663.33  119.29
  -2   3   0 2010.50  120.09
  -2   3   0 1719.83  120.09
  -2   3   0 1561.74  119.89
   2   3   0 1733.73  118.59
   2   3   0 1639.64  119.59
  -3  -3   0    7.40    1.50
   3  -3   0    8.20    2.50
   3  -3   0    5.00    1.90
   3  -3   0    7.20    2.30
   3  -3   0   11.30    3.20
   3  -3   0    6.70    2.50
  -3   3   0    5.90    2.00
  -3   3   0    5.50    1.90
   3   3   0    5.30    1.00
  -3   3   0    8.40    2.20
   3   3   0    6.30    1.50
   3   3   0    7.40    1.60
   3   3   0    5.60    1.10
   3   3   0    7.80    2.30
  -3   3   0    5.00    2.20
   4  -3   0 4689.73  315.67
   4  -3   0 4266.27  316.37
   4  -3   0 5131.39  316.37
   4  -3   0 4632.24  315.57
  -4  -3   0 4524.25  314.07
   4  -3   0 5220.28  316.57
   4   3   0 4251.87  314.77
   4   3   0 4340.47  313.97
  -4   3   0 4431.06  316.27
  -4   3   0 4373.56  315.37
   4   3   0 4396.96  314.07
  -4   3   0 4447.65  315.77
   4   3   0 4342.37  313.57
  -4   3   0 4264.17  315.27
   5  -3   0  291.97   21.50
   5  -3   0  308.67   22.30
   5  -3   0  251.57   22.20
   5  -3   0  299.87   22.30
   5  -3   0  288.07   21.60
  -5   3   0  249.88   20.90
  -5   3   0  261.57   21.50
   5   3   0  275.47   19.70
   5   3   0  249.18   20.20
  -5   3   0  262.47   22.20
   5   3   0  274.97   20.20
   5   3   0  272.77   19.90
  -5   3   0  274.37   22.10
   6  -3   0  698.43   45.10
   6  -3   0  560.34   42.70
   6  -3   0  610.74   43.60
   6  -3   0  639.04   43.70
   6   3   0  580.84   41.80
  -6   3   0  545.25   42.40
   6   3   0  584.14   41.20
  -6   3   0  525.95   42.00
   6   3   0  538.85   40.70
   6   3   0  552.64   41.20
   7  -3   0   90.59   10.00
   7  -3   0   91.49   10.20
   7  -3   0   86.39   10.10
   7  -3   0  107.29   11.30
   7  -3   0   79.49    9.00
  -7   3   0  103.39    9.30
   7   3   0   90.59    6.80
  -7   3   0   90.89    8.50
   7   3   0   89.19    7.60
  -7   3   0   92.09    9.40
   7   3   0   95.59    8.60
   7   3   0   82.79    7.10
   8  -3   0  904.51   76.39
   8  -3   0 1012.80   76.69
   8  -3   0 1266.07   79.29
   8  -3   0 1058.09   76.09
   8   3   0  957.80   72.99
   8   3   0 1060.49   75.59
   8   3   0 1086.89   74.49
  -8   3   0 1139.29   75.29
  -8   3   0 1026.80   75.69
   9  -3   0  198.08   18.70
   9  -3   0  238.88   21.20
   9  -3   0  201.98   19.00
   9   3   0  213.68   15.50
   9   3   0  216.88   16.70
  -9   3   0  219.98   17.10
  10  -3   0  644.04   50.69
  10  -3   0  641.24   50.89
  10  -3   0  737.83   53.29
 -10   3   0  661.33   48.00
  10   3   0  643.94   47.00
  10   3   0  694.43   50.09
  10   3   0  659.63   48.10
  11  -3   0  912.41   60.79
  11  -3   0  703.53   57.29
  11  -3   0  706.83   57.39
 -11   3   0  785.22   53.59
  11   3   0  673.53   53.99
  11   3   0  774.82   56.59
  12  -3   0    3.60    4.20
  12  -3   0    3.60    4.30
  12  -3   0    4.80    5.60
  12   3   0    2.40    2.40
 -12   3   0    4.20    1.80
  12   3   0    5.10    4.10
  13  -3   0   34.50    8.10
  13  -3   0   23.50    6.90
  13   3   0   30.20    7.00
   0  -4   0  904.71   66.89
   0  -4   0  937.21   66.89
   0  -4   0  919.91   66.59
   0  -4   0  928.41   66.59
   0  -4   0  878.11   67.09
   0   4   0  970.00   66.89
   0   4   0  889.31   66.49
   0   4   0  964.60   67.19
   0   4   0  937.21   67.39
   0   4   0  928.71   67.19
   0   4   0 1034.00   66.89
  -1  -4   0  188.78   14.40
   1  -4   0  175.58   15.60
   1  -4   0  179.28   15.10
   1  -4   0  168.78   15.20
   1  -4   0  188.18   15.30
  -1  -4   0  192.98   14.50
   1  -4   0  176.98   15.60
  -1  -4   0  186.88   14.80
  -1  -4   0  187.48   15.00
   1   4   0  196.68   15.30
  -1   4   0  230.08   15.80
   1   4   0  199.98   15.40
  -1   4   0  182.28   15.20
   1   4   0  206.78   15.10
   1   4   0  210.08   15.80
  -1   4   0  203.68   15.50
  -1   4   0  173.58   15.50
   1   4   0  171.38   14.40
  -1   4   0  187.08   15.70
  -1   4   0  179.98   15.50
   1   4   0  212.38   15.20
   2  -4   0   11.80    3.20
  -2  -4   0   15.90    2.20
  -2  -4   0   12.70    1.90
  -2  -4   0   16.90    2.80
  -2  -4   0   15.40    2.00
   2  -4   0   14.00    3.10
   2  -4   0   12.70    3.30
   2  -4   0   13.80    3.70
   2  -4   0   16.50    3.80
   2   4   0   12.40    2.70
   2   4   0   13.30    2.80
  -2   4   0   14.20    3.60
   2   4   0   14.20    2.10
  -2   4   0   16.30    3.50
  -2   4   0   16.20    3.70
   2   4   0   16.60    3.40
   2   4   0   14.80    2.70
   2   4   0   13.10    2.90
  -2   4   0   11.60    2.90
  -2   4   0   18.10    3.80
   3  -4   0  404.86   31.30
   3  -4   0  444.06   30.80
   3  -4   0  392.06   31.10
  -3  -4   0  421.16   29.60
   3  -4   0  390.76   30.50
  -3   4   0  386.06   30.70
   3   4   0  434.16   30.50
   3   4   0  399.86   29.60
   3   4   0  413.36   29.60
  -3   4   0  383.56   30.90
  -3   4   0  385.16   30.60
   3   4   0  390.66   28.60
   3   4   0  418.36   29.30
   3   4   0  389.76   29.80
   4  -4   0   92.19    8.60
   4  -4   0   80.99    8.70
   4  -4   0   66.89    7.10
   4  -4   0   68.29    9.00
   4  -4   0   63.99    7.30
  -4   4   0   62.29    7.10
  -4   4   0   62.79    7.20
   4   4   0   70.09    6.00
  -4   4   0   68.49    7.40
  -4   4   0   70.39    9.10
   4   4   0   60.19    5.20
   4   4   0   64.99    6.70
   4   4   0   63.99    6.00
   4   4   0   64.79    5.60
   4   4   0   63.09    6.30
   5  -4   0 2649.14  166.48
   5  -4   0 2657.73  166.58
   5  -4   0 2354.66  165.38
   5  -4   0 2336.17  165.38
   5  -4   0 2165.48  166.08
  -5  -4   0 2373.16  163.28
   5   4   0 2419.86  164.08
  -5   4   0 2146.79  164.88
   5   4   0 2352.56  163.48
  -5   4   0 2176.08  164.88
   5   4   0 2281.87  164.28
   5   4   0 2278.87  162.98
   5   4   0 2292.97  162.98
   5   4   0 2382.26  163.18
   5   4   0 2330.07  163.08
  -5   4   0 2340.07  166.38
  -5   4   0 2272.77  165.48
   6  -4   0   66.99    7.70
   6  -4   0   68.69    9.50
   6  -4   0   79.39   10.60
   6  -4   0   62.79    9.30
   6  -4   0   85.59    9.50
   6   4   0   76.19    6.10
   6   4   0   72.09    6.00
  -6   4   0   65.29    7.30
   6   4   0   70.69    5.70
  -6   4   0   75.89    8.30
   6   4   0   71.39    6.30
   6   4   0   78.29    7.00
  -6   4   0   72.29    8.00
   6   4   0   65.59    5.50
   6   4   0   67.79    6.20
   7  -4   0  280.27   22.50
   7  -4   0  246.98   22.70
   7  -4   0  277.27   22.40
   7   4   0  247.58   18.40
  -7   4   0  261.27   21.00
   7   4   0  275.37   19.20
  -7   4   0  261.57   20.60
   7   4   0  242.18   18.90
   7   4   0  252.67   19.30
   7   4   0  230.38   18.00
   7   4   0  259.17   19.30
   8  -4   0   93.99   13.80
   8  -4   0  121.89   12.60
   8  -4   0  140.99   13.40
   8   4   0  114.89    9.40
   8   4   0  115.09   10.10
  -8   4   0  103.29   10.50
   8   4   0  110.09    9.50
  -8   4   0  109.29   11.10
   9  -4   0  411.86   36.50
   9  -4   0  422.76   35.60
   9  -4   0  403.16   35.10
  -9   4   0  451.25   34.30
  -9   4   0  423.36   34.10
   9   4   0  443.66   31.20
   9   4   0  474.05   33.50
   9   4   0  463.75   32.30
  10  -4   0  347.77   29.80
  10  -4   0  379.76   30.50
  10  -4   0  340.27   31.00
 -10   4   0  342.27   28.50
  10   4   0  361.06   26.40
  10   4   0  359.46   25.30
  11  -4   0    6.90    5.10
  11  -4   0   41.30    9.00
  11  -4   0   23.50    6.90
  11   4   0   27.30    5.60
  11   4   0   27.00    2.90
 -11   4   0   22.10    5.00
  11   4   0   40.60    4.30
  12  -4   0    2.60    4.50
  12  -4   0   -8.10    3.60
  12  -4   0    2.00    5.10
  12   4   0   -3.70    2.00
  12   4   0   -2.10    3.90
   0  -5   0    2.70    1.90
   0  -5   0    2.80    1.70
   0  -5   0    0.40    1.60
   0  -5   0    1.60    2.00
   0  -5   0    2.00    2.20
   0   5   0   -0.40    1.50
   0   5   0    3.40    2.10
   0   5   0    4.20    2.30
   0   5   0    3.60    2.10
   0   5   0    2.60    1.60
   0   5   0    1.70    1.90
   1  -5   0  102.79    9.80
   1  -5   0   92.19    9.40
  -1  -5   0  108.69    9.50
   1  -5   0   96.89   10.30
   1  -5   0  107.39   10.30
   1  -5   0  105.99    9.60
  -1  -5   0  101.99    8.90
  -1  -5   0  108.19    9.40
  -1  -5   0  102.19    8.80
  -1   5   0   85.89    9.30
  -1   5   0  108.49   11.10
   1   5   0  102.69    8.80
  -1   5   0  104.59   10.10
   1   5   0  103.09    9.70
  -1   5   0  119.59   10.00
   1   5   0  108.99    9.40
   1   5   0   99.39    9.90
   1   5   0   98.39    9.90
  -1   5   0   92.39   10.00
  -1   5   0  101.59    9.80
   2  -5   0  489.25   39.10
  -2  -5   0  564.04   38.80
   2  -5   0  470.45   39.60
  -2  -5   0  584.34   37.90
   2  -5   0  539.35   39.70
  -2  -5   0  515.15   37.60
   2  -5   0  536.65   40.00
   2  -5   0  504.75   40.40
  -2  -5   0  545.15   37.60
   2   5   0  520.95   37.70
  -2   5   0  511.95   39.50
   2   5   0  521.85   38.70
   2   5   0  510.35   38.50
  -2   5   0  520.05   40.90
   2   5   0  512.65   39.00
  -2   5   0  607.74   39.80
   2   5   0  499.55   39.00
   2   5   0  524.25   39.50
  -2   5   0  505.15   39.80
   3  -5   0  567.94   39.40
   3  -5   0  504.45   39.60
   3  -5   0  512.05   39.60
   3  -5   0  477.15   39.40
  -3  -5   0  530.55   38.00
   3  -5   0  498.45   38.90
  -3   5   0  493.45   39.20
   3   5   0  490.35   38.70
   3   5   0  530.65   37.80
   3   5   0  501.45   36.60
  -3   5   0  631.84   39.60
   3   5   0  506.15   38.20
  -3   5   0  525.85   39.30
   3   5   0  500.15   38.30
   3   5   0  531.45   38.00
  -3   5   0  499.65   39.20
   4  -5   0   14.30    4.70
   4  -5   0   11.00    4.80
   4  -5   0   20.20    4.40
   4  -5   0   12.00    4.00
  -4  -5   0   18.00    3.00
   4  -5   0   16.60    5.10
   4   5   0   17.00    3.60
   4   5   0   19.20    3.60
   4   5   0   19.40    3.40
  -4   5   0   14.50    4.30
  -4   5   0   13.40    3.80
  -4   5   0    9.10    3.60
   4   5   0   14.10    2.80
   4   5   0   13.80    3.60
  -4   5   0    9.30    3.80
  -5  -5   0  106.39    8.90
   5  -5   0  129.39   12.70
   5  -5   0  106.09   11.80
   5  -5   0  106.99   11.70
   5   5   0  111.79    9.20
   5   5   0  108.29    9.20
  -5   5   0   96.69   10.40
   5   5   0   97.09    9.80
  -5   5   0   96.99   10.40
   5   5   0  104.09    8.90
   5   5   0  106.99    9.70
   6  -5   0    4.90    4.00
   6  -5   0    3.10    4.60
   6  -5   0    9.20    4.70
  -6   5   0    6.00    2.80
   6   5   0    5.90    1.60
   6   5   0    7.90    3.10
   6   5   0    6.30    2.00
   6   5   0    8.10    2.60
  -6   5   0    2.90    2.80
   7  -5   0 1690.43  111.69
   7  -5   0 1782.32  112.09
   7  -5   0 1459.15  111.59
   7   5   0 1547.25  108.49
  -7   5   0 1461.75  109.79
   7   5   0 1541.85  107.59
   7   5   0 1502.95  107.59
   7   5   0 1494.05  107.09
   7   5   0 1560.34  108.19
   7   5   0 1378.06  106.59
  -7   5   0 1411.46  109.59
   7   5   0 1572.44  107.49
   7   5   0 1555.54  107.29
   8  -5   0    4.80    4.70
   8  -5   0    2.60    4.80
   8   5   0    5.50    1.70
   8   5   0    5.10    2.60
   8   5   0    8.20    1.90
   8   5   0    6.60    1.30
   8   5   0    4.90    2.20
   8   5   0    9.30    2.30
  -8   5   0   11.40    4.00
   8   5   0    4.80    1.70
   9  -5   0   55.19    9.80
   9  -5   0   40.70    8.20
   9  -5   0   37.10    8.90
   9   5   0   49.10    5.10
   9   5   0   55.19    4.70
   9   5   0   52.49    5.20
   9   5   0   47.10    5.80
   9   5   0   43.80    5.00
   9   5   0   39.90    4.80
  -9   5   0   38.50    7.20
  10  -5   0   12.00    6.40
  10  -5   0   22.10    5.90
  10  -5   0   17.30    7.00
  10   5   0   21.50    2.70
  10   5   0   20.90    3.30
  10   5   0   26.00    5.00
  10   5   0   20.60    2.50
  10   5   0   18.40    3.70
 -10   5   0   26.70    5.60
  11  -5   0  217.98   22.40
  11  -5   0  266.07   25.00
  11  -5   0  231.68   22.10
  11   5   0  226.48   18.80
  11   5   0  238.88   17.50
  12  -5   0  262.87   25.70
  12  -5   0  210.78   24.30
   0  -6   0  318.17   25.30
   0  -6   0  333.87   26.00
   0  -6   0  314.97   25.30
   0  -6   0  314.67   25.80
   0   6   0  324.47   25.40
   0   6   0  291.07   26.10
   0   6   0  383.46   26.30
   0   6   0  299.57   26.00
   0   6   0  405.36   26.60
   1  -6   0    3.20    2.60
  -1  -6   0    6.60    2.50
  -1  -6   0    7.50    2.50
   1  -6   0    3.00    2.90
  -1  -6   0    4.00    2.90
   1  -6   0    3.80    2.60
  -1  -6   0    6.40    3.00
   1  -6   0    7.00    3.50
   1  -6   0    2.80    3.00
  -1   6   0    3.30    3.20
   1   6   0    3.60    3.00
   1   6   0    1.00    2.90
  -1   6   0    3.30    2.60
  -1   6   0    5.20    2.80
   1   6   0    6.70    2.40
   1   6   0    5.60    2.70
  -1   6   0    8.00    3.90
   1   6   0    6.70    3.10
   2  -6   0  260.97   21.30
   2  -6   0  236.38   21.50
  -2  -6   0  241.98   19.20
   2  -6   0  234.28   21.40
   2  -6   0  243.98   20.60
  -2  -6   0  242.88   20.30
  -2  -6   0  266.57   19.30
  -2  -6   0  265.97   19.00
   2   6   0  255.27   20.80
  -2   6   0  252.77   21.20
   2   6   0  256.77   19.10
   2   6   0  241.18   20.70
   2   6   0  258.07   20.30
  -2   6   0  263.67   21.10
   2   6   0  249.38   21.20
   2   6   0  271.57   20.50
  -3  -6   0  133.59   11.10
   3  -6   0  121.29   12.50
   3  -6   0  114.59   12.50
   3  -6   0  113.19   12.80
   3   6   0  131.99   11.10
   3   6   0  130.69   11.10
   3   6   0  114.29   11.30
  -3   6   0  111.39   12.20
   3   6   0  109.69   11.40
  -3   6   0  142.59   12.60
   3   6   0  121.29   12.10
  -4  -6   0  156.08   13.00
   4  -6   0  152.28   15.20
   4  -6   0  128.09   15.00
   4  -6   0  149.29   15.30
   4   6   0  158.28   13.70
   4   6   0  163.98   14.50
   4   6   0  161.98   13.20
   4   6   0  159.48   13.70
  -4   6   0  139.69   14.20
   4   6   0  160.68   13.00
   5  -6   0  233.48   21.20
  -5  -6   0  220.08   18.00
   5  -6   0  215.08   20.60
   5  -6   0  201.08   20.50
  -5   6   0  227.48   19.90
   5   6   0  233.68   18.80
   5   6   0  239.68   18.90
   5   6   0  241.08   18.40
   5   6   0  275.07   20.10
   5   6   0  221.38   18.10
   6  -6   0  651.33   56.69
  -6  -6   0  746.03   53.49
   6  -6   0  724.63   57.29
   6   6   0  802.92   55.39
   6   6   0  743.63   53.69
   6   6   0  770.22   54.19
   6   6   0  783.32   54.49
   6   6   0  758.52   53.79
  -6   6   0  701.03   55.69
   7  -6   0   98.89   13.80
   7  -6   0   89.09   13.60
   7  -6   0  133.99   13.40
   7   6   0   86.09   10.00
   7   6   0  100.59    8.90
   7   6   0  103.19    8.70
   7   6   0  106.49    9.80
   7   6   0   99.49    9.50
  -7   6   0  103.29   11.20
   8  -6   0    1.80    3.90
   8  -6   0   -1.20    3.50
   8  -6   0   -6.70    3.60
   8   6   0    2.40    1.40
   8   6   0    1.50    1.70
   8   6   0    6.70    2.80
  -8   6   0    4.90    3.60
   8   6   0    6.30    2.70
   9  -6   0    5.70    4.00
   9  -6   0    1.50    4.60
   9  -6   0    0.80    4.90
   9   6   0    7.40    2.80
   9   6   0    0.50    1.70
  -9   6   0    4.50    3.60
   9   6   0   -1.00    2.30
   9   6   0    0.90    2.40
  10  -6   0   70.49   13.20
  10  -6   0   60.89   11.40
  10  -6   0   68.69   11.50
 -10   6   0   89.89   11.70
  10   6   0   82.19    7.00
  11  -6   0  158.28   19.10
  11  -6   0  153.68   17.60
   0  -7   0    4.60    3.60
   0  -7   0    5.60    2.90
   0   7   0    3.70    2.90
   1  -7   0  694.83   56.09
   1  -7   0  744.63   55.69
  -1  -7   0  728.43   54.69
   1  -7   0  743.13   55.79
  -1   7   0  899.21   56.89
   1   7   0  744.53   55.79
   2  -7   0  219.38   20.90
  -2  -7   0  288.07   19.10
  -2  -7   0  226.68   18.20
   2  -7   0  235.98   21.50
   2  -7   0  233.78   20.80
  -2   7   0  236.68   20.70
   2   7   0  255.97   20.30
   2   7   0  234.48   20.50
  -3  -7   0  194.88   18.10
   3  -7   0  232.98   20.10
   3  -7   0  196.18   19.90
   3  -7   0  221.48   20.50
   3   7   0  233.78   18.80
  -3   7   0  248.98   20.10
   3   7   0  238.18   19.30
   3   7   0  225.18   19.50
   4  -7   0    5.60    4.00
  -4  -7   0    9.90    3.30
   4  -7   0    9.20    4.80
   4  -7   0   16.40    5.80
   4   7   0   11.00    3.70
   4   7   0    8.50    4.30
   4   7   0   12.60    4.20
   5  -7   0  221.98   20.60
   5  -7   0  207.38   20.30
   5  -7   0  207.68   20.70
  -5  -7   0  209.38   18.20
  -5   7   0  218.98   19.30
   5   7   0  229.88   18.80
   5   7   0  215.28   17.80
  -6  -7   0  353.86   25.90
   6  -7   0  304.77   29.10
   6  -7   0  347.27   29.70
   6  -7   0  309.17   28.90
   6   7   0  351.16   26.20
   6   7   0  365.06   27.10
  -6   7   0  332.37   28.10
   7  -7   0    2.60    4.40
   7  -7   0   -5.30    3.20
   7  -7   0   -1.80    3.80
   7   7   0    6.00    3.30
  -7   7   0   -2.60    2.70
   7   7   0    3.80    3.40
   8  -7   0   39.20    9.50
   8  -7   0   43.60   10.20
   8  -7   0   41.50    9.30
   8   7   0   45.30    5.00
   8   7   0   38.10    6.00
   8   7   0   51.49    6.50
  -8   7   0   45.10    8.40
   9  -7   0    4.70    6.00
   9  -7   0    5.20    6.40
   9  -7   0   15.50    6.40
  -9   7   0    6.50    4.30
   9   7   0   18.00    3.20
  10  -7   0    6.50    6.30
  10  -7   0   15.80    6.60
  10  -7   0   18.80    6.70
 -10   7   0   24.90    8.60
   0  -8   0   65.09    7.40
   0  -8   0   39.90    6.90
   0  -8   0   41.50    7.40
   0   8   0   53.09    8.00
  -1  -8   0  207.28   15.10
  -1  -8   0  144.39   14.40
   1  -8   0  155.88   16.20
  -1  -8   0  220.18   16.00
   1  -8   0  184.18   16.10
   1   8   0  148.49   15.60
  -1   8   0  170.88   16.40
  -2  -8   0    4.30    2.60
  -2  -8   0    4.70    2.80
   2  -8   0    3.00    4.00
   2  -8   0   -1.10    4.00
  -2  -8   0    3.20    1.80
   2   8   0    7.20    3.20
  -2   8   0    7.70    4.00
   3  -8   0  188.38   19.40
   3  -8   0  184.98   19.10
   3  -8   0  209.78   18.90
  -3   8   0  240.28   19.30
   3   8   0  186.58   17.50
   4  -8   0   45.70    8.30
   4  -8   0   43.20    8.40
   4  -8   0   52.09    9.60
  -4   8   0   47.80    8.40
   4   8   0   55.39    7.60
   5  -8   0    8.90    5.00
   5  -8   0   21.40    7.60
   5  -8   0   28.30    7.60
   5   8   0   17.40    4.30
  -5   8   0   16.20    5.60
   6  -8   0   -2.20    4.40
   6  -8   0    1.50    4.60
  -6  -8   0    2.20    3.90
   6  -8   0    1.30    4.80
   6   8   0    3.10    2.70
   6   8   0    7.40    4.20
  -6   8   0   -0.10    3.80
   7  -8   0   28.50    8.10
   7  -8   0   16.10    6.20
   7  -8   0   17.70    7.60
   7   8   0   20.90    4.50
  -7   8   0   23.20    6.80
   8  -8   0   18.60    7.40
   8   8   0   32.50    4.80
  -8   8   0   32.80    9.20
   9  -8   0    4.00    5.90
   9  -8   0   12.00    7.30
   0  -9   0    1.40    3.30
   0  -9   0    2.60    3.50
   0   9   0   -1.50    3.60
  -1  -9   0   -1.40    2.60
   1  -9   0   -1.80    3.00
  -1  -9   0   -6.60    5.50
  -1  -9   0    1.60    3.40
   1  -9   0    2.50    4.30
  -1   9   0    0.00    2.90
   1   9   0    5.20    4.00
   2  -9   0  189.08   17.90
  -2  -9   0  178.18   14.00
  -2  -9   0  172.48   13.90
   2   9   0  199.78   17.20
  -2   9   0  184.28   17.50
   3  -9   0   30.90    7.30
   3  -9   0   32.20    6.80
  -3   9   0   24.70    6.30
   3   9   0   20.00    5.30
   4  -9   0   18.80    6.60
   4  -9   0   38.50    8.60
   4  -9   0   23.00    7.50
  -4   9   0   33.40    7.30
   5  -9   0   19.00    6.70
   5  -9   0   17.20    6.20
   5  -9   0   22.80    7.10
  -5   9   0   22.70    5.70
   5   9   0   24.00    5.50
   6  -9   0    3.60    5.30
   6  -9   0    7.70    6.70
   6  -9   0    9.60    6.20
   6   9   0    6.10    3.60
  -6   9   0   12.60    6.00
   7  -9   0   31.50    8.00
   7  -9   0   22.30    8.90
   7  -9   0   29.30    8.30
  -7   9   0   41.60    8.60
   7   9   0   26.60    5.60
   0 -10   0   28.00    5.80
   0 -10   0   17.10    5.10
   0  10   0   18.40    5.70
   1 -10   0    6.30    4.70
  -1 -10   0    0.70    3.50
   1 -10   0   -1.00    3.60
  -1 -10   0    4.70    3.90
  -1  10   0    2.50    4.00
   1  10   0   10.90    5.00
   2 -10   0    5.60    5.10
   2 -10   0    0.00    3.90
   2  10   0    0.60    4.50
  -2  10   0    1.40    4.60
   3 -10   0   16.10    7.10
   3 -10   0   15.50    6.50
  -3  10   0   28.00    6.50
   3  10   0   12.60    4.80
   4 -10   0   -1.20    4.90
  14   0  -1   -0.50    5.90
  14   0  -1    3.00    4.50
  14   0  -1   -4.50    3.50
  13   0  -1    2.40    4.30
  13   0  -1   -0.70    2.70
  13   0  -1   -3.80    2.90
  12   0  -1    1.80    2.80
  12   0  -1   -2.60    2.50
  12   0  -1    0.20    3.90
 -12   0   1   -2.30    2.90
  12   0  -1    4.90    3.40
  11   0  -1   -6.20    2.30
  11   0  -1   -6.80    2.00
  11   0  -1   -2.50    2.30
  11   0  -1   -3.50    1.90
  11   0  -1   -1.50    2.50
  10   0  -1   -0.90    1.90
  10   0  -1   -2.00    2.90
 -10   0   1   -0.20    1.90
  10   0  -1   -2.40    1.70
  10   0  -1    0.70    1.80
   9   0  -1   -3.10    1.10
  -9   0   1    0.80    1.60
   9   0  -1   -0.10    2.00
   9   0  -1   -2.20    2.00
   9   0  -1   -2.60    1.50
  -8   0   1    0.90    1.40
   8   0  -1   -3.10    1.80
   8   0  -1    0.80    3.30
   8   0  -1   -0.30    1.90
   8   0  -1    2.00    1.40
   7   0  -1    0.80    1.40
   7   0  -1   -0.20    1.40
   7   0  -1   -0.40    1.10
  -7   0   1   -0.80    1.20
   6   0  -1    1.10    2.30
  -6   0   1   -0.50    0.30
  -6   0   1    0.20    0.80
  -6   0   1   -0.10    0.30
   6   0  -1   -0.10    0.90
   5   0  -1    0.40    0.90
   5   0  -1   -2.00    1.30
  -5   0   1    0.00    0.50
  -5   0   1    0.00    0.80
   5   0  -1    0.10    0.80
  -5   0   1   -2.30    1.00
   4   0  -1   -0.10    0.60
   4   0  -1   -0.40    0.80
   4   0  -1    0.50    0.80
  -4   0   1   -1.80    0.80
   4   0  -1   -0.10    1.40
  -4   0   1    0.40    0.40
  -4   0   1    3.60    1.00
  -3   0   1   -0.70    0.40
   3   0  -1    0.30    1.10
  -3   0   1    0.60    0.80
   3   0  -1    1.20    0.80
  -3   0   1   -0.20    0.30
   3   0  -1    6.60    1.20
   2   0  -1    0.40    0.60
   2   0  -1   -0.30    0.80
   2   0  -1    0.50    1.10
  -2   0   1    0.10    0.40
  -2   0   1    0.20    0.60
  -2   0   1    0.10    0.50
  -2   0   1    0.30    0.90
  -1   0   1    0.00    0.30
   1   0  -1   -0.30    0.30
  -1   0   1    0.30    0.40
  -1   0   1    0.20    0.30
   1   0  -1    0.50    0.20
  -1   0  -1   -0.20    0.30
  -1   0  -1    0.10    0.40
   1   0   1    0.20    0.30
  -1   0  -1    0.00    0.30
  -1   0  -1    1.00    0.50
   1   0   1    0.10    0.40
   1   0   1    0.70    0.60
  -2   0  -1    0.20    0.40
   2   0   1    0.20    0.80
  -2   0  -1    0.40    0.60
  -2   0  -1   -0.40    0.40
   2   0   1   -0.40    0.60
   2   0   1    1.50    0.60
  -2   0  -1   -1.00    0.50
   3   0   1   -0.20    0.60
   3   0   1   -0.30    0.80
  -3   0  -1   -0.10    0.70
   3   0   1    0.20    0.60
  -3   0  -1    1.30    0.60
  -3   0  -1   -0.10    0.30
  -4   0  -1    0.50    0.30
   4   0   1   -0.30    0.60
   4   0   1   -0.40    0.60
  -4   0  -1    0.70    0.70
   4   0   1    1.00    1.40
  -4   0  -1    2.20    1.20
  -5   0  -1   -0.40    0.80
   5   0   1    0.30    0.90
   5   0   1   -0.10    1.30
   5   0   1   -2.50    1.50
   5   0   1    0.00    0.70
  -5   0  -1    0.80    1.20
   6   0   1    4.30    2.50
   6   0   1    1.80    1.30
  -6   0  -1    2.10    1.10
   6   0   1    0.90    1.50
   6   0   1    0.60    0.90
   7   0   1   -0.60    1.30
   7   0   1   -0.30    2.10
   7   0   1    0.80    1.70
  -7   0  -1    1.10    1.40
   7   0   1    2.80    1.20
  -8   0  -1   -1.20    1.80
   8   0   1    0.90    1.60
   8   0   1   -0.90    2.10
   8   0   1   -1.40    2.30
   9   0   1    2.80    3.00
   9   0   1   -2.90    1.60
   9   0   1    0.60    2.40
   9   0   1   -2.50    1.10
  10   0   1    3.20    1.90
  10   0   1   -0.50    2.50
 -10   0  -1    0.20    2.00
  10   0   1   -1.70    3.10
  11   0   1    4.40    2.20
  11   0   1    1.00    3.00
  11   0   1    5.40    3.30
  12   0   1    3.40    3.00
  12   0   1    2.90    4.60
  12   0   1   -4.20    2.70
  12   0   1   -2.60    1.90
  13   0   1   -2.60    4.80
  13   0   1    7.50    4.10
  13   0   1    1.00    2.90
  14  -1  -1  172.18   17.00
  14  -1  -1  165.18   19.50
  14   1  -1  151.08   14.50
  14   1  -1  169.58   15.60
  14   1  -1  157.48   17.90
  13  -1  -1   -1.00    3.40
  13  -1  -1   -0.30    4.40
  13  -1  -1   -1.70    3.20
  13   1  -1   -1.00    1.70
  13   1  -1    0.40    4.50
  13   1  -1   -0.90    3.00
  13   1  -1    2.90    3.10
  12  -1  -1  253.17   22.60
  12  -1  -1  311.57   26.80
  12  -1  -1  288.37   24.10
  12  -1  -1  278.07   23.70
  12   1  -1  287.97   22.90
  12   1  -1  281.37   22.70
  12   1  -1  320.37   26.10
  12   1  -1  281.57   21.50
  11  -1  -1  299.17   26.60
  11  -1  -1  298.07   23.20
  11  -1  -1  292.77   24.30
  11  -1  -1  266.27   23.90
  11   1  -1  306.07   22.30
  11   1  -1  289.37   22.90
  11   1  -1  287.77   22.50
  11   1  -1  309.27   25.70
 -11   1   1  304.87   23.50
  10  -1  -1  343.17   26.90
 -10  -1   1  354.86   25.90
  10  -1  -1  335.57   26.70
  10  -1  -1  328.77   27.50
  10  -1  -1  364.16   29.60
  10  -1  -1  351.46   27.50
 -10   1   1  333.17   26.70
  10   1  -1  367.36   25.80
  10   1  -1  353.76   28.70
  10   1  -1  339.47   26.20
  10   1  -1  352.86   26.40
  -9  -1   1  154.68   12.60
   9  -1  -1  162.78   14.00
   9  -1  -1  153.38   13.40
   9  -1  -1  142.79   13.40
   9  -1  -1  155.18   14.10
   9  -1  -1  187.98   16.30
   9   1  -1  156.38   14.80
  -9   1   1  165.48   11.40
  -9   1   1  169.08   13.60
   9   1  -1  162.18   12.60
   9   1  -1  156.78   13.10
   8  -1  -1  680.73   52.39
   8  -1  -1  844.22   54.89
   8  -1  -1  684.73   51.89
   8  -1  -1  737.53   53.59
  -8  -1   1  733.23   51.19
   8   1  -1  678.63   51.09
   8   1  -1  695.63   51.49
   8   1  -1  731.83   53.29
  -8   1   1  716.33   50.59
  -8   1   1  720.63   52.09
   7  -1  -1  451.35   34.60
   7  -1  -1  508.75   36.40
   7  -1  -1  472.95   34.30
   7  -1  -1  446.46   34.60
  -7  -1   1  474.55   33.50
   7   1  -1  483.65   35.30
  -7   1   1  462.15   34.40
   7   1  -1  462.25   33.70
   7   1  -1  448.96   33.40
  -7   1   1  460.55   33.20
   6  -1  -1   68.99    7.40
   6  -1  -1   61.99    6.20
   6  -1  -1   58.69    6.10
   6  -1  -1   59.29    5.80
  -6  -1   1   57.49    5.00
  -6   1   1   65.39    7.00
   6   1  -1   57.99    6.20
  -6   1   1   50.19    5.00
  -6   1   1   62.49    5.80
   6   1  -1   64.39    5.30
  -5  -1   1   47.30    4.20
   5  -1  -1   56.79    5.50
   5  -1  -1   45.50    4.80
   5  -1  -1   62.89    5.60
   5  -1  -1   48.20    6.00
  -5   1   1   47.80    4.40
   5   1  -1   72.79    5.90
  -5   1   1   53.59    5.90
   5   1  -1   46.90    4.30
  -5   1   1   44.80    5.00
  -4  -1   1   26.00    2.40
   4  -1  -1   28.80    4.50
   4  -1  -1   30.30    3.20
   4  -1  -1   24.30    3.60
   4  -1  -1   27.30    3.80
  -4  -1   1   30.20    2.60
   4   1  -1   31.30    3.50
   4   1  -1   29.60    2.60
  -4   1   1   26.00    4.40
  -4   1   1   30.20    3.80
   4   1  -1   27.50    2.40
  -3  -1   1    1.00    0.80
   3  -1  -1    0.80    1.00
  -3  -1   1    0.70    0.60
   3  -1  -1   -0.20    0.60
   3  -1  -1    1.10    1.30
   3  -1  -1   -1.70    1.00
  -3   1   1    0.00    0.90
   3   1  -1    1.00    0.80
   3   1  -1    1.10    0.40
  -3   1   1    0.60    0.80
   3   1  -1    1.40    0.60
  -3   1   1    1.30    1.20
  -3   1   1    5.10    1.30
   2  -1  -1    1.30    1.20
  -2  -1   1    2.10    0.90
   2  -1  -1    2.50    1.50
   2  -1  -1    1.00    0.80
   2  -1  -1    2.10    1.30
  -2  -1   1    1.30    0.60
   2   1  -1    1.30    0.70
  -2   1   1    0.80    1.20
  -2   1   1    1.00    0.90
   2   1  -1    1.30    0.70
   2   1  -1    0.80    0.80
  -2   1   1    0.30    0.90
  -2   1   1    0.90    1.20
  -1  -1   1   15.30    1.50
   1  -1  -1   19.80    2.50
  -1  -1   1   13.50    1.70
   1  -1  -1   23.10    2.40
  -1  -1   1   16.30    1.70
   1  -1  -1   20.30    2.60
   1  -1  -1   18.80    2.00
  -1  -1   1   18.10    1.90
   1   1  -1   18.10    1.90
   1   1  -1   20.10    1.90
  -1   1   1   19.10    2.40
   1   1  -1   15.30    1.80
  -1   1   1   14.30    2.30
  -1   1   1   22.20    2.20
  -1   1   1   16.50    2.40
   1   1  -1   17.70    1.60
   1  -1   1 1423.16   98.89
   1  -1   1 1621.94   98.89
   1  -1   1 1339.77   98.69
  -1  -1  -1 1394.76   98.29
   1  -1   1 1429.66   98.89
   1   1   1 1535.35   98.49
  -1   1  -1 1469.95   98.89
  -1   1  -1 1287.37   98.69
  -1   1  -1 1369.46   98.79
  -1   1  -1 1268.47   98.69
   2  -1   1  426.06   30.40
   2  -1   1  426.76   30.20
   2  -1   1  484.65   30.70
   2  -1   1  396.86   30.20
  -2   1  -1  400.26   30.20
   2   1   1  433.66   30.10
  -2   1  -1  406.66   30.30
  -2   1  -1  377.06   30.40
  -2   1  -1  399.36   30.30
   2   1   1  483.75   29.80
   3  -1   1 2268.27  167.78
   3  -1   1 2208.98  167.58
   3  -1   1 2445.26  167.48
   3  -1   1 2594.54  168.18
   3   1   1 2621.44  166.98
   3   1   1 2549.44  167.58
  -3   1  -1 2288.97  167.38
  -3   1  -1 2395.86  167.68
  -3   1  -1 2270.67  167.88
  -3   1  -1 2383.36  167.68
   4  -1   1 2319.87  149.29
   4  -1   1 2181.68  148.39
   4  -1   1 2072.89  147.79
   4  -1   1 2007.00  149.88
  -4   1  -1 2002.90  148.19
  -4   1  -1 1975.90  147.39
   4   1   1 2057.09  146.69
   4   1   1 2100.49  147.09
   4   1   1 2373.16  147.89
  -4   1  -1 2066.09  147.79
   5  -1   1 1020.30   66.19
   5  -1   1  891.21   64.89
  -5  -1  -1  942.81   65.29
   5  -1   1  975.50   65.69
   5  -1   1  961.40   66.99
   5   1   1  858.81   64.19
   5   1   1  947.91   65.39
   5   1   1  888.21   64.59
  -5   1  -1  911.61   64.79
  -5   1  -1  886.91   65.19
  -5   1  -1  887.11   65.79
   6  -1   1  562.24   42.10
   6  -1   1  551.74   42.40
   6  -1   1  699.73   43.40
  -6  -1  -1  561.74   42.00
   6  -1   1  621.54   44.20
   6   1   1  571.34   42.20
   6   1   1  557.04   41.40
  -6   1  -1  615.94   42.10
   6   1   1  547.35   41.00
  -6   1  -1  593.04   42.70
   6   1   1  578.54   43.30
  -6   1  -1  591.94   41.30
   7  -1   1 1429.96  109.99
   7  -1   1 1458.85  110.89
   7  -1   1 1449.15  110.39
  -7  -1  -1 1611.14  110.09
   7  -1   1 1763.72  112.89
   7   1   1 1610.14  110.39
   7   1   1 1536.55  109.49
  -7   1  -1 1628.44  109.99
   7   1   1 1547.45  108.89
   7   1   1 1605.74  113.19
  -7   1  -1 1512.15  110.69
  -7   1  -1 1622.14  108.99
  -8  -1  -1 2425.76  165.28
   8  -1   1 2362.16  165.28
   8  -1   1 2374.06  166.48
   8  -1   1 2236.38  165.68
   8  -1   1 2648.03  168.48
   8   1   1 2366.36  167.28
   8   1   1 2357.96  165.68
  -8   1  -1 2237.18  163.58
   8   1   1 2268.07  163.98
   8   1   1 2331.37  164.78
   9  -1   1  102.69   10.30
  -9  -1  -1  109.29    9.70
   9  -1   1   96.19    9.50
   9  -1   1  110.79   11.00
   9  -1   1  128.29   12.90
   9   1   1  109.99    9.30
  -9   1  -1  104.59   10.10
   9   1   1   99.59    9.90
   9   1   1  109.59    8.20
   9   1   1  119.89   11.90
  10  -1   1   88.69   12.80
  10  -1   1   75.39    9.00
  10  -1   1   80.79    8.00
  10  -1   1   73.09    9.10
  10   1   1   78.89   10.90
  10   1   1   84.39    7.90
  10   1   1   78.49    6.20
  10   1   1   75.19    8.30
  11  -1   1  404.46   32.00
  11  -1   1  365.66   31.40
  11  -1   1  379.26   33.80
  11  -1   1  386.76   30.00
  11   1   1  393.86   33.10
  11   1   1  397.06   31.10
  11   1   1  441.26   30.50
  12  -1   1  354.16   29.50
  12  -1   1  347.77   29.60
  12  -1   1  362.36   27.60
  12  -1   1  368.16   32.30
  12   1   1  374.96   28.30
  12   1   1  335.47   28.60
  12   1   1  386.26   31.60
  13  -1   1   11.90    4.80
  13  -1   1   40.20    9.00
  13  -1   1   16.40    5.40
  13   1   1   10.60    6.40
  13   1   1   11.30    4.50
  13   1   1   13.70    4.50
  13  -2  -1    2.00    3.50
  13  -2  -1   -2.40    4.00
  13  -2  -1    0.90    4.90
  13   2  -1   -2.50    2.90
  13   2  -1    0.10    4.30
  13   2  -1    5.30    2.90
  12  -2  -1   15.10    5.30
  12  -2  -1   14.20    6.00
  12  -2  -1   15.40    5.10
  12   2  -1   12.10    3.10
  12   2  -1   10.10    1.70
  12   2  -1   11.40    5.10
  12   2  -1   10.00    3.10
  12   2  -1    9.80    1.90
  12   2  -1   14.70    3.60
  11  -2  -1  205.38   21.50
  11  -2  -1  212.18   19.80
  11  -2  -1  224.98   20.40
  11   2  -1  222.78   17.70
  11   2  -1  218.78   16.70
  11   2  -1  233.08   20.60
  11   2  -1  221.08   17.70
 -11   2   1  224.58   16.10
  11   2  -1  239.48   17.00
  11   2  -1  243.68   17.40
  10  -2  -1   23.00    6.30
  10  -2  -1   13.90    4.80
  10  -2  -1   20.20    5.30
  10  -2  -1   14.70    4.10
  10   2  -1   23.50    3.10
  10   2  -1   21.50    5.30
 -10   2   1   24.90    3.10
  10   2  -1   28.00    3.90
  10   2  -1   22.80    3.10
   9  -2  -1  276.67   23.20
   9  -2  -1  279.87   23.90
   9  -2  -1  293.87   24.20
   9  -2  -1  323.07   26.20
   9  -2  -1  298.47   23.60
  -9   2   1  283.97   23.50
   9   2  -1  326.97   24.30
   9   2  -1  289.57   22.00
   9   2  -1  297.37   21.60
   9   2  -1  296.67   21.60
   8  -2  -1  462.75   38.10
   8  -2  -1  513.35   39.10
   8  -2  -1  468.35   41.40
   8  -2  -1  572.44   41.00
   8  -2  -1  514.85   39.00
   8   2  -1  527.05   37.00
   8   2  -1  496.35   36.70
   8   2  -1  528.85   38.70
   8   2  -1  522.95   36.80
  -8   2   1  525.15   37.40
  -8   2   1  528.45   39.70
   7  -2  -1 1098.99   77.99
   7  -2  -1 1096.59   78.09
   7  -2  -1 1053.49   78.49
   7  -2  -1  991.10   78.29
   7  -2  -1 1211.08   80.19
  -7   2   1 1072.69   78.19
   7   2  -1 1087.39   76.59
   7   2  -1 1108.39   76.59
  -7   2   1 1050.79   77.19
  -7   2   1 1074.29   79.59
   7   2  -1 1152.58   78.09
   6  -2  -1  406.46   29.80
   6  -2  -1  456.15   31.70
   6  -2  -1  423.46   30.40
   6  -2  -1  407.46   29.80
   6  -2  -1  406.46   30.40
  -6   2   1  388.76   29.90
   6   2  -1  410.16   28.50
   6   2  -1  404.06   29.50
  -6   2   1  387.16   29.60
   6   2  -1  390.36   28.30
  -6   2   1  379.56   29.20
   6   2  -1  354.36   28.00
  -6   2   1  381.96   30.90
   5  -2  -1   54.69    6.50
   5  -2  -1   59.69    6.90
  -5  -2   1   49.70    4.60
   5  -2  -1   47.80    5.40
   5  -2  -1   61.99    6.30
   5   2  -1   50.89    4.40
  -5   2   1   53.09    5.70
   5   2  -1   50.19    4.20
  -5   2   1   56.09    7.50
  -5   2   1   58.49    5.70
   5   2  -1   55.09    5.10
   5   2  -1   50.99    4.50
   4  -2  -1 1946.81  127.29
   4  -2  -1 1842.72  127.29
  -4  -2   1 1757.12  126.09
   4  -2  -1 2065.39  128.09
   4  -2  -1 1833.82  126.89
  -4   2   1 1816.02  126.99
  -4   2   1 1638.94  127.39
  -4   2   1 1677.83  126.49
   4   2  -1 1765.22  125.39
   4   2  -1 1743.33  125.89
   4   2  -1 1818.52  125.99
   4   2  -1 1750.32  125.89
  -4   2   1 1821.52  126.79
   3  -2  -1  774.02   50.29
  -3  -2   1  686.53   49.30
   3  -2  -1  694.63   49.80
   3  -2  -1  783.02   50.39
  -3  -2   1  678.33   49.00
   3  -2  -1  679.93   50.39
   3   2  -1  657.63   49.20
   3   2  -1  742.03   49.10
  -3   2   1  682.53   49.70
  -3   2   1  674.43   49.99
  -3   2   1  650.13   50.19
  -3   2   1  666.23   49.70
  -3   2   1  678.23   49.99
   2  -2  -1  860.81   53.09
   2  -2  -1  879.01   53.29
  -2  -2   1  675.23   52.39
   2  -2  -1  726.83   52.59
   2  -2  -1  695.93   52.99
  -2  -2   1  673.53   52.09
   2   2  -1  804.22   51.99
   2   2  -1  671.53   52.29
   2   2  -1  807.32   51.99
  -2   2   1  666.33   52.89
   2   2  -1  801.22   51.89
  -2   2   1  670.93   52.79
   2   2  -1  766.22   52.19
  -2   2   1  658.53   52.69
  -1  -2   1 1740.13  121.89
  -1  -2   1 1691.83  122.69
  -1  -2   1 1693.93  122.19
   1  -2  -1 1760.02  122.89
  -1  -2   1 1724.53  122.29
   1  -2  -1 1689.23  122.59
  -1  -2   1 1756.92  122.39
   1  -2  -1 1765.62  122.89
   1  -2  -1 1782.52  122.89
  -1  -2   1 1671.53  122.39
   1  -2  -1 1649.13  122.49
   1   2  -1 1808.52  122.29
   1   2  -1 1656.33  122.59
   1   2  -1 1939.41  122.49
   1   2  -1 1951.60  122.59
   1   2  -1 1913.01  122.39
  -1   2   1 1667.93  122.79
  -1   2   1 1690.23  122.79
  -1   2   1 1735.23  122.89
  -1  -2  -1    8.20    1.40
   1  -2   1    5.60    1.70
  -1  -2  -1    5.60    1.40
   1  -2   1    7.80    1.90
   1  -2   1   10.40    2.40
   1  -2   1    8.30    1.80
  -1  -2  -1    8.50    1.40
  -1  -2  -1    9.70    1.50
   1  -2   1    7.00    1.80
   1  -2   1    6.30    1.80
   1   2   1    9.10    1.60
  -1   2  -1    7.30    1.80
   1   2   1   12.70    2.00
  -1   2  -1    8.00    1.80
  -1   2  -1    5.30    1.80
   1   2   1   10.70    1.60
  -1   2  -1    6.60    1.70
   2  -2   1  403.76   32.00
   2  -2   1  442.56   32.10
   2  -2   1  491.35   32.50
  -2  -2  -1  409.76   31.20
   2  -2   1  417.26   32.40
  -2   2  -1  421.46   32.00
  -2   2  -1  413.66   32.60
  -2   2  -1  416.66   32.00
   2   2   1  490.05   31.30
   2   2   1  488.05   31.30
  -2   2  -1  389.06   31.90
   2   2   1  501.45   31.60
   3  -2   1 3581.34  256.87
   3  -2   1 3735.63  256.37
   3  -2   1 3620.94  256.17
   3  -2   1 3885.61  256.27
  -3   2  -1 3519.95  256.37
   3   2   1 3666.03  255.07
  -3   2  -1 3619.94  256.17
  -3   2  -1 3671.33  256.27
   3   2   1 3789.12  255.77
  -3   2  -1 3638.54  256.07
   4  -2   1 2789.12  189.68
   4  -2   1 2878.41  190.08
   4  -2   1 3060.69  190.98
   4  -2   1 2636.84  189.48
   4   2   1 2603.54  188.68
   4   2   1 2551.74  187.88
   4   2   1 2740.03  188.88
  -4   2  -1 2644.54  189.18
  -4   2  -1 2559.34  189.38
  -4   2  -1 2650.93  189.78
   5  -2   1   25.90    3.70
   5  -2   1   21.60    4.20
   5  -2   1   26.30    4.20
   5  -2   1   32.40    6.40
   5  -2   1   32.50    4.20
   5   2   1   25.90    2.70
  -5   2  -1   24.20    3.90
   5   2   1   27.30    2.20
  -5   2  -1   33.30    4.80
   5   2   1   26.90    3.20
   6  -2   1  135.89   12.10
   6  -2   1  165.58   13.00
   6  -2   1  135.59   11.80
   6  -2   1  168.58   14.10
   6   2   1  137.99   10.30
  -6   2  -1  143.49   11.80
   6   2   1  132.49   10.30
  -6   2  -1  140.09   11.80
   6   2   1  149.88   11.40
  -6   2  -1  133.39   12.20
   7  -2   1 1502.85  102.99
   7  -2   1 1338.27  100.89
   7  -2   1 1324.67  100.49
  -7   2  -1 1420.96  100.49
  -7   2  -1 1369.66  101.99
   7   2   1 1484.55  101.49
   7   2   1 1376.36   99.09
   7   2   1 1454.35  100.19
  -7   2  -1 1498.75  100.39
   8  -2   1    5.00    2.50
   8  -2   1    3.00    3.30
   8  -2   1    2.70    2.30
   8  -2   1    4.60    3.00
   8  -2   1   -3.00    2.30
   8   2   1    6.10    3.40
  -8   2  -1    0.40    1.90
   8   2   1    3.90    1.40
  -8   2  -1    3.00    2.30
   8   2   1    0.00    1.80
   9  -2   1   27.80    5.90
   9  -2   1   24.10    6.20
   9  -2   1   27.30    4.50
   9  -2   1   27.30    5.60
   9   2   1   30.20    3.70
  -9   2  -1   26.00    3.00
   9   2   1   28.80    6.00
  10  -2   1   17.30    4.90
  10  -2   1   24.70    4.70
  10  -2   1   20.70    6.40
  10  -2   1   19.10    4.80
 -10   2  -1   16.30    2.00
  10   2   1   19.00    4.10
  10   2   1   20.30    3.30
  10   2   1   16.40    5.30
  11  -2   1   24.10    7.00
  11  -2   1   35.90    7.10
  11  -2   1   23.70    5.10
  11  -2   1   27.90    5.90
  11   2   1   33.10    4.80
  11   2   1   30.50    5.40
  11   2   1   29.40    6.80
  12  -2   1    8.90    4.20
  12  -2   1   10.00    4.90
  12  -2   1   12.60    6.00
  12   2   1   -0.30    4.30
  12   2   1   -2.70    3.00
  12   2   1    6.30    4.80
  13  -2   1   14.00    5.10
  13  -2   1   -1.70    4.00
  13  -2   1   -0.30    5.20
  13   2   1    9.90    6.20
  13   2   1    0.00    3.10
  13  -3  -1   -2.70    4.90
  13  -3  -1   -4.50    3.40
  13  -3  -1   -9.20    5.30
  13   3  -1   -3.50    4.10
  13   3  -1    2.20    2.70
  12  -3  -1    1.70    4.10
  12  -3  -1    8.40    5.00
  12  -3  -1   13.70    5.80
  12   3  -1   -3.60    1.90
  12   3  -1   -6.10    3.30
  12   3  -1    3.90    2.20
  12   3  -1    3.80    1.80
  11  -3  -1  348.47   29.10
  11  -3  -1  431.56   32.80
  11   3  -1  357.96   25.50
  11   3  -1  361.96   28.60
  11   3  -1  333.57   25.70
 -11   3   1  361.06   26.40
  11   3  -1  330.27   25.60
  10  -3  -1   48.70    9.60
  10  -3  -1   42.80    7.60
  10  -3  -1   36.40    7.50
 -10   3   1   44.50    5.70
  10   3  -1   35.40    6.30
  10   3  -1   40.70    3.80
  10   3  -1   45.30    3.90
  10   3  -1   44.40    4.40
   9  -3  -1  318.07   27.00
   9  -3  -1  285.87   25.00
   9  -3  -1  270.27   25.10
   9   3  -1  298.97   22.00
   9   3  -1  314.67   22.20
   9   3  -1  306.07   22.30
  -9   3   1  305.17   23.40
   9   3  -1  329.47   24.30
   8  -3  -1    5.50    3.60
   8  -3  -1   12.00    3.30
   8  -3  -1    8.60    4.20
   8  -3  -1    5.20    4.50
   8   3  -1    9.80    1.50
  -8   3   1   13.00    3.30
   8   3  -1   13.70    2.00
   8   3  -1    3.10    2.60
   8   3  -1   11.20    2.00
  -8   3   1    9.00    3.50
   7  -3  -1  489.55   35.70
   7  -3  -1  403.76   33.50
   7  -3  -1  428.86   33.60
   7  -3  -1  509.25   34.90
   7  -3  -1  505.45   35.00
  -7   3   1  447.16   33.60
  -7   3   1  454.75   34.00
   7   3  -1  431.36   32.60
  -7   3   1  409.76   32.90
   7   3  -1  413.56   31.70
   7   3  -1  437.76   31.90
  -7   3   1  490.15   37.20
   7   3  -1  429.96   31.60
   6  -3  -1 1371.36   89.39
   6  -3  -1 1172.78   88.19
   6  -3  -1 1179.78   88.29
   6  -3  -1 1394.76   90.29
   6  -3  -1 1378.96   89.19
   6   3  -1 1243.78   86.99
  -6   3   1 1172.98   87.79
   6   3  -1 1237.18   86.29
  -6   3   1 1148.99   89.29
  -6   3   1 1228.98   88.19
   6   3  -1 1190.28   86.79
  -6   3   1 1099.79   88.29
   6   3  -1 1262.07   86.69
   5  -3  -1  233.98   18.60
   5  -3  -1  233.88   18.60
   5  -3  -1  276.57   19.50
   5  -3  -1  210.78   19.30
  -5  -3   1  233.38   17.70
   5  -3  -1  258.17   19.50
   5   3  -1  224.68   17.50
   5   3  -1  230.28   16.80
  -5   3   1  231.68   18.80
  -5   3   1  222.78   18.50
   5   3  -1  235.88   17.00
   5   3  -1  238.08   17.10
   5   3  -1  222.48   17.20
  -5   3   1  226.48   19.30
  -5   3   1  215.28   18.20
  -4  -3   1   27.80    3.80
   4  -3  -1   21.30    5.10
   4  -3  -1   22.60    4.00
   4  -3  -1   18.30    4.10
  -4  -3   1   25.10    2.70
   4  -3  -1   23.00    5.00
   4  -3  -1   34.70    4.80
   4   3  -1   25.60    1.90
   4   3  -1   19.90    2.20
   4   3  -1   23.00    1.90
   4   3  -1   23.10    2.60
   4   3  -1   20.30    2.30
  -4   3   1   22.40    4.60
   4   3  -1   27.10    4.00
  -4   3   1   25.10    4.20
   4   3  -1   27.00    2.90
  -4   3   1   16.10    3.60
  -4   3   1   23.60    4.30
  -3  -3   1  738.13   57.39
   3  -3  -1  755.72   57.69
   3  -3  -1  760.62   58.39
   3  -3  -1  767.32   57.79
  -3  -3   1  816.72   57.09
   3  -3  -1  939.61   58.79
   3  -3  -1  946.71   58.59
  -3   3   1  926.61   58.09
  -3   3   1  794.62   58.39
  -3   3   1  831.22   58.09
   3   3  -1  773.62   56.69
   3   3  -1  737.63   56.49
   3   3  -1  811.52   56.89
   3   3  -1  783.62   57.39
  -3   3   1  774.22   58.09
  -3   3   1  774.12   58.09
  -2  -3   1 1276.67   89.89
   2  -3  -1 1312.67   91.69
   2  -3  -1 1489.25   91.89
   2  -3  -1 1240.78   91.09
  -2  -3   1 1321.07   89.99
   2  -3  -1 1227.48   91.19
   2  -3  -1 1268.67   91.59
  -2  -3   1 1286.77   91.19
  -2  -3   1 1267.57   90.79
   2   3  -1 1447.46   90.49
  -2   3   1 1262.87   91.49
  -2   3   1 1148.99   91.29
   2   3  -1 1237.58   90.99
   2   3  -1 1277.27   90.59
   2   3  -1 1287.47   90.59
   2   3  -1 1372.06   90.79
  -2   3   1 1209.28   91.49
  -2   3   1 1263.87   91.59
  -1  -3   1 3217.58  223.58
   1  -3  -1 3222.58  224.48
  -1  -3   1 3253.77  223.78
   1  -3  -1 3175.98  224.28
  -1  -3   1 3094.09  223.88
   1  -3  -1 3139.69  224.08
  -1  -3   1 3218.08  223.28
  -1  -3   1 3273.47  223.98
   1  -3  -1 3246.88  224.08
   1  -3  -1 3135.69  224.48
  -1  -3   1 3101.59  224.28
  -1   3   1 3641.54  224.38
   1   3  -1 3076.49  223.78
  -1   3   1 3165.78  224.48
   1   3  -1 3163.88  224.28
  -1   3   1 3060.49  224.48
  -1   3   1 3113.99  224.28
  -1   3   1 3215.68  224.48
   1   3  -1 3161.38  223.98
   1   3  -1 3391.26  223.78
   1   3  -1 3321.57  223.98
   0  -3  -1    8.60    1.90
   0  -3   1   12.00    2.70
   0  -3   1    7.10    1.90
   0  -3   1    5.70    2.00
   0  -3  -1    7.30    2.00
   0  -3  -1   11.50    2.50
   0  -3   1    7.40    1.80
   0  -3   1    6.70    1.90
   0  -3   1   10.20    2.70
   0   3   1    7.70    2.30
   0   3  -1    6.40    1.90
   0   3   1    7.00    2.00
   0   3   1   12.30    2.50
   0   3   1    7.80    2.00
   0   3  -1    8.00    2.10
   0   3  -1    5.60    2.00
   0   3   1    7.40    1.90
   0   3  -1    9.90    2.30
   1  -3   1   21.20    3.80
  -1  -3  -1   23.80    2.80
   1  -3   1   24.30    3.60
   1  -3   1   24.60    3.70
   1  -3   1   30.10    4.30
   1  -3   1   24.90    3.70
  -1  -3  -1   25.20    2.90
  -1  -3  -1   21.90    2.60
   1  -3   1   26.60    4.10
  -1  -3  -1   24.30    3.00
   1   3   1   25.10    3.60
  -1   3  -1   25.00    3.60
   1   3   1   24.90    4.00
   1   3   1   24.30    2.90
  -1   3  -1   22.20    3.50
   1   3   1   21.00    3.00
  -1   3  -1   22.90    3.70
  -1   3  -1   22.00    3.60
   1   3   1   25.40    3.80
   2  -3   1   -2.40    1.60
   2  -3   1    3.10    1.80
  -2  -3  -1    0.80    0.90
  -2  -3  -1    0.20    0.40
   2  -3   1    2.00    1.30
   2  -3   1   -0.70    1.40
   2  -3   1   -0.70    1.40
   2  -3   1    1.70    1.30
   2   3   1    2.90    1.40
  -2   3  -1    2.20    1.90
   2   3   1    0.80    1.10
  -2   3  -1    0.00    1.20
   2   3   1    0.60    1.00
  -2   3  -1    0.60    1.30
  -2   3  -1   -1.10    0.80
   2   3   1   -0.10    1.40
   3  -3   1  397.96   33.70
   3  -3   1  534.25   34.40
   3  -3   1  541.75   34.30
  -3  -3  -1  452.15   32.20
   3  -3   1  476.15   33.60
   3  -3   1  467.25   33.50
   3  -3   1  416.36   33.40
  -3   3  -1  432.06   33.30
   3   3   1  441.06   32.30
   3   3   1  454.55   32.40
  -3   3  -1  425.26   33.30
  -3   3  -1  446.26   33.40
   3   3   1  450.85   33.10
  -3   3  -1  411.16   33.40
   3   3   1  457.25   32.20
   4  -3   1 2117.09  131.69
   4  -3   1 1911.01  129.89
   4  -3   1 1691.73  131.29
  -4  -3  -1 1878.91  127.89
   4  -3   1 1937.11  129.69
  -4   3  -1 1757.72  129.29
  -4   3  -1 1786.12  129.49
   4   3   1 1749.92  128.39
   4   3   1 1737.83  127.89
   4   3   1 1830.32  129.59
   4   3   1 1859.01  127.89
  -4   3  -1 1808.02  129.79
   5  -3   1   90.59    9.00
   5  -3   1   87.09    8.90
   5  -3   1   80.79    8.20
   5  -3   1   85.79    8.00
   5  -3   1   85.99    8.00
   5  -3   1   77.09    8.90
   5   3   1   75.19    6.10
  -5   3  -1   77.29    8.00
  -5   3  -1   77.59    7.60
   5   3   1   78.29    7.00
   5   3   1   89.39    7.10
  -5   3  -1   85.29    8.30
   6  -3   1   72.59    7.70
   6  -3   1   75.69   10.40
   6  -3   1   89.49    9.20
   6  -3   1   80.39    8.40
   6  -3   1   75.49    8.80
  -6   3  -1   73.49    8.10
  -6   3  -1   78.39    7.50
   6   3   1   79.09    6.70
   6   3   1   84.69    7.10
  -6   3  -1   75.99    7.80
   6   3   1   74.29    5.80
   7  -3   1  388.16   29.30
   7  -3   1  370.96   27.50
   7  -3   1  400.66   28.40
   7  -3   1  330.57   27.70
   7  -3   1  393.06   28.20
  -7   3  -1  323.77   26.50
  -7   3  -1  301.27   26.90
   7   3   1  361.26   25.80
   7   3   1  320.37   24.50
   7   3   1  326.97   24.80
  -7   3  -1  339.87   26.20
   7   3   1  346.77   26.60
   8  -3   1   10.10    3.20
   8  -3   1   13.20    4.70
   8  -3   1   10.20    5.10
   8  -3   1   14.10    4.50
  -8   3  -1   14.00    3.60
   8   3   1   12.00    1.80
   8   3   1   10.30    2.80
  -8   3  -1   14.60    3.30
   8   3   1   10.40    3.70
   9  -3   1  219.08   20.20
   9  -3   1  264.27   22.80
   9  -3   1  225.38   20.30
   9   3   1  207.28   18.00
  -9   3  -1  230.68   17.90
   9   3   1  237.98   16.90
  -9   3  -1  226.28   18.90
   9   3   1  226.18   19.40
  10  -3   1   16.10    5.00
  10  -3   1   16.50    4.70
  10  -3   1   31.60    8.30
  10   3   1   13.90    4.80
  10   3   1   16.80    3.70
  10   3   1   20.00    4.00
 -10   3  -1   24.10    3.60
  11  -3   1  129.09   15.10
  11  -3   1  132.89   18.60
  11  -3   1  150.68   15.40
  11   3   1  157.58   13.30
 -11   3  -1  156.38   11.70
  11   3   1  138.19   12.00
  11   3   1  165.38   15.30
  12  -3   1   18.00    5.90
  12  -3   1    9.70    4.70
  12  -3   1   24.00    8.20
  12   3   1   24.60    4.70
  12   3   1   11.60    5.10
  13  -3   1   -5.30    3.80
  13  -3   1    0.60    4.70
  13  -3   1   -5.40    5.40
  13   3   1    2.00    4.20
  13   3   1   -2.50    3.30
  13  -4  -1    2.50    6.50
  13  -4  -1    3.00    5.60
  13  -4  -1    1.40    5.80
  13   4  -1   -3.50    4.20
  12  -4  -1   42.10    9.90
  12  -4  -1   37.80    8.70
  12  -4  -1   44.80    9.10
  12   4  -1   40.10    3.90
  12   4  -1   39.00    6.50
  11  -4  -1   41.20    8.30
  11  -4  -1   34.80    9.00
  11  -4  -1   45.30    8.50
  10  -4  -1  254.97   24.70
  10  -4  -1  265.07   23.30
  10  -4  -1  250.17   24.60
  10   4  -1  248.18   19.10
  10   4  -1  260.67   18.60
  10   4  -1  276.57   20.90
   9  -4  -1  263.87   25.40
   9  -4  -1  281.87   26.10
   9  -4  -1  290.77   27.50
   9   4  -1  314.77   23.60
   9   4  -1  294.17   22.20
   9   4  -1  315.07   22.30
   9   4  -1  341.97   22.40
   9   4  -1  313.07   22.20
   8  -4  -1  615.94   51.29
   8   4  -1  700.93   47.70
  -8   4   1  633.04   49.00
   8   4  -1  666.83   47.00
  -8   4   1  661.53   49.40
   8   4  -1  671.23   47.40
   8   4  -1  649.74   46.80
   8   4  -1  679.13   47.20
   7  -4  -1 1495.65   96.19
   7  -4  -1 1478.55   95.89
   7  -4  -1 1178.68   95.79
   7   4  -1 1332.67   92.89
   7   4  -1 1348.97   92.49
   7   4  -1 1281.67   92.19
   7   4  -1 1203.88   92.19
  -7   4   1 1218.58   93.99
   7   4  -1 1317.77   91.99
  -7   4   1 1335.87   94.49
   6  -4  -1  267.47   23.20
   6  -4  -1  277.77   22.00
   6  -4  -1  277.37   22.00
   6  -4  -1  307.67   23.30
   6  -4  -1  297.97   22.90
  -6   4   1  253.47   21.40
   6   4  -1  258.27   19.20
   6   4  -1  284.87   19.50
  -6   4   1  278.77   21.90
   6   4  -1  273.97   19.60
   6   4  -1  261.07   19.90
   6   4  -1  265.57   20.20
   6   4  -1  270.27   20.60
  -6   4   1  254.07   22.10
   6   4  -1  261.17   19.10
  -6   4   1  239.88   22.70
   5  -4  -1  574.74   48.00
   5  -4  -1  639.64   47.30
   5  -4  -1  663.83   47.40
   5  -4  -1  729.93   48.50
  -5  -4   1  640.94   45.60
   5  -4  -1  659.03   48.00
  -5   4   1  648.44   47.60
   5   4  -1  618.94   46.20
   5   4  -1  650.43   45.60
  -5   4   1  621.84   47.00
  -5   4   1  621.84   48.10
   5   4  -1  601.14   45.00
   5   4  -1  642.84   45.80
  -5   4   1  621.34   47.10
   5   4  -1  644.54   45.30
  -4  -4   1 3405.86  228.38
  -4  -4   1 3255.67  229.08
   4  -4  -1 3295.67  229.58
   4  -4  -1 3375.16  229.68
   4  -4  -1 3232.08  230.38
   4   4  -1 3209.28  227.78
   4   4  -1 3335.17  228.18
   4   4  -1 3292.27  228.38
  -4   4   1 3243.88  229.88
   4   4  -1 3101.99  228.88
   4   4  -1 3305.37  228.08
  -4   4   1 3313.27  230.38
  -4   4   1 3351.46  229.58
  -4   4   1 3254.97  229.88
  -4   4   1 3077.79  229.48
   3  -4  -1 2964.70  200.28
   3  -4  -1 2886.11  200.78
  -3  -4   1 2793.72  199.98
  -3  -4   1 3050.69  199.38
   3  -4  -1 2869.91  200.28
   3  -4  -1 2774.82  200.68
   3   4  -1 2848.42  199.28
  -3   4   1 2840.22  200.58
   3   4  -1 2823.62  199.88
   3   4  -1 2744.43  199.28
  -3   4   1 2831.42  200.58
   3   4  -1 2802.12  198.88
  -3   4   1 2787.92  200.58
  -3   4   1 2883.71  200.48
   2  -4  -1    5.70    2.10
   2  -4  -1    0.40    1.80
  -2  -4   1    3.30    1.30
   2  -4  -1    4.00    2.40
   2  -4  -1    6.00    2.40
  -2  -4   1    4.40    1.80
   2  -4  -1    0.50    2.20
  -2  -4   1    2.80    1.40
  -2  -4   1    3.20    1.10
  -2  -4   1    3.20    1.40
  -2   4   1    3.00    2.20
  -2   4   1    4.50    2.30
  -2   4   1    3.20    1.80
  -2   4   1    6.50    2.20
   2   4  -1    1.40    1.60
   2   4  -1    2.50    1.60
   2   4  -1    6.40    2.00
   2   4  -1    2.70    1.70
   2   4  -1    2.90    1.50
  -2   4   1    1.20    2.30
  -1  -4   1 1845.72  137.29
  -1  -4   1 1966.00  137.59
   1  -4  -1 1852.01  137.79
  -1  -4   1 1905.41  136.59
   1  -4  -1 1873.01  137.99
   1  -4  -1 1970.90  137.79
  -1  -4   1 2126.69  137.49
  -1  -4   1 1917.51  137.19
   1  -4  -1 1953.40  137.69
   1  -4  -1 1901.61  137.39
  -1  -4   1 1778.92  137.79
   1   4  -1 2096.89  137.59
   1   4  -1 2140.09  137.39
   1   4  -1 1923.91  137.89
  -1   4   1 1983.40  138.09
  -1   4   1 1883.71  138.09
   1   4  -1 1946.91  137.59
  -1   4   1 2067.89  137.69
  -1   4   1 1954.50  137.79
   1   4  -1 1975.20  137.39
  -1   4   1 1957.10  138.09
   0  -4   1  823.82   61.59
   0  -4   1  783.42   61.69
   0  -4   1  815.42   61.49
   0  -4   1  871.31   61.19
   0  -4  -1  871.21   61.09
   0  -4  -1  828.52   61.29
   0  -4  -1  870.31   61.49
   0  -4  -1  822.32   61.19
   0  -4   1  865.81   61.19
   0  -4   1  844.22   61.39
   0   4   1  888.91   62.09
   0   4   1  845.82   61.69
   0   4  -1  910.31   61.49
   0   4   1  989.90   61.59
   0   4  -1  831.22   61.49
   0   4  -1  778.62   61.59
   0   4  -1  879.91   61.49
   0   4   1  858.71   61.79
   0   4  -1  871.31   61.79
   0   4   1  871.21   61.79
   1  -4   1 2864.51  212.78
  -1  -4  -1 2934.81  211.58
  -1  -4  -1 3021.20  211.88
   1  -4   1 2934.61  212.58
   1  -4   1 2912.11  212.48
   1  -4   1 2871.21  212.28
  -1  -4  -1 2935.11  211.98
  -1  -4  -1 3033.90  211.78
   1  -4   1 2882.71  212.78
   1  -4   1 3485.25  213.28
   1   4   1 2973.60  212.58
  -1   4  -1 2761.02  212.68
  -1   4  -1 3394.76  212.88
   1   4   1 3064.19  212.48
   1   4   1 3514.65  212.28
  -1   4  -1 3072.89  212.68
   1   4   1 2813.62  211.78
   1   4   1 3035.30  212.88
  -1   4  -1 3156.78  212.58
  -2  -4  -1   93.69    6.80
   2  -4   1   76.99    8.50
  -2  -4  -1   85.89    6.60
   2  -4   1   74.89    7.90
  -2  -4  -1   84.39    7.00
   2  -4   1   86.89    8.20
   2  -4   1   87.79    8.70
  -2  -4  -1   82.09    7.40
   2  -4   1   75.59    8.30
   2  -4   1   82.79    8.60
  -2   4  -1   84.49    8.20
   2   4   1   89.59    8.10
   2   4   1   81.79    7.30
  -2   4  -1   80.99    8.20
   2   4   1   78.89    8.00
   2   4   1   89.89    7.80
   2   4   1   83.09    7.20
   3  -4   1  263.17   22.40
   3  -4   1  273.37   22.50
   3  -4   1  280.67   22.00
  -3  -4  -1  296.67   22.50
   3  -4   1  262.07   21.80
   3  -4   1  283.17   22.60
  -3   4  -1  289.47   22.00
  -3   4  -1  266.27   21.90
  -3   4  -1  274.97   22.10
   3   4   1  270.47   21.50
   3   4   1  281.07   21.80
   3   4   1  283.37   20.60
  -3   4  -1  287.87   21.90
   3   4   1  289.37   20.80
   4  -4   1  465.95   37.90
   4  -4   1  600.34   38.80
   4  -4   1  487.55   37.20
   4  -4   1  588.14   38.50
  -4  -4  -1  489.95   35.50
   4  -4   1  570.04   37.70
   4   4   1  495.45   35.60
   4   4   1  472.65   35.60
   4   4   1  482.25   36.70
   4   4   1  481.75   35.80
  -4   4  -1  453.05   37.00
  -4   4  -1  435.16   36.90
   5  -4   1  195.98   16.80
   5  -4   1  181.48   16.00
   5  -4   1  207.08   17.20
  -5  -4  -1  219.88   13.80
   5  -4   1  174.38   16.80
   5  -4   1  194.38   16.00
   5   4   1  175.08   14.00
  -5   4  -1  172.48   15.50
   5   4   1  184.18   13.80
   5   4   1  168.48   14.80
  -5   4  -1  188.78   16.10
  -5   4  -1  163.38   15.50
   5   4   1  180.18   14.20
   6  -4   1    3.80    3.40
   6  -4   1    3.40    2.90
   6  -4   1   -4.10    3.10
   6  -4   1    1.90    3.00
  -6   4  -1    1.60    2.20
  -6   4  -1    0.40    1.80
   6   4   1    2.10    0.80
   6   4   1    1.60    1.60
   6   4   1    3.50    1.80
   6   4   1    3.10    1.30
   7  -4   1   56.39    8.70
   7  -4   1   47.80    8.00
   7  -4   1   50.29    9.10
   7   4   1   42.70    5.70
   7   4   1   42.70    4.80
  -7   4  -1   34.50    6.20
   7   4   1   38.30    3.90
   7   4   1   39.50    5.20
  -7   4  -1   43.90    6.20
   7   4   1   43.40    4.90
   8  -4   1   54.69    8.70
   8  -4   1   52.29    9.00
   8  -4   1   50.39    9.00
   8   4   1   46.70    4.60
   8   4   1   50.39    6.00
  -8   4  -1   53.59    6.10
   8   4   1   42.40    4.20
  -8   4  -1   47.00    7.10
   8   4   1   46.90    5.30
   9  -4   1   -6.90    3.00
   9   4   1   -0.40    0.70
   9   4   1    1.10    1.60
   9   4   1   -0.80    1.20
  -9   4  -1   -0.90    2.40
  10  -4   1   -1.00    5.10
  10  -4   1   -2.70    3.30
  10  -4   1   -1.00    3.80
  10   4   1   -1.00    2.60
  10   4   1    2.00    1.60
 -10   4  -1    6.00    5.40
 -10   4  -1    1.60    3.20
  11  -4   1    7.90    6.40
  11  -4   1    4.90    4.00
  11  -4   1   -3.20    3.80
  11   4   1    2.30    3.50
  11   4   1    1.20    2.10
  11   4   1    3.90    2.80
 -11   4  -1   11.80    3.80
  12  -4   1    6.00    5.10
  12  -4   1   21.80    6.60
  12   4   1   13.60    4.80
  12   4   1    3.10    2.90
  12  -5  -1   -6.60    4.40
  12  -5  -1   -4.50    4.00
  12  -5  -1   -1.80    4.70
  11  -5  -1   10.40    5.00
  11  -5  -1    6.20    5.70
  11  -5  -1   13.00    6.20
  11   5  -1    6.00    2.20
  10  -5  -1   15.20    6.60
  10  -5  -1   20.10    6.00
  10  -5  -1   24.30    7.80
  10   5  -1   15.90    2.40
  10   5  -1   15.80    2.40
   9  -5  -1   39.60    8.90
   9  -5  -1   38.20    7.50
   9  -5  -1   33.80    7.80
   9   5  -1   30.10    3.10
  -9   5   1   35.90    6.70
   9   5  -1   33.00    3.30
   9   5  -1   34.30    3.50
   9   5  -1   36.00    4.20
   9   5  -1   36.70    3.60
   9   5  -1   37.10    3.20
   8  -5  -1  192.18   21.80
   8  -5  -1  237.38   20.00
   8   5  -1  206.68   15.60
   8   5  -1  208.88   16.70
   8   5  -1  203.58   16.00
   8   5  -1  215.68   15.50
  -8   5   1  177.38   17.90
   8   5  -1  206.88   15.70
   8   5  -1  216.18   15.40
   7  -5  -1    9.50    5.30
   7  -5  -1    7.40    4.50
   7  -5  -1    0.70    3.80
   7   5  -1    2.80    1.80
   7   5  -1    0.20    2.40
  -7   5   1    4.70    3.30
   7   5  -1    4.80    1.90
   7   5  -1    6.80    2.10
  -7   5   1   -2.10    3.10
   7   5  -1    5.90    1.70
   6  -5  -1    8.20    3.20
   6  -5  -1    1.80    3.40
   6  -5  -1    8.80    5.40
  -6   5   1    3.20    2.60
   6   5  -1    7.70    2.90
   6   5  -1    5.70    2.20
   6   5  -1    7.40    1.70
  -6   5   1    5.00    2.80
  -5  -5   1  469.55   34.30
   5  -5  -1  514.25   37.10
   5  -5  -1  448.56   36.90
   5  -5  -1  571.94   37.80
  -5   5   1  477.55   36.00
   5   5  -1  458.55   34.50
   5   5  -1  475.35   34.30
  -5   5   1  445.36   36.70
  -5   5   1  457.85   36.00
   5   5  -1  466.75   34.40
   5   5  -1  443.76   35.10
   5   5  -1  432.16   33.80
   4  -5  -1  121.69   13.70
   4  -5  -1  124.89   13.60
   4  -5  -1  175.88   14.50
  -4  -5   1  157.98   12.00
   4  -5  -1  143.49   13.20
   4  -5  -1  146.49   13.20
   4   5  -1  139.79   12.50
   4   5  -1  145.39   12.00
   4   5  -1  140.69   12.00
  -4   5   1  168.38   13.50
  -4   5   1  151.58   13.50
  -4   5   1  121.69   13.20
   4   5  -1  140.19   11.80
  -4   5   1  130.49   13.20
  -4   5   1  141.19   13.40
   4   5  -1  142.19   11.60
  -3  -5   1   34.50    4.50
   3  -5  -1   26.00    5.60
   3  -5  -1   31.50    5.60
   3  -5  -1   30.40    5.80
  -3  -5   1   31.50    5.40
   3  -5  -1   31.50    6.30
   3  -5  -1   21.70    4.80
   3   5  -1   29.20    4.50
  -3   5   1   27.30    5.10
   3   5  -1   30.40    4.40
  -3   5   1   23.90    5.40
  -3   5   1   25.00    5.20
   3   5  -1   22.30    4.10
  -3   5   1   27.50    5.30
   3   5  -1   31.50    4.60
   3   5  -1   24.70    4.70
  -3   5   1   29.60    5.20
  -2  -5   1  370.46   26.60
  -2  -5   1  346.37   25.30
  -2  -5   1  381.36   25.80
   2  -5  -1  337.97   27.20
  -2  -5   1  344.57   25.00
   2  -5  -1  322.17   27.30
   2  -5  -1  363.56   27.70
  -2  -5   1  345.87   27.20
   2  -5  -1  340.77   26.80
   2   5  -1  341.87   27.00
   2   5  -1  345.97   26.40
   2   5  -1  333.77   26.60
  -2   5   1  318.97   27.00
  -2   5   1  385.86   27.20
   2   5  -1  337.37   26.20
  -2   5   1  351.76   27.70
  -2   5   1  339.87   28.60
  -1  -5   1  144.19   12.40
  -1  -5   1  141.49   12.70
  -1  -5   1  148.79   12.00
   1  -5  -1  139.29   12.70
  -1  -5   1  133.99   12.90
   1  -5  -1  140.69   12.50
   1  -5  -1  137.29   12.60
   1  -5  -1  141.79   14.10
  -1  -5   1  134.49   12.30
  -1  -5   1  139.69   11.60
  -1   5   1  143.69   13.10
   1   5  -1  130.99   12.30
   1   5  -1  145.69   12.40
  -1   5   1  149.69   12.80
  -1   5   1  154.38   12.90
  -1   5   1  166.68   13.60
   1   5  -1  151.58   13.10
   1   5  -1  146.49   12.80
   1   5  -1  179.48   13.00
   0  -5   1   38.00    5.20
   0  -5   1   44.70    6.60
   0  -5  -1   38.30    5.10
   0  -5  -1   44.30    5.90
   0  -5  -1   40.20    5.20
   0  -5   1   46.40    6.40
   0  -5   1   37.70    5.20
   0  -5   1   32.30    5.30
   0  -5  -1   43.80    6.00
   0   5  -1   36.70    6.00
   0   5   1   29.20    4.80
   0   5  -1   47.20    6.40
   0   5   1   39.50    6.20
   0   5   1   36.50    5.60
   0   5   1   48.70    6.10
   0   5  -1   41.90    5.80
   0   5  -1   36.50    5.50
   0   5   1   29.00    5.50
   0   5  -1   34.50    5.40
   1  -5   1 1337.27   83.79
  -1  -5  -1 1202.58   81.89
   1  -5   1 1070.59   82.89
  -1  -5  -1 1152.98   82.19
  -1  -5  -1 1185.58   81.99
   1  -5   1 1103.39   82.39
   1  -5   1 1110.19   82.99
  -1  -5  -1 1168.88   81.59
   1  -5   1 1104.39   82.79
   1  -5   1 1166.58   82.69
  -1   5  -1 1282.07   83.09
   1   5   1 1132.49   82.09
  -1   5  -1 1177.08   82.69
   1   5   1 1117.89   83.09
   1   5   1 1073.39   82.59
   1   5   1 1098.29   82.69
  -1   5  -1 1120.29   82.79
  -2  -5  -1 1134.39   72.19
   2  -5   1  953.20   74.19
   2  -5   1  952.20   73.59
   2  -5   1  959.10   74.29
   2  -5   1 1029.40   73.99
   2  -5   1 1081.79   74.49
  -2  -5  -1 1050.09   72.39
   2  -5   1 1009.40   74.09
  -2  -5  -1 1003.90   72.99
  -2  -5  -1 1084.79   71.99
   2   5   1 1037.20   72.69
  -2   5  -1  979.80   74.09
  -2   5  -1 1109.79   74.09
   2   5   1  979.90   73.99
   2   5   1  961.40   73.39
   2   5   1  975.10   73.59
   2   5   1 1044.10   72.99
   3  -5   1  489.85   40.10
   3  -5   1  523.95   40.80
   3  -5   1  513.65   41.00
   3  -5   1  565.14   40.90
   3  -5   1  492.25   40.80
  -3  -5  -1  545.45   39.10
   3  -5   1  558.94   40.50
  -3   5  -1  578.94   40.70
  -3   5  -1  488.05   40.30
   3   5   1  537.75   38.70
   3   5   1  510.75   39.80
  -3   5  -1  642.84   40.90
   3   5   1  552.54   40.40
   3   5   1  564.34   39.20
   3   5   1  510.25   39.50
  -3   5  -1  513.25   40.40
   4  -5   1  219.38   19.20
   4  -5   1  223.28   19.90
   4  -5   1  230.88   20.00
  -4  -5  -1  244.08   17.50
   4  -5   1  254.07   20.60
   4  -5   1  224.08   20.00
  -4   5  -1  197.18   18.80
   4   5   1  225.48   18.50
  -4   5  -1  221.88   19.00
   4   5   1  215.28   18.70
   4   5   1  232.88   18.20
   4   5   1  230.58   17.10
   4   5   1  238.28   17.60
   5  -5   1  139.49   13.90
  -5  -5  -1  138.19   10.50
   5  -5   1  145.09   13.90
   5  -5   1  171.78   14.70
   5   5   1  127.59   11.80
  -5   5  -1  125.49   12.10
  -5   5  -1  119.19   12.20
   5   5   1  129.99   11.10
   5   5   1  115.09   11.70
   5   5   1  129.09   10.40
   5   5   1  128.09   10.60
   6  -5   1  124.19   13.90
   6  -5   1  171.38   15.10
   6  -5   1  154.38   15.00
   6   5   1  143.79   11.30
   6   5   1  131.89   12.10
   6   5   1  128.19   10.80
  -6   5  -1  124.89   12.60
   6   5   1  137.59   10.50
  -6   5  -1  125.49   12.90
   7  -5   1   66.69   10.50
   7  -5   1  105.49   13.10
   7  -5   1   66.99   11.10
   7   5   1   69.69    6.90
  -7   5  -1   85.29   10.40
   7   5   1   77.99    7.80
   7   5   1   70.69    6.80
   7   5   1   70.29    9.60
   7   5   1   82.49    7.40
   8  -5   1   36.80    8.20
   8  -5   1   28.50    7.20
   8  -5   1   30.50    7.50
   8   5   1   33.70    5.00
  -8   5  -1   38.80    6.80
   8   5   1   41.40    5.30
   8   5   1   28.30    4.30
   8   5   1   34.90    4.70
   9  -5   1   23.20    6.40
   9  -5   1   35.30    8.40
   9  -5   1   23.50    6.50
   9   5   1   22.40    4.40
   9   5   1   30.80    4.00
   9   5   1   25.60    4.20
   9   5   1   33.30    4.00
  -9   5  -1   29.90    6.40
  10  -5   1    9.70    5.60
  10  -5   1   11.20    5.60
  10  -5   1   11.00    6.30
 -10   5  -1    9.90    4.50
  10   5   1   10.80    3.50
  10   5   1    8.80    3.30
  10   5   1    9.30    2.30
  11  -5   1   76.99   13.70
  11  -5   1   56.99   10.50
  11  -5   1   65.69   11.90
  11   5   1   61.19    8.40
 -11   5  -1   78.29   10.30
  12  -5   1    1.10    6.40
  12  -5   1   29.30   12.00
  11  -6  -1   50.59   10.10
  11  -6  -1   22.50    8.90
  10  -6  -1    1.80    5.30
  10  -6  -1    2.10    4.90
  10  -6  -1    1.00    5.10
   9  -6  -1    8.20    4.50
   9  -6  -1   16.60    6.30
   9  -6  -1    5.70    5.40
   9   6  -1   12.90    2.60
   9   6  -1   13.80    3.50
   9   6  -1    9.60    2.40
   9   6  -1    9.40    1.80
   9   6  -1    6.50    2.60
  -9   6   1   14.70    4.30
   9   6  -1    8.70    1.50
   8  -6  -1   15.00    5.10
   8  -6  -1   22.50    6.00
   8  -6  -1   12.00    6.10
   8   6  -1   11.50    2.80
  -8   6   1   19.90    5.40
   8   6  -1   18.40    3.10
   8   6  -1   14.30    2.60
   8   6  -1   12.90    4.10
   8   6  -1   16.90    3.30
   7  -6  -1    4.00    5.60
   7  -6  -1    5.30    3.90
   7  -6  -1    0.80    3.60
   7   6  -1    0.90    1.80
   7   6  -1    3.10    2.20
   7   6  -1    1.00    1.90
   7   6  -1   -2.80    1.30
   7   6  -1    6.00    2.80
   7   6  -1   -0.40    1.70
  -7   6   1   -1.00    2.90
   6  -6  -1    2.10    4.00
   6  -6  -1    3.20    3.70
  -6  -6   1    1.00    1.90
   6  -6  -1    1.30    3.40
   6   6  -1    4.20    2.10
   6   6  -1   -3.00    2.00
   6   6  -1    3.10    2.40
   6   6  -1   -2.50    1.70
   6   6  -1   -2.60    2.60
  -6   6   1   -0.60    2.60
   5  -6  -1  224.58   21.50
  -5  -6   1  260.97   19.00
   5  -6  -1  240.98   21.60
   5  -6  -1  226.98   21.20
   5   6  -1  278.27   20.50
   5   6  -1  244.48   19.10
   5   6  -1  231.88   19.10
   5   6  -1  219.88   18.80
   5   6  -1  234.58   18.70
  -5   6   1  226.58   20.30
   4  -6  -1  245.58   22.00
   4  -6  -1  235.88   21.70
   4  -6  -1  224.58   21.60
  -4  -6   1  257.07   19.90
   4   6  -1  265.17   20.20
  -4   6   1  280.87   21.60
   4   6  -1  257.07   20.40
   4   6  -1  252.57   20.10
   4   6  -1  259.87   21.10
   4   6  -1  232.18   20.10
   3  -6  -1  427.66   35.10
   3  -6  -1  408.86   35.10
   3  -6  -1  439.46   35.40
  -3  -6   1  438.66   34.60
  -3   6   1  444.36   35.10
   3   6  -1  434.76   33.80
   3   6  -1  462.15   33.70
  -3   6   1  514.55   35.10
   3   6  -1  476.45   34.00
   3   6  -1  448.96   34.70
   3   6  -1  432.26   34.10
   2  -6  -1   72.39    9.90
   2  -6  -1   80.49    9.30
   2  -6  -1   66.79    7.50
  -2  -6   1   62.79    5.90
   2  -6  -1   76.69    8.70
  -2  -6   1   63.39    6.70
  -2  -6   1   69.29    7.30
   2   6  -1   73.39    8.20
   2   6  -1   60.59    8.10
  -2   6   1   67.19    8.90
   2   6  -1   55.29    8.00
   2   6  -1   60.49    8.70
   2   6  -1   70.99    7.40
  -2   6   1   77.79    8.40
   1  -6  -1   14.00    3.50
  -1  -6   1    6.70    3.20
  -1  -6   1    7.40    3.30
  -1  -6   1   15.60    3.00
   1  -6  -1   13.40    4.30
   1  -6  -1   10.10    3.40
   1  -6  -1   13.80    3.90
  -1  -6   1    8.50    3.30
  -1  -6   1   11.50    2.90
  -1   6   1   10.60    3.40
  -1   6   1   12.80    3.60
   1   6  -1   10.60    3.30
  -1   6   1   14.40    4.10
   1   6  -1    8.40    3.00
   1   6  -1   19.90    4.40
  -1   6   1   18.00    4.30
   1   6  -1    8.50    3.40
   0  -6  -1  152.98   13.20
   0  -6   1  130.89   12.40
   0  -6   1  140.89   12.40
   0  -6   1  124.19   13.40
   0  -6  -1  149.99   12.80
   0  -6   1  130.09   12.70
   0  -6   1  134.49   13.30
   0  -6   1  139.89   13.20
   0  -6  -1  137.89   12.70
   0  -6  -1  152.98   12.60
   0   6   1  146.99   12.70
   0   6  -1  128.39   12.70
   0   6   1  130.39   13.20
   0   6  -1  155.58   13.30
   0   6  -1  174.48   13.50
   0   6   1  143.09   13.60
   0   6   1  159.38   13.20
   1  -6   1  217.28   19.90
  -1  -6  -1  228.28   18.30
   1  -6   1  226.18   20.20
   1  -6   1  222.58   19.90
  -1  -6  -1  252.07   18.70
   1  -6   1  245.18   19.60
  -1  -6  -1  241.28   18.90
   1   6   1  229.28   18.70
  -1   6  -1  229.98   19.70
   1   6   1  234.08   19.80
   1   6   1  227.18   19.80
   1   6   1  241.08   20.40
   1   6   1  233.18   19.10
  -1   6  -1  257.67   20.00
  -1   6  -1  253.97   19.90
  -2  -6  -1   37.10    4.60
   2  -6   1   47.40    6.90
  -2  -6  -1   36.40    4.10
  -2  -6  -1   39.40    4.50
   2  -6   1   41.50    6.90
  -2  -6  -1   32.30    5.40
   2  -6   1   41.50    7.40
   2  -6   1   36.90    6.90
   2   6   1   40.10    6.70
   2   6   1   30.80    5.90
  -2   6  -1   39.40    6.50
  -2   6  -1   38.60    6.40
   2   6   1   33.00    5.40
   3  -6   1   78.19   10.60
  -3  -6  -1   84.29    7.70
   3  -6   1   66.19   10.10
   3  -6   1   69.59    9.90
   3   6   1   76.79    6.80
   3   6   1   68.59    8.20
  -3   6  -1   68.99    9.50
   3   6   1   72.99    7.60
   3   6   1   73.49    8.80
   3   6   1   71.69    9.20
   4  -6   1  112.39   12.40
   4  -6   1  112.69   12.70
   4  -6   1  117.79   12.90
  -4  -6  -1  127.89   10.60
   4   6   1  115.89   11.30
   4   6   1  114.59    9.50
   4   6   1  130.19   12.20
  -4   6  -1  111.59   11.80
   4   6   1  127.89   10.60
   4   6   1  112.29   11.40
   5  -6   1  183.58   17.60
  -5  -6  -1  193.38   14.50
   5  -6   1  175.48   17.40
   5  -6   1  176.08   17.50
   5   6   1  170.48   15.40
   5   6   1  181.98   14.60
   5   6   1  181.88   13.40
   5   6   1  183.98   16.20
  -5   6  -1  165.68   16.20
   5   6   1  190.58   15.90
   6  -6   1   72.19   11.40
  -6  -6  -1   75.99    6.90
  -6   6  -1   82.59   10.60
   6   6   1   78.79    7.20
   6   6   1   84.79    8.50
   6   6   1   89.89    9.10
   6   6   1   72.29    6.00
   6   6   1   80.39    8.50
   7  -6   1    6.70    4.40
   7  -6   1   10.60    5.10
   7  -6   1    8.90    5.00
   7   6   1   15.10    3.50
   7   6   1   14.20    2.20
  -7   6  -1   10.40    4.40
   7   6   1   15.80    4.40
   7   6   1   15.10    3.90
   7   6   1   14.70    3.80
   8  -6   1  101.59   14.70
   8  -6   1  124.59   13.50
   8  -6   1   88.49   14.10
  -8   6  -1  101.79   11.40
   8   6   1  106.29   10.50
   8   6   1  112.29    9.80
   8   6   1   95.49    9.40
   8   6   1  108.59   14.70
   9  -6   1   94.29   14.50
   9  -6   1  106.39   16.00
   9  -6   1  102.49   15.00
  -9   6  -1  109.19   12.20
   9   6   1  132.89   10.60
   9   6   1  109.89    8.70
   9   6   1  116.89   10.30
   9   6   1  119.29   10.50
   9   6   1  115.09   10.90
  10  -6   1   97.49   14.30
  10  -6   1  103.79   15.00
  10  -6   1   94.89   15.00
 -10   6  -1   93.39   12.60
  11  -6   1   85.59   13.90
  11  -6   1   81.69   13.20
  11  -6   1   80.69   14.70
 -11   6  -1   91.89   12.40
  10  -7  -1    2.10    5.30
  10  -7  -1   -8.70    5.00
   9  -7  -1   -4.60    4.30
   9  -7  -1   -7.50    4.30
   9  -7  -1   -3.20    4.70
   9   7  -1   -1.00    2.10
  -9   7   1    4.90    4.00
   9   7  -1   -1.30    1.10
   8  -7  -1    6.50    5.00
   8  -7  -1    5.90    4.60
   8  -7  -1    4.20    5.80
   8   7  -1    7.40    2.10
  -8   7   1    5.80    3.80
   8   7  -1    1.00    2.90
   8   7  -1   14.20    3.40
   8   7  -1    7.30    2.70
   7  -7  -1    7.40    5.20
   7  -7  -1   -4.20    3.20
   7  -7  -1    4.30    4.50
  -7   7   1    6.60    3.30
   7   7  -1    4.80    2.60
   7   7  -1    6.30    2.50
   7   7  -1    7.40    2.90
   7   7  -1   -4.10    2.80
   6  -7  -1   94.99   13.40
   6  -7  -1   92.19   13.10
   6  -7  -1   92.99   13.20
  -6  -7   1   79.19    8.60
   6   7  -1   91.19    9.00
   6   7  -1   85.79    8.90
   6   7  -1   97.59    9.10
  -6   7   1   78.59   11.20
   5  -7  -1   97.29   13.40
  -5  -7   1   93.79    9.00
   5  -7  -1   80.89   12.50
   5  -7  -1  104.49   11.90
   5   7  -1   73.09    9.50
   5   7  -1   93.19    9.30
   5   7  -1   89.59    9.20
  -5   7   1   93.19   10.60
   5   7  -1   87.39    9.10
   4  -7  -1    4.30    3.90
   4  -7  -1    9.30    4.90
   4  -7  -1    5.60    4.10
  -4  -7   1    3.10    3.00
   4   7  -1    5.20    2.70
   4   7  -1    6.60    3.00
   4   7  -1   12.10    4.30
   4   7  -1    6.70    3.20
   3  -7  -1  113.69   12.30
   3  -7  -1  117.29   12.90
   3  -7  -1  127.99   13.20
   3   7  -1  112.89   11.10
   3   7  -1  124.79   12.00
   3   7  -1  113.49   10.90
   3   7  -1   92.79   11.00
  -3   7   1  120.19   12.10
  -2  -7   1  251.27   17.00
   2  -7  -1  212.08   18.80
  -2  -7   1  200.18   16.10
  -2  -7   1  196.68   15.60
   2  -7  -1  216.98   18.70
  -2   7   1  221.78   18.50
   2   7  -1  186.18   17.50
   2   7  -1  212.38   17.90
   2   7  -1  201.38   17.60
  -2   7   1  183.18   18.20
  -1  -7   1   88.19    7.20
  -1  -7   1   55.29    7.90
   1  -7  -1   69.39    8.20
   1  -7  -1   58.89    8.80
  -1  -7   1   55.09    6.90
   1  -7  -1   59.19    8.10
   1   7  -1   50.49    7.70
   1   7  -1   54.69    8.90
  -1   7   1   64.89    8.60
   1   7  -1   57.79    8.30
  -1   7   1   68.39    8.90
   0  -7  -1   61.69    8.60
   0  -7   1   66.59    9.30
   0  -7  -1   76.49    8.40
   0  -7   1   64.29    9.00
   0  -7  -1   64.59    9.00
   0  -7   1   68.09    9.70
   0  -7   1   79.89    8.40
   0   7   1   70.99    8.30
   0   7   1   61.49    8.40
   0   7  -1   59.29    8.80
   0   7  -1   92.89    9.60
  -1  -7  -1   -1.90    2.10
   1  -7   1    1.10    3.30
   1  -7   1   -2.60    3.10
   1  -7   1   -2.80    2.80
   1  -7   1   -2.20    2.50
  -1  -7  -1    0.80    2.70
   1   7   1    0.10    2.40
   1   7   1   -1.20    2.30
  -1   7  -1   -1.90    2.60
  -1   7  -1    0.50    2.70
   2  -7   1    9.90    4.30
   2  -7   1    4.00    4.20
  -2  -7  -1    8.00    3.00
  -2  -7  -1   12.00    2.90
  -2  -7  -1   15.20    3.20
   2  -7   1    6.60    4.00
   2   7   1    9.10    2.70
  -2   7  -1   18.40    4.60
   2   7   1    7.10    3.80
   3  -7   1  201.08   18.60
   3  -7   1  178.58   17.30
   3  -7   1  177.48   17.90
  -3  -7  -1  166.08   15.80
   3   7   1  190.68   17.20
   3   7   1  198.68   16.20
  -3   7  -1  237.98   18.10
   3   7   1  200.08   17.50
   3   7   1  178.48   14.70
  -4  -7  -1  172.68   15.40
   4  -7   1  161.78   17.70
   4  -7   1  160.88   17.30
   4   7   1  200.68   13.80
  -4   7  -1  163.78   16.60
   4   7   1  210.88   17.00
   4   7   1  194.48   17.00
   4   7   1  184.78   15.50
   5  -7   1   69.39   11.50
   5  -7   1   51.49    9.80
  -5  -7  -1   63.49    7.10
   5  -7   1   69.89   10.70
   5   7   1   93.39    9.40
   5   7   1   64.29    7.20
   5   7   1   73.49    9.30
  -5   7  -1   58.79    9.50
   6  -7   1   -2.40    3.90
   6  -7   1    4.40    4.00
  -6  -7  -1   -1.10    1.90
   6  -7   1    8.00    4.70
  -6   7  -1    0.20    3.50
   6   7   1    0.00    3.50
   6   7   1   -2.10    3.20
   7  -7   1    1.00    4.50
   7  -7   1    3.10    4.40
   7  -7   1   -0.70    3.80
   7   7   1   -4.20    3.80
   7   7   1    1.90    2.00
  -7   7  -1    6.30    3.90
   8  -7   1   13.30    5.50
   8  -7   1   12.30    6.20
   8  -7   1   11.50    6.40
   8   7   1   11.60    4.80
   8   7   1   19.50    4.80
   8   7   1   17.00    3.80
  -8   7  -1   10.80    4.50
   9  -7   1   -0.80    4.10
   9  -7   1    0.40    4.60
   9  -7   1   -3.30    4.50
   9   7   1    0.30    2.30
  -9   7  -1    3.80    3.10
  10  -7   1   74.59   13.30
  10  -7   1   72.19   13.40
  10  -7   1   65.99   12.00
   9  -8  -1   48.10    9.50
   9  -8  -1   51.29   10.30
   9  -8  -1   51.79   10.20
  -9   8   1   44.30    9.00
   8  -8  -1   32.00    9.10
   8  -8  -1   53.09   10.40
   8  -8  -1   32.20    9.20
   8   8  -1   43.80    6.40
  -8   8   1   44.70    8.60
   8   8  -1   56.69    5.80
   7  -8  -1   15.80    6.00
   7  -8  -1    8.50    5.60
   7  -8  -1   12.60    5.80
   7   8  -1   14.70    4.20
  -7   8   1   24.70    6.20
   6  -8  -1   11.90    6.10
   6  -8  -1   23.40    6.30
   6  -8  -1   30.20    8.10
   6   8  -1   23.40    5.30
   6   8  -1   24.80    4.70
  -6   8   1   22.30    6.20
   5  -8  -1   -2.50    3.50
   5  -8  -1    3.80    4.40
   5  -8  -1    7.90    4.60
   5   8  -1    0.50    3.40
   5   8  -1    5.30    2.60
  -5   8   1    5.40    4.00
   5   8  -1    5.80    3.30
   4  -8  -1   10.90    5.00
   4  -8  -1   21.40    6.10
   4   8  -1   11.60    3.70
   4   8  -1   20.70    4.70
  -4   8   1   21.90    5.70
   3  -8  -1   27.60    6.30
  -3   8   1   26.60    6.30
   3   8  -1   23.70    5.60
   3   8  -1   25.80    5.40
  -2  -8   1    3.50    2.70
  -2  -8   1    5.10    1.70
   2  -8  -1   10.20    5.00
   2  -8  -1    1.60    3.40
  -2  -8   1    4.70    2.30
  -2   8   1    5.80    3.80
   2   8  -1    6.10    2.70
   2   8  -1    1.40    2.80
   1  -8  -1   12.80    4.40
  -1  -8   1   12.10    3.20
   1  -8  -1   10.40    5.00
  -1  -8   1   15.30    4.90
  -1  -8   1   13.90    4.00
  -1   8   1    7.30    4.10
   1   8  -1    6.90    3.80
   1   8  -1   11.80    4.20
   0  -8  -1   43.90    6.70
   0  -8   1   41.80    6.90
   0  -8  -1   52.99    7.30
   0  -8  -1   45.50    7.20
   0  -8   1   39.70    7.40
   0   8   1   43.00    7.40
   0   8   1   40.40    7.00
  -1  -8  -1   34.30    5.10
  -1  -8  -1   12.40    4.00
   1  -8   1   15.30    5.20
   1  -8   1   29.70    5.90
  -1  -8  -1   34.70    5.50
   1  -8   1   23.70    6.30
   1   8   1   18.30    5.00
   1   8   1   14.30    4.30
  -1   8  -1   28.00    6.20
  -2  -8  -1  249.48   17.60
   2  -8   1  206.98   20.40
   2  -8   1  209.48   20.30
  -2  -8  -1  260.07   17.30
   2  -8   1  202.88   19.50
  -2   8  -1  203.18   19.70
   2   8   1  202.48   19.00
   2   8   1  204.98   17.70
   3  -8   1  156.78   16.60
   3  -8   1  152.78   17.10
   3  -8   1  177.28   16.80
   3   8   1  165.58   15.20
  -3   8  -1  179.08   16.50
   4  -8   1    8.50    4.90
   4  -8   1    2.30    4.40
   4  -8   1    8.30    5.30
   4   8   1    0.70    2.80
  -4   8  -1    5.10    3.70
   5  -8   1  117.99   15.30
   5  -8   1  159.18   16.50
   5  -8   1  126.49   15.90
  -5  -8  -1  178.08   13.60
  -5   8  -1  125.19   14.60
   5   8   1  158.08   13.30
   6  -8   1  171.78   17.20
   6  -8   1  105.09   16.20
   6  -8   1  110.99   16.60
  -6  -8  -1  162.58   13.00
  -6   8  -1  169.38   15.70
   6   8   1  128.59   12.40
   7  -8   1   66.19   12.20
   7  -8   1   59.29   11.60
   7  -8   1   71.49   12.30
  -7   8  -1   92.99   12.30
   7   8   1   82.19    7.80
   8  -8   1    6.00    6.00
   8  -8   1   32.70    9.20
   8  -8   1   16.60    7.20
   8   8   1   20.20    4.00
   7  -9  -1   -3.40    4.90
   7  -9  -1   -8.20    5.80
   7  -9  -1  -14.90    4.20
   7   9  -1    1.80    3.40
  -7   9   1   -0.90    4.00
   6  -9  -1   -1.80    4.80
   6  -9  -1    3.60    6.40
   6   9  -1   -5.80    3.00
  -6   9   1    4.60    4.40
   5  -9  -1   24.60    7.80
   5  -9  -1   12.80    6.90
  -5   9   1   42.20    7.50
   4  -9  -1   12.60    5.40
   4  -9  -1    4.20    4.70
   4   9  -1    2.60    3.60
  -4   9   1    1.50    3.90
   3  -9  -1    4.40    5.00
   3  -9  -1   12.00    5.00
   3   9  -1   15.10    5.20
  -3   9   1   22.30    6.10
  -2  -9   1   14.70    2.20
   2  -9  -1   13.20    5.00
  -2  -9   1   13.40    3.50
   2  -9  -1   13.40    5.50
   2   9  -1   14.90    4.90
  -2   9   1   18.40    5.40
   1  -9  -1   20.10    5.60
  -1  -9   1   25.00    5.20
   1  -9  -1   25.50    6.00
  -1  -9   1   30.30    4.80
  -1   9   1   25.00    6.20
   1   9  -1   15.20    5.10
   0  -9  -1   51.59    8.30
   0  -9  -1   97.29    9.40
   0  -9   1   78.49    8.40
   0  -9   1   68.89    9.20
   0   9   1   51.29    9.00
   0   9  -1   64.99    9.90
  -1  -9  -1    5.80    4.90
   1  -9   1    3.10    3.70
  -1  -9  -1   -4.30    3.60
   1  -9   1   -4.30    3.60
  -1  -9  -1    3.20    3.30
  -1   9  -1    3.90    3.60
   1   9   1   -2.10    3.30
   2  -9   1   18.50    5.40
  -2  -9  -1   14.10    2.70
   2  -9   1   19.50    6.30
  -2  -9  -1   16.20    3.80
   2   9   1   18.60    4.90
  -2   9  -1   33.70    7.40
   3  -9   1    2.00    3.90
   3  -9   1   -2.60    3.60
   3  -9   1    5.40    5.20
  -3   9  -1    8.10    4.00
   4  -9   1   21.80    5.90
   4  -9   1   18.60    7.80
   4  -9   1   13.10    6.30
   4   9   1   10.30    3.90
  -4   9  -1   12.70    5.00
   5  -9   1   12.40    5.70
   5  -9   1    4.50    5.20
   5  -9   1    0.30    5.00
  -5   9  -1    2.60    4.40
   5   9   1    1.50    3.40
   6  -9   1   31.90    8.40
   6  -9   1   29.50    8.10
  -6   9  -1   34.50    7.40
   6   9   1   41.10    6.40
   4 -10  -1    4.70    6.60
   4 -10  -1    7.10    5.80
   4  10  -1    0.60    3.80
  -4  10   1   10.80    5.30
   3 -10  -1    8.90    6.50
   3 -10  -1   -9.70    3.80
   3  10  -1    0.40    3.50
  -3  10   1    1.20    3.90
   2 -10  -1   -3.20    4.80
   2 -10  -1    0.80    4.10
   2  10  -1   -0.30    4.00
  -2  10   1   -1.60    3.60
  -1 -10   1   10.90    3.90
  -1 -10   1   10.20    4.60
   1 -10  -1   -1.40    3.70
   1 -10  -1    9.00    4.60
   1  10  -1   15.20    4.70
  -1  10   1   10.80    5.50
   0 -10  -1   10.10    4.70
   0 -10  -1    4.50    4.40
   0 -10   1    2.60    3.90
   0 -10   1    2.90    3.70
   0  10   1    4.20    4.10
   0  10  -1    6.70    5.00
  -1 -10  -1    6.30    3.60
   1 -10   1    3.80    5.00
   1 -10   1    3.30    3.70
  -1 -10  -1    2.00    3.80
   1  10   1   -0.30    3.90
  -1  10  -1    7.50    4.90
   2 -10   1   -0.60    5.20
   2 -10   1   10.40    4.80
  -2  10  -1   11.30    5.00
   2  10   1    9.60    4.70
   3 -10   1   -0.40    5.80
   3 -10   1   15.80    6.30
  -3  10  -1    9.00    5.20
   3  10   1    9.30    4.40
  14   0  -2  244.98   20.30
  14   0  -2  197.98   18.50
  14   0  -2  219.28   22.10
  13   0  -2  141.89   14.30
  13   0  -2  142.29   16.00
  13   0  -2  158.78   14.00
  12   0  -2  161.48   14.20
  12   0  -2  151.88   13.50
  12   0  -2  136.49   13.00
  11   0  -2    5.20    3.10
  11   0  -2    0.20    2.40
  11   0  -2    6.90    3.00
  11   0  -2    4.80    3.80
 -11   0   2   -0.30    1.90
  10   0  -2  723.03   50.99
  10   0  -2  641.94   48.10
 -10   0   2  653.03   47.60
  10   0  -2  633.04   47.80
   9   0  -2   56.19    6.10
   9   0  -2   64.49    6.60
   9   0  -2   67.49    9.40
   9   0  -2   54.09    6.30
  -9   0   2   65.39    6.10
  -8   0   2 9905.11  676.53
   8   0  -2 9638.64  679.83
   8   0  -2 9937.31  678.03
  -8   0   2 9940.51  677.73
   8   0  -2 9999.00  678.23
   8   0  -2 9086.09  677.73
  -7   0   2 3431.76  235.38
   7   0  -2 3399.96  236.78
   7   0  -2 3357.36  235.18
   7   0  -2 3336.47  235.28
  -7   0   2 3386.66  234.08
  -7   0   2 3481.75  236.78
   7   0  -2 3186.88  235.08
  -6   0   2  361.96   27.40
   6   0  -2  350.76   26.20
   6   0  -2  343.47   26.10
   6   0  -2  346.77   26.10
   6   0  -2  391.76   27.70
  -6   0   2  356.66   25.30
  -6   0   2  351.76   25.90
   5   0  -2 8062.79  561.24
  -3   0   2 4198.98  316.27
   3   0  -2 4631.14  315.97
   3   0  -2 4797.92  316.47
  -2   0  -2 2260.67  170.98
  -2   0  -2 2352.66  170.88
   2   0   2 2550.04  170.58
   2   0   2 2472.25  170.68
   2   0   2 2344.07  170.98
  -2   0  -2 2374.26  170.68
   2   0   2 2822.92  171.28
   4   0   2 3054.99  217.48
  -4   0  -2 3010.40  217.28
   4   0   2 3451.25  218.58
   4   0   2 3083.79  217.48
  -4   0  -2 3150.28  218.28
  -4   0  -2 3186.58  217.58
   4   0   2 2964.30  217.98
   5   0   2  306.07   23.40
  -5   0  -2  318.57   23.80
   5   0   2  384.96   24.40
   5   0   2  286.77   22.80
   5   0   2  314.17   22.70
  -5   0  -2  315.27   22.80
   6   0   2 3287.27  229.68
   6   0   2 3327.77  230.18
  -6   0  -2 3320.27  231.18
   6   0   2 3289.27  231.38
   6   0   2 3206.38  230.78
  -6   0  -2 3396.46  230.08
   7   0   2  327.07   25.20
   7   0   2  331.47   25.90
   7   0   2  332.57   24.50
  -7   0  -2  357.66   25.80
   8   0   2  215.98   17.60
   8   0   2  207.18   15.90
   8   0   2  202.18   16.80
   8   0   2  224.18   19.40
   9   0   2  230.58   18.20
   9   0   2  239.18   20.80
   9   0   2  230.18   19.00
  -9   0  -2  205.38   18.20
  10   0   2  445.46   34.40
  10   0   2  473.35   37.40
  10   0   2  446.26   35.20
  11   0   2  224.88   19.30
  11   0   2  205.48   20.80
  12   0   2   -2.50    1.30
  12   0   2   -6.30    3.00
  12   0   2   -1.90    4.00
  13   0   2    7.90    4.40
  13   0   2   -1.80    4.40
  13   0   2   -5.20    5.30
  14  -1  -2   13.90    6.60
  14  -1  -2    5.50    4.80
  14  -1  -2    6.10    4.20
  14   1  -2   12.40    5.60
  14   1  -2   10.30    4.50
  13  -1  -2    0.30    4.00
  13  -1  -2    4.30    3.50
  13  -1  -2   -4.70    3.10
  13   1  -2   -2.50    4.10
  13   1  -2    8.90    3.50
  12  -1  -2  173.48   18.20
  12  -1  -2  175.88   16.60
  12  -1  -2  176.18   16.10
  12   1  -2  165.18   17.60
  12   1  -2  190.78   14.80
  12   1  -2  180.78   14.80
  12   1  -2  168.48   17.50
  12   1  -2  182.38   15.60
  11  -1  -2  415.06   30.40
  11  -1  -2  379.86   31.10
  11  -1  -2  389.56   30.70
  11  -1  -2  410.26   33.30
  11   1  -2  390.46   29.40
  11   1  -2  397.26   29.30
  11   1  -2  393.56   29.90
  11   1  -2  423.46   32.30
 -11   1   2  352.76   29.70
  10  -1  -2  704.83   54.49
  10  -1  -2  689.23   52.59
  10  -1  -2  666.53   51.79
 -10  -1   2  722.13   50.59
  10  -1  -2  691.43   52.29
  10   1  -2  698.63   51.39
  10   1  -2  754.22   53.79
  10   1  -2  702.23   51.09
  10   1  -2  698.23   50.99
 -10   1   2  751.02   49.60
   9  -1  -2 1368.66  101.79
  -9  -1   2 1423.56  101.59
   9  -1  -2 1399.86  101.59
   9  -1  -2 1502.45  103.79
   9  -1  -2 1329.87  101.09
  -9   1   2 1459.65   99.49
   9   1  -2 1444.56  100.49
   9   1  -2 1378.36  100.39
  -9   1   2 1438.66   99.79
   9   1  -2 1524.15  102.89
   9   1  -2 1427.96  100.59
  -9   1   2 1407.46  101.09
   8  -1  -2   20.70    4.00
  -8  -1   2   24.80    3.10
   8  -1  -2   23.10    4.30
   8  -1  -2   30.50    6.30
   8  -1  -2   23.00    4.70
   8   1  -2   23.10    3.40
  -8   1   2   25.20    4.20
  -8   1   2   22.20    2.70
   8   1  -2   21.80    3.60
  -8   1   2   25.00    3.30
   8   1  -2   30.90    3.30
  -8   1   2   33.70    6.30
  -7  -1   2 1477.15   99.29
   7  -1  -2 1335.27  100.29
   7  -1  -2 1375.76  100.59
   7  -1  -2 1627.44  102.69
   7  -1  -2 1407.46  100.79
  -7  -1   2 1419.86   98.99
   7   1  -2 1378.76   99.49
  -7   1   2 1413.26  100.39
   7   1  -2 1499.05  101.29
  -7   1   2 1332.97  101.79
   7   1  -2 1367.16   99.49
  -6  -1   2  123.49    8.90
  -6  -1   2  120.29   10.30
   6  -1  -2  128.59   11.40
   6  -1  -2  108.99   10.00
   6  -1  -2  113.09   10.20
  -6  -1   2  112.39    8.80
   6  -1  -2  108.79    9.80
  -6   1   2  111.39   10.90
   6   1  -2  117.69    9.10
  -6   1   2  127.69   10.00
   6   1  -2  117.19   10.40
   6   1  -2  118.99    9.00
   5  -1  -2  339.17   25.50
  -5  -1   2  324.67   23.20
   5  -1  -2  368.26   24.90
   5  -1  -2  304.97   24.20
  -5  -1   2  332.67   23.60
  -5  -1   2  324.27   24.50
  -5   1   2  335.67   25.40
   5   1  -2  357.06   24.70
   5   1  -2  314.17   23.20
   5   1  -2  300.87   23.30
  -5   1   2  336.77   24.50
   5   1  -2  320.97   23.50
  -4  -1   2 4310.47  304.87
   4  -1  -2 4107.09  304.87
   4  -1  -2 4582.54  305.87
   4  -1  -2 4439.26  305.17
   4  -1  -2 4398.16  304.97
   4   1  -2 4945.91  305.07
  -4   1   2 4042.30  305.67
  -4   1   2 4388.36  304.97
  -4   1   2 4188.38  304.87
  -3  -1   2 1534.35  114.19
   3  -1  -2 1697.23  114.49
   3  -1  -2 1841.12  115.29
   3  -1  -2 1751.92  114.79
  -3  -1   2 1624.54  114.09
   3  -1  -2 1559.64  114.29
  -3   1   2 1483.75  114.39
   3   1  -2 1730.63  114.19
  -3   1   2 1511.35  114.99
   3   1  -2 1819.52  113.89
   3   1  -2 1497.55  113.79
  -3   1   2 1545.05  114.39
  -2  -1   2 2694.93  190.98
   2   1  -2 3000.30  191.18
   2   1  -2 2912.71  191.18
  -2   1   2 2624.64  191.98
  -2   1   2 2633.64  191.58
  -2   1   2 2610.34  191.68
   1  -1   2 2181.28  156.08
   1  -1   2 2133.29  155.88
   1  -1   2 2493.05  156.08
  -1  -1  -2 2308.37  155.78
  -1   1  -2 2174.58  155.98
  -1   1  -2 2217.68  155.98
   1   1   2 2176.98  155.78
   1   1   2 2186.18  156.08
  -1   1  -2 2250.97  156.08
   3  -1   2   14.60    2.70
   3  -1   2   12.70    2.10
   3  -1   2   10.70    1.90
   3  -1   2   12.70    2.50
  -3   1  -2   10.40    2.00
   3   1   2   10.50    2.10
   3   1   2   12.70    1.60
  -3   1  -2    8.30    2.00
   3   1   2   12.80    1.80
  -3   1  -2   12.90    2.00
  -3   1  -2   12.20    2.10
   4  -1   2 1784.42  131.39
   4  -1   2 1793.62  131.89
   4  -1   2 1925.21  132.29
   4  -1   2 1818.02  131.59
  -4   1  -2 1947.31  132.19
  -4   1  -2 1829.42  131.59
   4   1   2 1768.82  130.79
  -4   1  -2 2081.89  131.39
   4   1   2 2037.40  131.99
  -4   1  -2 1845.92  131.69
   4   1   2 1855.61  131.29
   5  -1   2   13.10    3.10
   5  -1   2   17.40    4.40
   5  -1   2   11.70    2.60
   5  -1   2   10.60    2.00
   5  -1   2    9.60    2.40
   5   1   2    9.10    1.80
   5   1   2   11.10    1.40
  -5   1  -2   12.10    1.90
  -5   1  -2    6.50    1.80
   5   1   2    8.90    2.20
  -5   1  -2    8.70    2.50
   6  -1   2  791.82   61.39
   6  -1   2  851.81   60.99
   6  -1   2  872.01   60.69
   6  -1   2  922.21   63.49
  -6  -1  -2  861.71   61.29
  -6   1  -2  837.32   61.69
   6   1   2  856.01   61.49
  -6   1  -2  876.71   60.39
   6   1   2  817.32   61.09
  -6   1  -2  892.11   60.99
   7  -1   2  476.65   34.80
   7  -1   2  459.35   35.90
   7  -1   2  509.15   37.70
  -7  -1  -2  493.95   35.10
   7  -1   2  448.06   35.30
   7   1   2  468.35   34.60
  -7   1  -2  510.15   33.80
  -7   1  -2  474.15   34.70
   7   1   2  429.56   36.50
  -7   1  -2  481.05   36.60
   8  -1   2  830.22   62.49
   8  -1   2  879.21   61.19
   8  -1   2  807.12   62.49
   8  -1   2  968.90   64.89
   8   1   2  853.11   61.09
  -8   1  -2  807.02   59.69
   8   1   2  884.81   61.99
  -8   1  -2  813.82   61.99
  -8   1  -2  856.61   60.89
   8   1   2  871.61   63.59
   9  -1   2   64.69   10.10
   9  -1   2   50.09    7.50
   9  -1   2   48.10    7.20
   9  -1   2   47.70    5.50
   9   1   2   51.49    5.70
   9   1   2   60.19    9.20
   9   1   2   51.59    7.10
  10  -1   2  322.87   27.40
  10  -1   2  342.27   25.70
  10   1   2  338.47   26.00
  10   1   2  332.17   26.90
  10   1   2  347.07   28.90
  11  -1   2  133.19   14.20
  11  -1   2  164.78   12.80
  11  -1   2  160.78   17.20
  11   1   2  144.19   13.10
  11   1   2  130.09   13.70
  11   1   2  137.99   17.00
  12  -1   2   -3.70    3.10
  12  -1   2    2.00    5.50
  12  -1   2    2.90    3.30
  12   1   2   -4.00    4.00
  12   1   2    4.20    3.30
  13  -1   2   73.19   10.40
  13  -1   2   51.79   12.00
  13  -1   2   64.09   10.10
  13   1   2   48.80   10.70
  14  -2  -2   11.50    5.00
  14  -2  -2   29.70    7.10
  14   2  -2   26.20    6.50
  14   2  -2   24.60    6.40
  13  -2  -2  122.89   12.50
  13  -2  -2   96.79   15.20
  13  -2  -2  101.29   14.20
  13   2  -2  116.99   12.50
  13   2  -2  114.99   13.20
  13   2  -2  110.69    9.30
  12  -2  -2  153.18   15.20
  12  -2  -2  160.58   17.10
  12  -2  -2  121.19   14.20
  12   2  -2  143.39   12.30
  12   2  -2  167.28   13.20
  12   2  -2  158.08   11.90
  12   2  -2  144.99   12.20
  12   2  -2  173.38   15.90
  11  -2  -2 1107.19   88.09
  11  -2  -2 1160.58   85.99
  11  -2  -2 1162.48   86.49
  11   2  -2 1199.08   83.99
 -11   2   2 1197.98   83.19
  11   2  -2 1229.88   83.69
  11   2  -2 1235.48   86.69
  11   2  -2 1158.98   83.19
  11   2  -2 1145.49   83.59
 -11   2   2 1206.98   82.79
  10  -2  -2    6.40    3.50
  10  -2  -2    8.80    4.40
  10  -2  -2    6.90    4.00
 -10   2   2   10.20    3.50
  10   2  -2    8.00    3.80
  10   2  -2   10.30    2.00
  10   2  -2    6.70    2.30
  10   2  -2   11.80    2.40
 -10   2   2   11.00    3.50
  10   2  -2   11.20    2.50
   9  -2  -2   11.30    4.00
   9  -2  -2   14.30    3.90
   9  -2  -2   16.60    3.60
   9  -2  -2    8.90    3.40
   9  -2  -2   14.70    5.00
  -9   2   2   13.10    3.40
   9   2  -2   12.90    2.30
  -9   2   2   12.20    2.60
   9   2  -2   12.00    1.90
   9   2  -2    9.40    2.30
   9   2  -2   11.90    2.30
   8  -2  -2  140.29   14.30
   8  -2  -2  132.39   12.80
   8  -2  -2  138.79   12.70
  -8   2   2  132.59   12.10
   8   2  -2  127.59   10.20
   8   2  -2  140.89   10.90
   8   2  -2  154.18   12.40
   8   2  -2  129.49   10.10
  -8   2   2  131.09   11.20
  -7  -2   2 1781.12  117.79
   7  -2  -2 1645.64  119.79
   7  -2  -2 1599.34  119.19
   7  -2  -2 1567.54  120.59
   7  -2  -2 1798.22  121.29
  -7   2   2 1715.23  119.49
   7   2  -2 1634.04  117.39
  -7   2   2 1644.04  118.59
   7   2  -2 1771.12  118.29
   7   2  -2 1829.32  119.29
  -7   2   2 1625.04  120.79
   7   2  -2 1602.74  117.39
   6  -2  -2 1792.52  114.69
   6  -2  -2 1790.32  115.59
   6  -2  -2 1589.74  113.79
  -6  -2   2 1651.53  112.79
  -6   2   2 1560.04  113.99
   6   2  -2 1594.84  112.89
   6   2  -2 1503.15  111.89
  -6   2   2 1567.24  113.39
  -6   2   2 1515.95  114.99
   6   2  -2 1665.33  113.39
   6   2  -2 1513.65  112.29
   5  -2  -2 8976.40  562.44
   5  -2  -2 8028.90  560.94
   5  -2  -2 8425.06  561.44
  -5   2   2 7447.56  561.84
  -5   2   2 7443.06  560.94
  -4  -2   2 1007.30   73.99
   4  -2  -2 1058.59   74.99
   4  -2  -2 1152.28   76.19
   4  -2  -2 1130.79   75.59
  -4  -2   2 1021.90   74.39
   4  -2  -2 1076.49   75.29
   4   2  -2 1041.10   73.99
   4   2  -2  978.20   74.09
   4   2  -2 1087.09   73.99
  -4   2   2 1020.60   75.19
  -4   2   2 1018.60   75.19
   4   2  -2 1138.09   74.39
  -4   2   2 1000.60   75.79
  -3  -2   2 2851.41  210.58
   3  -2  -2 2938.81  211.58
  -3  -2   2 3084.79  211.48
   3  -2  -2 3270.57  212.08
   3  -2  -2 3264.57  212.58
   3   2  -2 2888.51  210.28
  -3   2   2 2773.22  211.88
  -3   2   2 2969.80  212.38
   3   2  -2 3153.78  211.28
  -3   2   2 2890.41  211.88
   3   2  -2 2839.92  211.18
  -3   2   2 3231.08  211.78
   3   2  -2 3253.87  210.78
  -2  -2   2  259.67   19.10
   2  -2  -2  310.37   20.50
  -2  -2   2  266.67   19.20
  -2  -2   2  252.97   19.50
  -2  -2   2  260.47   19.90
   2  -2  -2  264.87   20.40
  -2  -2   2  263.37   19.20
   2  -2  -2  249.38   20.30
  -2  -2   2  255.07   19.00
  -2   2   2  259.47   20.80
   2   2  -2  258.47   19.60
   2   2  -2  295.87   19.10
   2   2  -2  260.07   19.70
   2   2  -2  281.57   19.50
  -1  -2   2  123.09   10.40
   1  -2  -2  116.89   10.70
  -1  -2   2  133.49   10.30
   1  -2  -2  136.59   10.50
   1  -2  -2  127.39   10.80
  -1  -2   2  130.29   10.30
  -1  -2   2  127.19   10.70
   1   2  -2  153.38   10.60
   1   2  -2  118.49   10.40
   1   2  -2  145.49   10.60
  -1   2   2  133.59   10.90
  -1   2   2  120.29   10.70
   1   2  -2  156.38   10.30
  -1   2   2  124.59   10.80
  -1   2   2  162.48   10.80
   1  -2   2  297.37   19.20
  -1  -2  -2  264.17   18.40
  -1  -2  -2  256.97   18.70
   1  -2   2  252.37   19.00
  -1  -2  -2  238.88   18.20
  -1   2  -2  245.28   18.80
   1   2   2  240.58   18.50
  -1   2  -2  251.57   18.80
   1   2   2  240.38   18.70
  -1   2  -2  231.88   18.70
  -2  -2  -2  194.78   13.90
   2  -2   2  180.98   14.80
   2  -2   2  184.68   15.00
  -2  -2  -2  203.48   14.00
  -2  -2  -2  193.98   14.10
   2  -2   2  208.98   15.20
  -2   2  -2  188.88   15.00
   2   2   2  181.28   14.70
  -2   2  -2  191.18   15.00
   2   2   2  190.98   14.40
  -2   2  -2  212.78   15.20
  -3  -2  -2  873.31   62.69
   3  -2   2  926.71   64.29
   3  -2   2  860.11   63.89
   3  -2   2  993.10   64.19
  -3   2  -2  859.71   63.99
  -3   2  -2  910.61   64.19
  -3   2  -2  878.51   64.29
  -3   2  -2  893.41   63.89
   3   2   2  907.21   63.29
   4  -2   2   13.40    2.80
   4  -2   2   10.20    3.10
   4  -2   2   13.30    2.70
   4  -2   2   17.30    4.20
   4  -2   2   12.90    2.80
  -4   2  -2   16.70    2.80
   4   2   2   15.20    2.10
  -4   2  -2   10.50    2.80
   4   2   2   20.40    3.00
  -4   2  -2   15.60    3.00
  -4   2  -2   15.10    2.80
   5  -2   2 1473.65  105.49
   5  -2   2 1747.53  107.69
   5  -2   2 1447.46  105.29
   5  -2   2 1417.76  105.79
   5  -2   2 1573.04  106.49
  -5   2  -2 1497.45  105.09
  -5   2  -2 1452.35  105.99
  -5   2  -2 1399.06  105.39
   5   2   2 1476.05  104.39
   5   2   2 1486.45  105.29
   6  -2   2 1205.48   90.89
   6  -2   2 1246.78   90.59
   6  -2   2 1210.78   91.29
   6  -2   2 1501.05   92.49
   6   2   2 1253.47   89.29
  -6   2  -2 1324.97   90.39
   6   2   2 1307.77   90.79
   6   2   2 1302.87   89.69
  -6   2  -2 1218.28   92.29
  -6   2  -2 1267.27   90.89
   6   2   2 1267.17   89.79
   7  -2   2  394.06   31.20
   7  -2   2  515.35   34.70
   7  -2   2  395.26   31.70
  -7   2  -2  411.06   31.20
   7   2   2  398.06   30.10
  -7   2  -2  418.36   30.40
   7   2   2  445.36   31.30
  -7   2  -2  394.86   31.80
   8  -2   2   73.89   10.40
   8  -2   2   46.90    7.10
   8  -2   2   47.20    6.50
   8  -2   2   50.29    7.80
   8   2   2   57.19    5.40
   8   2   2   56.89    8.30
  -8   2  -2   54.29    6.20
  -8   2  -2   54.59    5.20
   8   2   2   54.89    6.50
   9  -2   2   90.09    9.80
   9  -2   2   82.79    8.50
   9  -2   2   64.39   11.00
   9   2   2   87.99    8.60
   9   2   2   87.19   10.00
   9   2   2   79.89    7.50
  -9   2  -2   79.09    8.10
  10  -2   2  514.65   38.00
  10  -2   2  487.95   39.50
  10  -2   2  604.54   42.70
  10   2   2  506.45   37.20
  10   2   2  517.15   40.20
 -10   2  -2  458.15   35.60
  10   2   2  514.95   38.40
  11  -2   2   -2.60    3.60
  11  -2   2    2.30    3.40
  11  -2   2   -1.60    3.50
  11  -2   2   -9.30    2.60
  11   2   2   -2.00    2.50
  11   2   2   -5.70    2.50
  11   2   2    1.60    3.60
  12  -2   2  305.37   27.40
  12  -2   2  329.77   30.30
  12  -2   2  299.97   27.30
  12   2   2  304.67   28.10
  12   2   2  350.96   26.30
  13  -2   2   -0.80    6.50
  13  -2   2    3.50    5.00
  13  -2   2    7.70    5.30
  13   2   2    5.50    4.80
  13   2   2    7.50    4.50
  13  -3  -2    4.40    4.70
  13  -3  -2    6.10    4.50
  13  -3  -2   -2.10    5.40
  13   3  -2    8.20    4.10
  13   3  -2   10.80    3.20
  12  -3  -2  506.15   41.60
  12  -3  -2  529.25   42.40
  12  -3  -2  509.75   43.90
  12   3  -2  512.75   37.80
  12   3  -2  495.95   38.30
  12   3  -2  513.25   40.80
 -12   3   2  622.24   38.80
  11  -3  -2    1.00    4.60
  11  -3  -2    9.90    3.70
  11   3  -2    4.60    3.10
  11   3  -2    2.50    1.70
  11   3  -2    1.90    1.80
 -11   3   2    0.80    2.40
  11   3  -2    3.70    1.70
  10  -3  -2   13.30    5.20
  10  -3  -2   22.50    6.40
  10  -3  -2   16.50    4.80
  10   3  -2   16.00    3.00
 -10   3   2   23.00    4.10
  10   3  -2   22.90    2.80
  10   3  -2   18.70    3.00
   9  -3  -2   68.99    9.50
   9  -3  -2   64.59    9.60
   9  -3  -2   62.59   10.30
  -9   3   2   58.29    6.80
   9   3  -2   77.09    7.50
   9   3  -2   63.39    5.30
   9   3  -2   71.99    6.30
   8  -3  -2  278.87   24.20
   8  -3  -2  267.97   23.10
   8  -3  -2  255.27   23.50
   8  -3  -2  337.47   25.90
  -8   3   2  296.07   23.60
   8   3  -2  297.87   21.80
   8   3  -2  319.47   22.50
  -8   3   2  304.67   22.80
   8   3  -2  274.87   21.00
  -7  -3   2  754.62   55.89
   7  -3  -2  721.43   57.19
   7  -3  -2  733.43   57.19
   7  -3  -2  908.51   59.79
   7  -3  -2  889.01   58.69
   7  -3  -2  766.92   57.79
   7   3  -2  748.03   55.59
  -7   3   2  813.62   59.19
  -7   3   2  790.22   57.79
   7   3  -2  773.72   55.89
  -7   3   2  753.92   56.89
   7   3  -2  821.82   56.19
   6  -3  -2  682.13   46.10
   6  -3  -2  562.44   44.00
   6  -3  -2  680.43   45.00
   6  -3  -2  648.74   45.10
  -6  -3   2  595.44   43.10
   6   3  -2  626.84   42.60
   6   3  -2  595.44   42.90
  -6   3   2  555.84   44.20
  -6   3   2  577.14   45.30
  -6   3   2  562.04   43.70
   6   3  -2  583.54   42.70
   6   3  -2  526.05   42.20
  -6   3   2  611.84   44.10
  -5  -3   2   56.69    5.70
   5  -3  -2   61.09    7.90
   5  -3  -2   47.40    7.00
   5  -3  -2   61.19    6.40
   5  -3  -2   62.59    7.30
   5   3  -2   57.49    4.10
  -5   3   2   54.79    6.00
  -5   3   2   52.99    6.30
   5   3  -2   51.49    4.10
   5   3  -2   56.59    4.50
  -5   3   2   58.49    6.50
   5   3  -2   60.59    5.40
  -5   3   2   62.49    6.90
   5   3  -2   57.09    4.50
   5   3  -2   50.79    5.20
  -5   3   2   65.89    6.40
  -4  -3   2 2330.67  161.28
   4  -3  -2 2209.68  162.98
   4  -3  -2 2567.14  163.08
   4  -3  -2 2442.06  162.68
   4  -3  -2 2438.06  162.48
  -4  -3   2 2244.18  161.68
  -4   3   2 2372.26  162.18
  -4   3   2 2320.07  162.58
   4   3  -2 2209.58  161.28
   4   3  -2 2293.67  161.48
   4   3  -2 2122.19  160.38
   4   3  -2 2250.97  160.68
  -4   3   2 2306.67  163.08
  -4   3   2 2219.18  162.48
   3  -3  -2    8.80    2.40
   3  -3  -2   14.50    3.50
  -3  -3   2   12.00    2.90
   3  -3  -2   10.30    3.60
  -3  -3   2   12.60    2.40
   3  -3  -2   11.80    3.30
   3   3  -2   13.50    1.90
   3   3  -2   13.00    2.50
  -3   3   2   12.80    3.20
   3   3  -2   12.10    2.10
  -3   3   2   16.00    3.40
  -3   3   2   13.10    3.30
  -3   3   2   11.10    3.00
   3   3  -2   13.10    2.50
  -2  -3   2    2.80    1.60
  -2  -3   2    3.80    0.90
  -2  -3   2    3.40    1.10
   2  -3  -2    1.40    1.30
  -2  -3   2    1.60    1.10
   2  -3  -2    0.10    1.80
  -2  -3   2    2.30    1.10
  -2  -3   2    3.00    1.40
   2  -3  -2    2.50    2.10
  -2  -3   2    2.50    0.70
  -2   3   2    1.50    1.60
  -2   3   2    1.50    1.70
   2   3  -2    1.50    1.40
  -2   3   2    3.60    2.00
  -2   3   2    3.60    1.60
   2   3  -2    5.00    1.50
   2   3  -2    4.70    1.40
   2   3  -2    2.20    1.50
   1  -3  -2 2172.08  155.08
  -1  -3   2 2265.27  154.68
  -1  -3   2 2239.68  154.38
  -1  -3   2 2093.99  154.98
   1  -3  -2 2148.09  154.78
  -1  -3   2 2152.68  154.08
  -1  -3   2 2232.98  154.58
   1  -3  -2 2168.08  155.08
  -1  -3   2 2089.39  154.58
  -1   3   2 2272.57  155.28
  -1   3   2 2183.78  155.28
   1   3  -2 2328.87  154.68
   1   3  -2 2195.78  154.98
   1   3  -2 2231.68  154.78
  -1   3   2 2509.65  154.98
   1   3  -2 2104.29  154.38
  -1   3   2 2154.38  155.08
   0  -3  -2 2616.14  176.28
   0  -3   2 2425.86  175.98
   0  -3  -2 2546.35  175.98
   0  -3  -2 2462.15  176.08
   0  -3   2 2254.47  175.98
   0  -3   2 2427.66  176.28
   0  -3   2 2453.25  175.88
   0  -3   2 2873.91  176.78
   0  -3  -2 2644.04  176.38
   0  -3   2 2423.76  176.18
   0   3   2 2520.85  176.28
   0   3  -2 2138.39  176.08
   0   3   2 2387.36  176.28
   0   3   2 2453.15  176.48
   0   3  -2 2845.72  176.48
   0   3  -2 2641.74  176.18
   0   3   2 2829.02  176.08
   0   3  -2 2369.66  175.98
   1  -3   2 3552.54  269.07
   1  -3   2 4167.38  269.67
   1  -3   2 3406.16  269.07
   1  -3   2 3772.92  269.37
  -1  -3  -2 3959.30  268.87
   1  -3   2 3673.73  269.17
  -1  -3  -2 3794.72  268.47
   1  -3   2 3749.12  269.47
  -1  -3  -2 3948.41  268.67
  -1  -3  -2 4016.60  268.67
  -1   3  -2 4313.27  269.47
  -1   3  -2 3745.33  269.17
  -1   3  -2 3484.85  269.17
  -1   3  -2 4481.35  269.57
   1   3   2 3793.92  268.87
  -2  -3  -2 1496.15   95.59
  -2  -3  -2 1333.67   95.09
   2  -3   2 1285.77   96.39
   2  -3   2 1362.46   96.59
   2  -3   2 1337.17   96.79
  -2  -3  -2 1367.16   95.09
   2  -3   2 1310.77   96.39
   2  -3   2 1233.58   96.59
   2   3   2 1327.57   95.89
   2   3   2 1325.77   95.89
   2   3   2 1464.55   95.49
  -2   3  -2 1384.76   96.59
  -2   3  -2 1580.04   96.89
  -2   3  -2 1322.67   96.49
  -2   3  -2 1291.27   96.39
  -3  -3  -2  402.76   28.30
   3  -3   2  405.96   29.70
   3  -3   2  446.66   30.40
   3  -3   2  435.86   30.00
   3  -3   2  349.57   30.00
   3  -3   2  380.56   29.80
  -3   3  -2  378.86   29.50
  -3   3  -2  371.56   29.70
   3   3   2  394.86   28.80
   3   3   2  420.16   28.30
  -3   3  -2  380.76   29.60
   3   3   2  403.86   29.10
  -3   3  -2  385.36   29.70
   4  -3   2  891.61   65.39
   4  -3   2  910.01   65.19
   4  -3   2  857.41   66.09
  -4  -3  -2  927.71   63.19
   4  -3   2  922.51   65.19
  -4   3  -2  906.51   64.99
   4   3   2  917.21   64.69
  -4   3  -2  913.31   65.19
  -4   3  -2  925.81   65.59
   4   3   2  887.81   64.49
   4   3   2  898.71   63.89
   5  -3   2 1367.56  113.39
   5  -3   2 1787.02  113.69
   5  -3   2 1508.05  112.39
   5  -3   2 1583.44  113.69
   5  -3   2 1580.44  112.39
  -5   3  -2 1641.54  114.29
   5   3   2 1619.34  111.79
   5   3   2 1574.44  110.99
  -5   3  -2 1616.64  112.49
  -5   3  -2 1602.84  112.19
  -5   3  -2 1577.34  112.59
   6  -3   2   65.39    6.90
   6  -3   2   71.79    9.80
   6  -3   2   62.19    8.50
   6  -3   2   67.29    7.00
   6  -3   2   59.89    7.30
  -6   3  -2   70.09    7.00
   6   3   2   62.99    5.50
   6   3   2   69.49    6.50
  -6   3  -2   61.09    7.40
   6   3   2   60.79    5.90
  -6   3  -2   56.69    6.40
   7  -3   2 4048.70  253.87
   7  -3   2 3412.56  252.17
  -7   3  -2 3579.64  252.17
   7   3   2 3764.12  251.77
   7   3   2 3329.27  250.37
   7   3   2 3367.26  250.37
  -7   3  -2 3726.73  251.67
   8  -3   2  614.34   41.00
   8  -3   2  538.95   41.80
   8  -3   2  554.94   39.30
   8  -3   2  473.85   39.90
   8   3   2  539.45   38.50
  -8   3  -2  459.05   38.50
  -8   3  -2  531.35   38.00
   8   3   2  474.05   36.20
   8   3   2  527.45   39.60
   9  -3   2   95.19   11.40
   9  -3   2  134.89   14.20
   9  -3   2   97.99   11.60
   9   3   2  100.29    9.00
  -9   3  -2  112.79    9.50
  -9   3  -2  110.39   10.80
   9   3   2  104.99   11.20
   9   3   2  110.79   10.20
  10  -3   2   31.70    7.90
  10  -3   2   29.00    6.20
 -10   3  -2   39.80    4.50
  10   3   2   40.90    7.50
 -10   3  -2   26.80    5.10
  10   3   2   31.70    5.50
  10   3   2   36.70    4.60
  11  -3   2  211.58   22.30
  11  -3   2  227.48   20.50
  11  -3   2  207.98   20.20
  11   3   2  224.78   20.20
 -11   3  -2  215.68   16.30
  11   3   2  219.28   17.20
  11   3   2  204.38   18.10
  12  -3   2  423.46   35.10
  12  -3   2  436.46   37.70
  12  -3   2  383.86   34.50
  12   3   2  435.96   32.70
  12   3   2  395.16   36.10
  13  -4  -2  274.67   26.50
  13  -4  -2  248.28   24.20
  13  -4  -2  257.17   23.20
  13   4  -2  248.28   21.40
  12  -4  -2    2.30    5.50
  12  -4  -2    4.70    4.70
  12  -4  -2    4.30    4.80
  12   4  -2    2.70    3.50
  12   4  -2    4.20    1.50
  11  -4  -2   90.89   13.90
  11  -4  -2   76.19   11.90
  11  -4  -2   97.49   13.60
  11   4  -2   94.49    9.50
  11   4  -2   85.29    7.60
  11   4  -2   89.49    7.10
 -11   4   2  126.59   10.50
  10  -4  -2   41.30    9.40
  10  -4  -2   27.60    6.90
  10  -4  -2   24.20    7.10
 -10   4   2   29.40    5.30
  10   4  -2   36.60    4.20
  10   4  -2   33.10    5.10
   9  -4  -2   92.59   10.50
   9  -4  -2   98.49   11.40
   9  -4  -2   78.59   14.90
  -9   4   2   84.89    9.30
   9   4  -2   92.09    8.00
   9   4  -2   88.69    8.00
   8  -4  -2  194.18   20.40
   8  -4  -2  202.78   19.30
   8  -4  -2  236.18   20.60
   8   4  -2  241.78   17.10
   8   4  -2  216.68   17.10
   8   4  -2  218.48   16.00
  -8   4   2  213.08   19.50
   8   4  -2  230.68   16.60
  -7  -4   2   76.19    7.60
   7  -4  -2   67.79   10.40
   7  -4  -2   89.79   10.00
   7  -4  -2   70.69   11.20
   7   4  -2   74.49    7.20
  -7   4   2   78.49    8.40
   7   4  -2   74.59    6.10
   7   4  -2   84.59    7.30
  -7   4   2   77.79    8.60
  -6  -4   2  252.87   19.90
   6  -4  -2  260.97   20.80
   6  -4  -2  286.17   22.20
   6  -4  -2  280.57   21.70
   6  -4  -2  255.37   22.10
   6  -4  -2  257.37   20.80
   6   4  -2  248.98   19.30
  -6   4   2  270.07   20.80
   6   4  -2  242.38   17.90
   6   4  -2  253.47   18.00
   6   4  -2  231.88   18.30
   6   4  -2  259.27   19.50
  -6   4   2  250.27   20.50
   6   4  -2  247.98   18.50
  -6   4   2  242.48   21.80
  -6   4   2  246.68   20.90
   5  -4  -2  610.44   43.70
   5  -4  -2  553.94   44.50
  -5  -4   2  576.14   42.90
   5  -4  -2  676.73   44.90
   5  -4  -2  585.14   43.60
   5  -4  -2  643.84   44.40
  -5   4   2  575.54   43.90
   5   4  -2  569.84   41.60
   5   4  -2  610.34   42.40
  -5   4   2  540.15   44.70
  -5   4   2  561.74   43.50
   5   4  -2  564.14   41.70
  -5   4   2  573.54   44.50
  -5   4   2  587.54   43.50
   5   4  -2  572.34   42.60
   5   4  -2  571.64   41.30
   4  -4  -2  217.48   17.30
  -4  -4   2  213.28   17.00
  -4  -4   2  208.98   16.20
   4  -4  -2  260.07   18.60
   4  -4  -2  203.18   17.20
   4  -4  -2  259.77   18.80
   4  -4  -2  198.48   18.10
  -4   4   2  212.38   17.80
   4   4  -2  207.98   15.80
  -4   4   2  197.28   17.30
   4   4  -2  190.98   16.20
   4   4  -2  196.38   16.30
  -4   4   2  199.98   17.50
   4   4  -2  206.58   15.60
  -4   4   2  210.38   18.10
   4   4  -2  202.38   16.60
  -3  -4   2  899.31   64.29
   3  -4  -2  909.61   65.79
   3  -4  -2  948.91   65.19
   3  -4  -2  932.01   65.19
  -3  -4   2  893.51   64.99
   3  -4  -2  894.91   65.59
   3   4  -2  889.11   64.39
  -3   4   2  917.01   65.79
  -3   4   2  918.11   65.49
  -3   4   2  916.41   65.69
   3   4  -2  892.11   64.79
   3   4  -2  829.92   63.69
   3   4  -2  888.41   63.89
  -3   4   2  898.11   65.49
   2  -4  -2   54.19    7.10
  -2  -4   2   48.60    4.10
  -2  -4   2   48.80    5.10
   2  -4  -2   47.10    5.60
  -2  -4   2   48.20    4.60
   2  -4  -2   49.80    5.50
  -2  -4   2   43.80    6.20
   2  -4  -2   50.49    6.90
  -2  -4   2   54.79    5.00
  -2  -4   2   45.30    5.10
  -2   4   2   48.40    6.80
  -2   4   2   59.49    6.10
   2   4  -2   45.00    5.00
   2   4  -2   49.50    5.40
  -2   4   2   49.90    5.80
  -2   4   2   52.69    7.10
  -2   4   2   45.00    6.50
   2   4  -2   45.50    4.90
   2   4  -2   50.39    5.70
  -1  -4   2  525.95   40.40
  -1  -4   2  543.55   39.70
  -1  -4   2  543.75   41.00
  -1  -4   2  587.94   40.70
  -1  -4   2  565.34   40.40
  -1  -4   2  565.44   40.10
   1  -4  -2  523.55   40.40
   1  -4  -2  509.45   40.80
   1  -4  -2  546.95   40.80
   1  -4  -2  539.15   40.50
   1   4  -2  561.24   40.30
  -1   4   2  551.94   40.90
   1   4  -2  624.14   40.60
   1   4  -2  523.85   40.70
  -1   4   2  530.95   41.10
  -1   4   2  534.65   41.00
  -1   4   2  607.24   40.70
  -1   4   2  530.35   41.00
   1   4  -2  605.04   40.80
   0  -4   2 3290.27  237.78
   0  -4  -2 3448.35  237.58
   0  -4   2 3241.88  237.18
   0  -4  -2 3427.36  237.48
   0  -4   2 3427.46  237.48
   0  -4  -2 3339.27  237.18
   0  -4  -2 3582.24  237.78
   0  -4   2 3278.77  237.78
   0  -4   2 3373.46  237.68
   0   4  -2 3385.06  237.58
   0   4   2 3436.26  238.28
   0   4   2 3364.86  237.68
   0   4  -2 3510.05  237.68
   0   4   2 3501.45  238.18
   0   4  -2 3639.44  237.88
   0   4   2 3436.36  238.08
   0   4  -2 3058.69  237.78
  -1  -4  -2 2333.47  163.68
   1  -4   2 2309.87  164.18
   1  -4   2 2256.27  164.48
   1  -4   2 2232.78  164.08
  -1  -4  -2 2378.16  163.78
  -1  -4  -2 2659.33  165.38
  -1  -4  -2 2357.06  163.48
   1  -4   2 2204.88  164.48
   1  -4   2 2214.58  164.18
  -1   4  -2 2524.25  164.48
   1   4   2 2263.37  164.48
   1   4   2 2424.26  163.58
  -1   4  -2 2180.18  164.28
   1   4   2 2452.85  164.78
   1   4   2 2380.56  164.18
  -1   4  -2 2222.98  164.18
   1   4   2 2309.67  164.38
   2  -4   2   64.99    7.10
  -2  -4  -2   66.89    6.10
   2  -4   2   59.09    6.60
  -2  -4  -2   67.99    5.40
   2  -4   2   62.69    7.40
  -2  -4  -2   65.89    6.00
   2  -4   2   57.19    6.70
   2  -4   2   62.99    8.30
   2  -4   2   64.79    7.70
  -2  -4  -2   68.19    5.50
   2   4   2   55.79    6.20
   2   4   2   64.29    6.50
  -2   4  -2   52.89    6.50
  -2   4  -2   64.19    7.00
  -2   4  -2   62.09    6.80
   2   4   2   72.29    7.10
   2   4   2   67.49    6.00
  -2   4  -2   76.59    7.30
   3  -4   2   58.99    8.20
  -3  -4  -2   69.29    5.80
   3  -4   2   66.49    7.20
   3  -4   2   69.89    8.80
   3  -4   2   61.59    9.40
   3  -4   2   68.69    7.00
   3  -4   2   68.39    7.50
  -3   4  -2   59.49    6.80
   3   4   2   70.79    7.00
  -3   4  -2   56.19    6.90
   3   4   2   62.69    6.20
  -3   4  -2   60.99    7.90
   3   4   2   70.49    5.90
  -3   4  -2   59.09    7.70
   3   4   2   58.39    6.20
   4  -4   2  103.29    9.20
   4  -4   2   81.19    8.80
   4  -4   2   93.49    9.80
   4  -4   2   72.39    9.00
   4  -4   2   92.89    9.90
   4  -4   2   75.79    9.20
  -4  -4  -2   90.79    7.00
   4   4   2   80.39    7.50
   4   4   2   83.79    8.20
  -4   4  -2   81.89    8.60
   4   4   2   90.79    6.90
  -4   4  -2   85.39    8.60
  -4   4  -2   74.79    8.20
  -4   4  -2   85.89    8.80
   4   4   2   77.49    8.10
   5  -4   2   92.99    9.70
   5  -4   2   80.09    9.10
   5  -4   2   78.79    8.60
  -5  -4  -2   81.59    6.00
   5  -4   2   68.69    7.90
   5  -4   2   71.69    8.30
   5  -4   2   97.29    9.80
  -5   4  -2   74.99    8.20
  -5   4  -2   72.09    8.00
   5   4   2   61.99    7.00
  -5   4  -2   80.99    8.70
   5   4   2   82.89    7.70
   6  -4   2 2069.29  146.39
   6  -4   2 2222.88  147.79
   6  -4   2 2338.87  148.09
   6  -4   2 2072.79  146.59
   6  -4   2 1911.61  147.79
   6   4   2 2031.40  145.39
  -6   4  -2 2097.89  146.19
   6   4   2 1948.61  146.29
   6   4   2 1992.90  145.19
   6   4   2 2102.99  145.39
  -6   4  -2 1957.90  146.29
   7  -4   2  127.49   12.20
   7  -4   2   95.79   11.80
   7  -4   2  102.79   12.00
   7   4   2   95.59    9.30
  -7   4  -2  104.99   10.50
  -7   4  -2  102.39   10.70
   7   4   2  105.09    9.10
   7   4   2  101.79    9.40
   8  -4   2  158.08   14.70
   8  -4   2  140.39   14.50
   8   4   2  123.29   12.10
   8   4   2  123.89   11.80
   8   4   2  145.39   12.00
  -8   4  -2  125.19   12.80
  -8   4  -2  132.59   12.80
   8   4   2  164.58   16.80
   9  -4   2   -3.40    2.60
   9  -4   2    7.70    4.80
   9  -4   2    3.50    3.20
  -9   4  -2   -0.90    2.50
   9   4   2    3.00    3.20
   9   4   2    0.30    1.70
   9   4   2   -1.50    2.40
  -9   4  -2   -3.40    2.40
   9   4   2    0.20    0.80
  10  -4   2   51.99   10.40
  10  -4   2   38.50    8.70
  10  -4   2   34.60    7.40
 -10   4  -2   43.50    6.80
  10   4   2   42.70    6.40
  10   4   2   43.20    7.40
  10   4   2   41.50    4.90
  11  -4   2  450.95   38.60
  11  -4   2  434.36   36.50
  11  -4   2  427.06   36.50
  11   4   2  427.26   34.90
  11   4   2  449.26   33.60
  12  -4   2   11.80    6.90
  12  -4   2   30.60    8.10
  12  -4   2   16.30    6.70
  12   4   2   19.60    4.70
  12   4   2   20.50    5.90
  12  -5  -2   16.20    6.00
  12  -5  -2   13.90    5.60
  12  -5  -2   10.60    7.00
  11  -5  -2  220.88   22.20
  11  -5  -2  273.57   25.00
  11  -5  -2  230.98   22.70
  11   5  -2  245.98   18.90
  11   5  -2  246.28   17.90
  10  -5  -2   80.39   12.60
  10  -5  -2   75.19   11.30
  10  -5  -2   72.09   11.60
  10   5  -2   74.89    6.90
  10   5  -2   76.99    6.70
  10   5  -2   71.09    5.90
   9  -5  -2    6.80    4.90
   9  -5  -2    0.20    3.00
   9  -5  -2    7.60    4.70
   9   5  -2    7.30    1.40
   9   5  -2    6.20    2.40
   9   5  -2   10.50    2.60
   8  -5  -2   13.00    5.00
   8   5  -2   15.10    3.20
  -8   5   2   10.10    4.00
   8   5  -2   13.60    2.20
   8   5  -2   12.80    3.00
   7  -5  -2  106.29   11.80
   7  -5  -2  108.39   11.60
   7  -5  -2  120.19   12.60
   7   5  -2   91.79    9.00
   7   5  -2  101.99    7.40
   7   5  -2   98.29    8.10
   7   5  -2  101.09    9.50
  -7   5   2  105.79   10.60
   7   5  -2   89.99    7.40
   6  -5  -2  550.24   47.20
   6  -5  -2  733.13   48.30
   6  -5  -2  704.43   47.80
  -6  -5   2  600.94   45.60
   6   5  -2  566.84   43.60
  -6   5   2  640.84   46.40
   6   5  -2  631.94   44.90
   6   5  -2  591.44   44.00
  -6   5   2  576.24   46.20
  -5  -5   2   75.59    8.50
   5  -5  -2   76.99   10.60
  -5  -5   2   78.19    7.50
   5  -5  -2   86.79    9.60
   5  -5  -2   84.19   11.30
   5   5  -2   76.39    7.50
   5   5  -2   76.79    8.50
  -5   5   2   73.89    8.60
  -5   5   2   78.29    9.30
   5   5  -2   75.89    8.10
   5   5  -2   79.79    7.10
   5   5  -2   83.69    6.90
   4  -5  -2    8.00    3.20
  -4  -5   2    6.50    2.80
   4  -5  -2   10.00    4.20
   4  -5  -2    7.20    3.80
   4  -5  -2    6.20    3.70
  -4  -5   2   12.40    3.20
   4  -5  -2    4.50    2.90
  -4   5   2   10.20    3.70
   4   5  -2    5.30    2.30
  -4   5   2    9.50    3.40
   4   5  -2    8.20    2.70
  -4   5   2    8.90    3.40
   4   5  -2    5.10    2.10
  -4   5   2    5.80    3.30
  -4   5   2    4.20    2.90
   4   5  -2    8.80    2.30
   3  -5  -2  469.15   35.80
  -3  -5   2  430.76   34.90
  -3  -5   2  455.75   34.20
   3  -5  -2  465.95   35.10
   3  -5  -2  452.95   35.60
   3  -5  -2  459.45   34.90
   3  -5  -2  443.16   35.50
  -3   5   2  546.65   35.50
   3   5  -2  451.05   34.30
  -3   5   2  472.55   35.50
  -3   5   2  495.25   35.90
   3   5  -2  448.86   33.80
   3   5  -2  425.36   34.60
   3   5  -2  430.66   33.70
  -3   5   2  457.95   35.50
  -3   5   2  482.25   35.80
   2  -5  -2   20.00    3.90
   2  -5  -2   20.00    4.60
  -2  -5   2   19.90    4.00
  -2  -5   2   32.10    4.80
  -2  -5   2   21.10    3.60
  -2  -5   2   18.90    2.40
  -2  -5   2   23.00    4.70
  -2   5   2   12.10    4.30
  -2   5   2   22.40    4.40
   2   5  -2   25.70    4.10
  -2   5   2   19.00    4.40
   2   5  -2   20.30    3.70
   2   5  -2   17.20    3.80
  -2   5   2   23.60    4.50
   2   5  -2   23.30    4.50
  -2   5   2   20.70    4.60
  -1  -5   2 2016.50  149.88
   1  -5  -2 2116.79  150.18
  -1  -5   2 2175.18  148.99
   1  -5  -2 2003.00  149.99
  -1  -5   2 2030.50  149.88
   1  -5  -2 2024.30  150.18
   1  -5  -2 2108.89  149.79
  -1  -5   2 1921.51  150.38
  -1  -5   2 2119.59  149.79
  -1  -5   2 2144.79  149.39
   1   5  -2 2347.97  150.28
  -1   5   2 2109.99  150.98
  -1   5   2 2033.00  150.28
  -1   5   2 2140.89  150.78
  -1   5   2 2108.49  150.88
   1   5  -2 2046.90  149.69
  -1   5   2 2443.46  150.28
   1   5  -2 2370.66  150.08
   0  -5   2    8.70    3.60
   0  -5  -2   11.20    3.30
   0  -5   2   16.20    3.90
   0  -5   2   14.10    3.40
   0  -5  -2   17.00    3.70
   0  -5   2    9.80    3.30
   0  -5  -2    7.30    2.40
   0  -5  -2   11.80    2.90
   0  -5   2   11.50    2.80
   0  -5   2   11.00    3.00
   0   5   2   14.40    3.50
   0   5  -2   16.70    3.90
   0   5   2   13.90    3.90
   0   5  -2   12.60    3.20
   0   5  -2   11.10    2.90
   0   5  -2   10.50    3.00
   0   5   2   10.60    3.10
   0   5   2   17.60    3.80
  -1  -5  -2   12.30    2.80
  -1  -5  -2   13.50    3.20
  -1  -5  -2   16.70    3.50
   1  -5   2   12.60    4.00
  -1  -5  -2   12.30    3.00
   1  -5   2   21.80    4.90
   1  -5   2   16.30    3.60
   1  -5   2   12.80    3.60
   1  -5   2   18.00    4.30
   1  -5   2   17.50    3.80
   1   5   2   13.00    3.70
   1   5   2   14.80    4.00
   1   5   2   10.90    2.90
  -1   5  -2   16.00    3.70
   1   5   2   14.80    3.80
   1   5   2   15.00    3.20
  -1   5  -2   17.20    4.10
  -1   5  -2   15.50    3.50
  -1   5  -2   15.90    4.00
  -2  -5  -2  326.87   23.10
  -2  -5  -2  363.76   23.10
  -2  -5  -2  296.97   23.70
   2  -5   2  338.97   25.20
   2  -5   2  347.47   26.70
   2  -5   2  300.67   25.40
   2  -5   2  324.07   25.50
  -2  -5  -2  320.17   23.70
   2  -5   2  295.97   25.30
   2  -5   2  288.27   25.20
  -2   5  -2  281.27   24.60
   2   5   2  285.27   24.40
   2   5   2  285.47   23.70
  -2   5  -2  347.27   25.20
  -2   5  -2  344.67   25.20
  -2   5  -2  298.17   24.80
   2   5   2  302.47   23.70
   2   5   2  325.97   25.20
   2   5   2  294.27   24.70
   3  -5   2 1377.36   97.19
   3  -5   2 1331.57   96.29
   3  -5   2 1306.47   96.79
  -3  -5  -2 1381.06   94.79
   3  -5   2 1424.66   96.69
   3  -5   2 1345.77   96.99
   3  -5   2 1377.46   96.69
   3   5   2 1431.46   94.89
   3   5   2 1338.17   96.09
   3   5   2 1363.76   96.29
   3   5   2 1281.57   95.39
  -3   5  -2 1260.37   96.29
   3   5   2 1347.57   95.49
  -3   5  -2 1234.08   96.09
  -3   5  -2 1309.57   96.29
   4  -5   2 1992.30  143.79
   4  -5   2 2088.49  144.19
  -4  -5  -2 2109.99  141.09
   4  -5   2 1984.60  143.99
  -4   5  -2 1887.01  142.89
   4   5   2 2194.88  141.19
   4   5   2 1939.61  142.69
  -4   5  -2 1909.91  142.89
  -4   5  -2 1928.81  142.99
   4   5   2 2100.19  141.99
   4   5   2 1977.90  142.09
   5  -5   2   87.29    9.40
   5  -5   2   54.79    8.30
   5  -5   2   54.49    9.00
  -5  -5  -2   53.69    5.00
   5  -5   2   54.79    8.70
   5   5   2   56.29    5.00
   5   5   2   50.79    5.70
  -5   5  -2   51.69    7.50
   5   5   2   53.89    6.00
   5   5   2   53.19    7.40
  -5   5  -2   49.60    7.60
   6  -5   2    9.60    4.70
   6  -5   2   25.70    6.70
   6  -5   2   17.80    5.20
   6   5   2   15.80    4.00
  -6   5  -2   16.60    4.50
   6   5   2   17.70    3.30
   6   5   2   19.00    3.70
   6   5   2   17.30    3.30
   7  -5   2    4.90    4.70
   7  -5   2    2.10    4.00
   7  -5   2    7.80    3.60
  -7   5  -2   17.00    4.70
   7   5   2   12.00    2.70
   7   5   2   14.50    3.10
   7   5   2   17.30    3.60
   7   5   2   11.00    2.80
   8  -5   2  569.44   46.30
   8  -5   2  643.34   46.20
   8  -5   2  669.23   46.20
   8   5   2  544.05   42.00
   8   5   2  587.84   42.60
  -8   5  -2  537.65   43.60
   8   5   2  571.44   42.00
   8   5   2  546.25   41.50
   8   5   2  551.24   42.30
   9  -5   2  246.48   23.20
   9  -5   2  260.17   23.70
   9  -5   2  247.18   24.50
   9   5   2  246.58   19.10
   9   5   2  262.77   20.40
   9   5   2  250.27   19.30
   9   5   2  264.87   20.30
  -9   5  -2  233.18   21.40
  10  -5   2  183.58   20.00
  10  -5   2  154.28   18.20
  10  -5   2  181.68   18.40
  10   5   2  189.18   15.50
 -10   5  -2  199.78   17.30
  10   5   2  174.88   18.60
  10   5   2  166.78   15.90
  11  -5   2   71.79   12.70
  11  -5   2   72.29   12.40
  11   5   2   59.59    9.00
  11   5   2   71.49    8.50
 -11   5  -2   85.19    9.50
  11  -6  -2    9.80    5.60
  11  -6  -2   11.90    6.30
  10  -6  -2  394.96   35.10
  10  -6  -2  392.86   35.60
  10  -6  -2  499.95   38.20
  10   6  -2  430.26   30.70
  10   6  -2  413.76   31.10
   9  -6  -2   51.99   10.00
   9  -6  -2   62.29   11.30
   9  -6  -2   59.49   10.30
   9   6  -2   50.89    7.20
   9   6  -2   53.09    7.00
   9   6  -2   51.59    5.30
   8  -6  -2   61.59   10.70
   8  -6  -2   53.89   10.70
   8  -6  -2   71.59   10.90
  -8   6   2   42.10    8.30
   8   6  -2   59.89    6.60
   8   6  -2   63.29    7.40
   8   6  -2   61.39    6.00
   7  -6  -2   23.70    6.70
   7  -6  -2   27.90    7.10
   7  -6  -2   19.90    6.40
   7   6  -2   31.50    5.10
   7   6  -2   29.50    3.10
   7   6  -2   36.60    5.60
  -7   6   2   28.20    6.00
   7   6  -2   30.40    4.30
   7   6  -2   28.90    3.60
  -6  -6   2   12.20    3.00
   6  -6  -2    8.50    5.00
   6  -6  -2    4.40    4.10
   6  -6  -2    6.70    4.20
  -6   6   2   10.80    4.30
   6   6  -2    4.70    2.90
   6   6  -2    9.70    2.30
   6   6  -2    9.90    2.60
   6   6  -2    8.40    2.80
   5  -6  -2    4.50    3.40
   5  -6  -2   -0.30    3.30
  -5  -6   2    9.10    3.70
   5  -6  -2   10.10    4.40
   5   6  -2    4.50    2.20
   5   6  -2    5.80    3.30
   5   6  -2    7.50    2.90
  -5   6   2    9.80    3.80
   5   6  -2    7.70    2.70
   4  -6  -2  751.22   57.99
   4  -6  -2  745.03   57.99
  -4  -6   2  751.62   57.29
   4  -6  -2  733.43   57.89
  -4  -6   2  751.32   55.99
   4   6  -2  757.02   57.09
   4   6  -2  771.12   56.49
   4   6  -2  750.82   55.59
   4   6  -2  792.82   56.39
  -4   6   2  907.61   57.79
  -3  -6   2  761.82   54.19
  -3  -6   2  809.52   54.29
  -3  -6   2  754.62   57.49
   3  -6  -2  770.12   57.89
  -3  -6   2  772.92   56.49
   3  -6  -2  745.43   57.79
   3   6  -2  785.22   56.19
  -3   6   2  741.93   57.69
   3   6  -2  749.62   56.49
  -3   6   2  885.71   57.69
   3   6  -2  728.33   55.99
  -2  -6   2  477.85   34.40
   2  -6  -2  431.06   36.10
  -2  -6   2  478.15   34.80
  -2  -6   2  477.25   35.70
   2  -6  -2  441.56   35.60
   2  -6  -2  504.45   36.80
  -2  -6   2  487.95   33.80
  -2  -6   2  456.35   36.60
   2   6  -2  473.85   35.50
  -2   6   2  582.34   36.70
  -2   6   2  451.25   36.50
   2   6  -2  426.66   35.50
   2   6  -2  444.96   35.30
  -1  -6   2  283.67   24.00
  -1  -6   2  285.77   22.00
  -1  -6   2  309.27   23.70
   1  -6  -2  269.57   23.30
   1  -6  -2  280.37   23.10
  -1  -6   2  283.67   23.10
  -1  -6   2  294.27   22.40
   1  -6  -2  282.87   23.20
  -1  -6   2  318.37   23.20
  -1   6   2  280.67   23.50
   1   6  -2  258.57   22.70
  -1   6   2  300.17   25.30
   1   6  -2  277.57   22.90
   1   6  -2  340.17   23.80
  -1   6   2  288.47   25.30
   0  -6   2    2.70    2.20
   0  -6  -2    2.00    2.30
   0  -6   2   -0.60    3.10
   0  -6   2   -0.20    2.70
   0  -6  -2    2.80    3.20
   0  -6   2   -2.00    1.80
   0  -6  -2   -1.80    1.90
   0  -6   2   -3.30    2.10
   0  -6  -2    0.30    2.10
   0   6   2   -0.90    2.70
   0   6  -2   -1.10    2.00
   0   6   2    0.20    2.20
   0   6   2    4.20    2.60
   0   6  -2    0.60    2.50
   0   6  -2    9.10    3.50
   0   6   2    0.80    2.60
   1  -6   2  504.75   42.20
  -1  -6  -2  563.44   40.90
  -1  -6  -2  600.34   41.40
  -1  -6  -2  582.84   41.40
   1  -6   2  557.64   42.00
   1  -6   2  655.23   43.60
   1  -6   2  537.95   42.00
  -1  -6  -2  522.55   42.40
   1  -6   2  547.15   42.70
   1   6   2  527.05   42.40
   1   6   2  542.15   42.50
  -1   6  -2  565.24   42.20
  -1   6  -2  608.44   42.60
   1   6   2  566.44   41.60
   1   6   2  535.15   41.50
  -1   6  -2  545.05   42.20
  -2  -6  -2  595.34   42.90
   2  -6   2  667.33   46.10
   2  -6   2  566.24   45.00
  -2  -6  -2  604.34   44.10
  -2  -6  -2  576.44   43.00
  -2  -6  -2  607.24   43.50
   2  -6   2  575.44   45.60
   2  -6   2  597.94   46.00
   2  -6   2  557.14   45.50
   2   6   2  565.24   44.90
   2   6   2  614.74   44.00
   2   6   2  616.14   44.00
   2   6   2  631.04   47.20
  -2   6  -2  636.54   45.20
   2   6   2  545.85   45.70
   3  -6   2  918.31   71.39
   3  -6   2  922.11   71.49
  -3  -6  -2  985.50   69.29
   3  -6   2  925.61   71.19
   3  -6   2 1023.40   71.59
  -3   6  -2  910.21   70.59
   3   6   2  958.60   70.59
  -3   6  -2 1043.00   71.09
   3   6   2  991.10   69.29
   3   6   2  994.20   71.09
   3   6   2  943.11   70.39
   4  -6   2    4.10    4.00
  -4  -6  -2    6.70    2.20
   4  -6   2    6.30    3.90
   4  -6   2    0.80    3.30
   4  -6   2   -0.90    2.50
   4   6   2    4.10    3.80
  -4   6  -2    1.10    2.70
   4   6   2    4.30    2.30
   4   6   2   -0.60    2.30
   4   6   2    4.20    2.70
  -4   6  -2    2.70    3.00
  -5  -6  -2  416.06   30.60
   5  -6   2  371.86   33.70
   5  -6   2  415.76   34.20
   5  -6   2  393.56   34.10
   5   6   2  440.96   32.90
   5   6   2  443.06   33.00
   5   6   2  434.46   32.00
   5   6   2  428.56   30.70
  -5   6  -2  391.66   32.80
   6  -6   2   -3.80    2.70
   6  -6   2    0.20    3.90
   6  -6   2   -1.60    2.70
   6   6   2    0.00    2.70
   6   6   2   -5.40    2.50
   6   6   2    0.70    2.50
   7  -6   2  147.39   17.10
   7  -6   2  179.48   17.70
   7  -6   2  160.68   17.00
   7   6   2  157.48   14.10
  -7   6  -2  161.18   15.50
   7   6   2  165.58   14.00
   7   6   2  179.58   15.40
   8  -6   2  142.49   16.30
   8  -6   2  156.28   16.50
   8  -6   2  130.19   16.70
   8   6   2  154.38   14.40
   8   6   2  155.48   13.30
  -8   6  -2  168.58   15.20
   8   6   2  167.58   13.70
   8   6   2  152.08   12.70
   8   6   2  140.89   12.50
   9  -6   2   99.29   15.50
   9  -6   2  118.09   15.90
   9  -6   2  104.19   14.70
   9   6   2  120.19   12.50
   9   6   2  122.29   10.80
   9   6   2  115.49   10.10
  -9   6  -2  104.89   12.20
   9   6   2   90.59   11.30
  10  -6   2    5.20    5.10
  10  -6   2    3.80    4.70
  10  -6   2    4.10    5.10
 -10   6  -2    9.90    4.40
  10   6   2    7.70    3.20
  10   6   2    0.50    3.20
  10  -7  -2   76.89   16.20
  10  -7  -2   98.49   20.90
  10  -7  -2   85.09   13.70
  10   7  -2   73.79    8.10
  10   7  -2   76.69   10.30
   9  -7  -2  161.28   16.90
   9  -7  -2  132.79   16.40
   9  -7  -2  143.49   17.00
   9   7  -2  152.08   12.80
   9   7  -2  141.09   12.30
   8  -7  -2   42.50    9.30
   8  -7  -2   39.50    8.40
   8  -7  -2   22.40    6.90
   8   7  -2   24.40    5.30
   8   7  -2   26.70    3.00
  -8   7   2   30.30    6.30
   8   7  -2   26.90    4.80
   8   7  -2   25.70    2.80
   7  -7  -2  145.99   16.40
   7  -7  -2  147.59   16.20
   7  -7  -2  163.18   16.90
  -7   7   2  143.69   15.10
   7   7  -2  135.19   11.90
   7   7  -2  153.78   13.40
   7   7  -2  159.08   13.00
   6  -7  -2   -0.10    4.10
   6  -7  -2   -2.50    3.20
   6  -7  -2    1.00    4.00
  -6  -7   2    2.10    2.80
  -6   7   2    2.20    3.30
   6   7  -2   -1.70    2.00
   6   7  -2    3.30    2.70
   6   7  -2   -6.30    1.90
   5  -7  -2  403.96   33.00
   5  -7  -2  403.26   32.80
   5  -7  -2  370.36   32.40
  -5   7   2  393.96   31.60
   5   7  -2  404.16   30.60
   5   7  -2  395.56   29.70
   5   7  -2  371.86   29.90
   4  -7  -2  191.98   19.20
   4  -7  -2  223.28   19.90
   4   7  -2  213.28   17.70
   4   7  -2  216.38   17.40
   4   7  -2  200.18   17.80
   3  -7  -2   89.09   11.60
   3  -7  -2  109.19   11.60
  -3  -7   2   77.79   11.10
   3   7  -2   78.99    9.60
  -3   7   2   96.59   10.30
   3   7  -2   89.09    9.50
   3   7  -2   91.39    9.50
  -2  -7   2  318.97   27.90
   2  -7  -2  336.77   27.60
  -2  -7   2  398.66   26.10
   2  -7  -2  324.57   27.30
  -2  -7   2  326.07   24.40
  -2  -7   2  324.37   25.10
   2   7  -2  347.37   26.70
  -2   7   2  339.27   27.80
   2   7  -2  292.87   26.40
   2   7  -2  306.57   26.40
  -2   7   2  393.36   27.80
  -1  -7   2   60.39    8.90
  -1  -7   2   49.80    7.90
  -1  -7   2   41.30    6.50
   1  -7  -2   43.70    7.60
   1  -7  -2   34.60    6.60
  -1  -7   2   50.39    5.70
  -1  -7   2   42.10    6.10
   1  -7  -2   42.20    6.90
   1   7  -2   44.60    6.80
  -1   7   2   42.50    6.90
   1   7  -2   43.20    7.70
   1   7  -2   33.00    6.30
   0  -7   2  529.25   44.80
   0  -7   2  530.55   44.20
   0  -7   2  564.84   45.40
   0  -7  -2  644.14   48.20
   0  -7   2  514.25   45.60
   0  -7  -2  591.34   44.70
   0  -7   2  692.13   44.70
   0  -7  -2  541.15   44.30
   0   7  -2  715.93   45.80
   0   7   2  616.14   45.10
   0   7  -2  676.33   45.90
   0   7   2  578.04   44.70
  -1  -7  -2  144.49   12.00
   1  -7   2  132.39   13.90
   1  -7   2  130.79   13.10
   1  -7   2  122.09   13.80
  -1  -7  -2  169.98   13.00
   1  -7   2  120.39   13.50
   1   7   2  138.19   12.70
  -1   7  -2  150.18   13.70
  -1   7  -2  147.29   13.80
   1   7   2  130.39   12.70
  -2  -7  -2  468.25   29.40
   2  -7   2  376.36   30.90
  -2  -7  -2  333.57   29.40
   2  -7   2  418.56   32.10
   2  -7   2  298.67   30.40
   2  -7   2  370.06   31.40
  -2   7  -2  401.26   31.00
  -2   7  -2  458.35   31.70
   2   7   2  366.06   29.70
   2   7   2  375.76   29.40
   3  -7   2   38.70    7.50
   3  -7   2   45.20    8.10
  -3  -7  -2   34.50    5.70
   3  -7   2   33.40    6.50
   3   7   2   42.60    5.90
   3   7   2   35.80    5.40
   4  -7   2   39.70    7.90
   4  -7   2   30.30    6.90
  -4  -7  -2   29.90    4.70
   4  -7   2   35.40    9.10
  -4   7  -2   24.60    6.00
   4   7   2   28.90    5.10
   4   7   2   36.70    7.00
   5  -7   2   76.69   11.40
   5  -7   2   76.09   11.90
  -5  -7  -2   74.89    7.40
   5  -7   2   75.19   11.80
  -5   7  -2   77.69   10.50
   5   7   2   76.09    7.70
   5   7   2   75.99    7.10
   5   7   2   84.79   10.00
   6  -7   2    6.30    4.90
  -6  -7  -2   10.30    2.50
   6  -7   2    5.00    4.20
   6  -7   2    8.00    5.30
   6   7   2   10.90    2.20
   6   7   2    9.20    4.70
  -6   7  -2    7.50    4.10
   7  -7   2  162.48   17.40
   7  -7   2  144.29   17.00
   7  -7   2  166.08   17.70
   7   7   2  151.58   14.70
   7   7   2  157.58   13.60
  -7   7  -2  149.09   16.00
   8  -7   2    1.80    4.20
   8  -7   2    4.00    5.10
   8  -7   2    6.20    5.00
   8   7   2    3.00    2.90
  -8   7  -2    6.00    3.70
   9  -7   2   -9.80    5.40
  -9   7  -2    6.10    4.50
   9   7   2    5.00    2.80
   9  -8  -2   -5.20    5.70
   9  -8  -2   -8.10    5.10
   9  -8  -2    6.10    6.50
   9   8  -2    0.80    3.00
   8  -8  -2   -4.60    5.60
   8  -8  -2  -13.70    4.50
   8  -8  -2   -2.30    5.20
   8   8  -2   -1.40    2.80
  -8   8   2   -0.80    3.60
   8   8  -2    1.30    2.90
   7  -8  -2   90.79   14.80
   7  -8  -2   99.09   14.70
   7   8  -2  115.19   10.70
   7   8  -2  112.39   10.80
  -7   8   2   91.99   13.40
   6  -8  -2   42.20    9.10
   6  -8  -2   35.60    8.90
   6   8  -2   38.80    6.50
   6   8  -2   38.50    5.80
  -6   8   2   49.10    8.50
   6   8  -2   36.10    6.40
   5  -8  -2   37.70    8.60
   5  -8  -2   35.80    8.00
   5   8  -2   41.70    6.70
   5   8  -2   44.80    7.30
  -5   8   2   43.10    8.00
   5   8  -2   43.10    6.90
   4  -8  -2    6.40    4.30
   4  -8  -2   -5.70    3.70
   4   8  -2   -5.10    1.90
  -4   8   2    1.20    2.80
   4   8  -2   -0.90    2.50
   4   8  -2   -4.70    3.20
   3  -8  -2   11.20    6.00
   3  -8  -2    2.60    4.30
  -3   8   2    4.90    4.20
   3   8  -2    5.90    3.20
   3   8  -2    6.90    3.80
  -2  -8   2  116.79    9.90
  -2  -8   2  122.69   11.00
   2  -8  -2  131.29   13.60
   2  -8  -2  133.99   13.90
  -2  -8   2  161.98   12.00
   2   8  -2  118.69   12.60
   2   8  -2  119.59   12.50
  -2   8   2  146.69   13.40
   1  -8  -2   -1.80    3.40
  -1  -8   2    1.30    2.60
  -1  -8   2    2.40    3.60
   1  -8  -2    8.40    3.80
   1   8  -2    1.70    3.20
  -1   8   2   -0.70    3.70
   0  -8  -2  122.39   12.00
   0  -8   2   94.29   12.60
   0  -8   2  134.69   14.00
   0  -8  -2  127.39   12.50
   0  -8  -2  168.28   13.30
   0   8  -2   98.79   12.10
   0   8   2  139.19   13.00
   0   8   2  119.39   13.70
   0   8  -2  150.08   13.50
  -1  -8  -2   32.00    5.40
   1  -8   2   29.10    7.20
  -1  -8  -2   22.40    4.60
   1  -8   2   24.80    6.30
   1  -8   2   33.90    6.40
  -1  -8  -2   28.20    5.20
   1   8   2   32.40    6.10
   1   8   2   31.10    5.90
  -1   8  -2   32.50    6.40
  -1   8  -2   34.80    7.00
   2  -8   2   -4.60    3.30
  -2  -8  -2   -1.80    1.70
  -2  -8  -2   -2.30    2.10
   2  -8   2    4.10    3.30
   2  -8   2    4.30    4.30
  -2   8  -2   -1.50    2.90
  -2   8  -2    1.90    2.60
   2   8   2    2.00    2.80
   2   8   2    0.20    3.30
   3  -8   2   16.40    5.70
   3  -8   2   11.00    5.10
   3  -8   2   18.20    5.60
   3   8   2   10.30    3.20
  -3   8  -2    5.70    3.70
   3   8   2   15.00    4.10
   4  -8   2   48.60    9.40
   4  -8   2   51.49    9.20
   4  -8   2   47.70    9.40
   4   8   2   44.70    5.10
  -4   8  -2   40.90    7.60
   4   8   2   47.50    6.90
   5  -8   2   54.89   10.30
  -5  -8  -2   47.20    6.70
   5  -8   2   52.69   10.00
   5  -8   2   48.00   10.00
  -5   8  -2   66.99   10.70
   5   8   2   63.99    7.10
   6  -8   2   60.29   11.30
   6  -8   2   58.79   11.50
   6  -8   2   62.19   12.40
  -6  -8  -2   91.99   11.60
  -6   8  -2   69.89   10.60
   7  -8   2    2.30    5.10
   7  -8   2   -8.20    3.90
   7  -8   2   -5.20    4.60
  -7   8  -2    1.20    4.80
   8  -8   2   13.50    7.20
   8  -8   2   12.80    7.00
   8  -8   2    2.50    5.60
  -8   8  -2   11.20    4.50
   8   8   2   -0.30    2.70
   7  -9  -2   -4.20    6.20
   7  -9  -2    9.30    6.90
  -7   9   2    6.30    4.60
   6  -9  -2  205.58   21.20
   6  -9  -2  218.78   22.20
   6   9  -2  210.78   18.90
   5  -9  -2   55.69   10.40
   5  -9  -2   60.79   10.70
   5   9  -2   67.89    9.60
  -5   9   2   63.39   10.40
   5   9  -2   65.59    9.20
   4  -9  -2    3.90    4.00
   4  -9  -2   -1.20    5.10
   4   9  -2    2.70    3.60
   4   9  -2    0.40    3.20
  -4   9   2    1.60    3.70
   3  -9  -2   19.20    5.90
   3  -9  -2   17.60    6.30
   3   9  -2   20.80    5.50
   3   9  -2   21.20    6.00
  -3   9   2   13.50    4.70
   2  -9  -2   81.39   11.50
  -2  -9   2   86.69    8.90
  -2  -9   2   75.09    8.10
   2  -9  -2   66.39   10.00
   2   9  -2   72.09   10.30
   2   9  -2   72.99   10.40
  -2   9   2   98.39   10.80
  -1  -9   2  201.38   16.50
  -1  -9   2  166.58   15.80
   1  -9  -2  209.18   17.60
   1  -9  -2  178.18   16.60
  -1  -9   2  177.98   14.80
   1   9  -2  163.78   16.50
  -1   9   2  190.88   17.20
   1   9  -2  166.38   16.90
   0  -9   2   -0.90    3.60
   0  -9  -2    5.50    3.70
   0  -9   2    7.70    3.40
   0  -9  -2   10.50    4.20
   0   9   2   -3.90    4.50
   0   9  -2    1.70    4.00
   0   9   2   13.60    4.80
  -1  -9  -2  106.19    9.90
  -1  -9  -2   90.79    9.70
  -1  -9  -2  115.89    9.90
   1  -9   2   79.79   12.20
   1  -9   2   65.69   10.00
   1   9   2   85.19   11.40
  -1   9  -2   76.09   11.50
   2  -9   2    3.20    4.00
   2  -9   2    9.40    5.10
  -2  -9  -2   -2.00    1.70
   2  -9   2    4.80    4.40
  -2  -9  -2    1.60    2.00
   2   9   2    3.70    4.00
   2   9   2   -7.50    3.10
  -2   9  -2    3.60    3.70
   3  -9   2   -2.40    4.20
   3  -9   2    2.30    4.30
   3  -9   2    7.50    4.00
   3   9   2    1.10    3.10
  -3   9  -2   -4.90    3.30
   4  -9   2   12.00    5.70
   4  -9   2   16.60    6.70
   4  -9   2    9.40    5.70
  -4   9  -2   16.50    5.40
   4   9   2   10.50    4.10
   5  -9   2   34.90    9.20
   5  -9   2   18.50    7.30
   5  -9   2   37.10    8.20
   5   9   2   31.80    5.70
   6  -9   2   -2.10    4.80
   6  -9   2   -8.40    5.20
   6  -9   2    4.50    5.30
  -6   9  -2   -3.60    4.10
   4 -10  -2    5.10    5.80
   3 -10  -2    8.10    4.40
   3 -10  -2    3.00    5.80
  -3  10   2    1.60    4.30
   3  10  -2   -2.50    4.30
   2 -10  -2    2.60    5.40
   2 -10  -2   -1.50    4.90
   2  10  -2    0.00    4.20
  -2  10   2    5.50    5.10
  -1 -10   2    7.20    4.50
   1 -10  -2    3.00    4.60
   1 -10  -2    2.30    4.30
   1  10  -2    2.70    4.20
  -1  10   2   -4.10    3.30
   0 -10   2    8.30    4.70
   0 -10   2    1.10    3.80
   0 -10  -2   -6.30    3.80
   0 -10  -2   -2.40    3.40
   0  10  -2    1.30    3.80
   0  10   2   -5.50    2.80
   1 -10   2   16.10    5.20
  -1 -10  -2   29.10    5.40
  -1 -10  -2   19.70    5.00
   1 -10   2   26.40    6.60
   1  10   2   28.20    7.10
   2 -10   2   13.60    6.00
   2 -10   2   34.80    7.90
   2  10   2   30.20    6.30
  -2  10  -2   24.90    6.60
   3 -10   2  -13.40    5.00
   3 -10   2   -7.00    5.20
   3 -10   2   -1.70    4.40
  -3  10  -2   -6.20    3.40
   3  10   2   -7.90    3.50
  14   0  -3   -4.40    3.80
  14   0  -3   -0.50    4.30
  13   0  -3   -5.50    2.60
  13   0  -3   -4.90    3.00
  13   0  -3   -3.80    4.60
 -13   0   3   -8.10    5.00
  12   0  -3   -1.90    2.70
  12   0  -3   -0.70    2.60
  12   0  -3    0.20    3.00
 -12   0   3   -2.50    2.10
  12   0  -3    0.70    3.90
  11   0  -3   -3.00    2.30
 -11   0   3   -0.60    2.00
  11   0  -3    0.90    2.00
  11   0  -3    1.90    2.60
  11   0  -3   -1.90    3.10
  10   0  -3   -0.80    1.80
 -10   0   3   -0.40    1.60
  10   0  -3   -1.60    2.00
  10   0  -3    3.30    3.40
  10   0  -3    0.00    2.50
   9   0  -3   -2.40    1.60
  -9   0   3   -0.90    1.20
  -9   0   3   -1.00    0.80
   9   0  -3   -0.70    2.60
   9   0  -3    0.20    2.10
  -9   0   3   -5.70    2.40
   9   0  -3    0.00    1.60
   8   0  -3   -3.80    1.60
  -8   0   3   -2.10    0.90
   8   0  -3   -2.30    1.70
  -8   0   3   -1.40    1.70
   8   0  -3    1.60    1.90
   8   0  -3    0.00    2.80
   7   0  -3   -1.20    0.90
   7   0  -3   -2.50    1.00
  -7   0   3   -1.00    0.80
  -7   0   3   -0.80    2.00
   7   0  -3    2.10    2.00
   7   0  -3   -1.30    1.90
  -7   0   3   -0.70    0.90
   6   0  -3    1.30    2.00
   6   0  -3    1.00    1.70
  -6   0   3    2.40    1.80
  -6   0   3   -0.10    0.70
  -6   0   3   -0.20    0.60
   5   0  -3   -1.10    2.00
  -5   0   3    0.60    0.70
  -5   0   3   -1.20    1.70
  -5   0   3    0.00    0.70
   5   0  -3    2.50    1.40
  -4   0   3    0.30    0.70
  -4   0   3    0.50    1.10
  -4   0   3    0.20    0.80
  -4   0   3   -1.00    0.70
   4   0  -3    2.60    1.70
   4   0  -3    1.40    1.50
  -3   0   3    4.20    1.30
   3   0  -3    7.70    1.90
   3   0  -3   -0.70    1.10
  -3   0   3    0.90    0.60
  -3   0   3   -1.20    0.80
   2   0  -3   -0.10    1.10
  -2   0   3    1.30    1.10
   2   0  -3    0.20    1.10
  -2   0   3   -0.30    0.60
  -2   0   3    0.90    1.10
  -1   0   3   -0.20    1.00
  -1   0   3   -0.30    0.80
   1   0  -3    1.30    1.30
   1   0  -3   -0.30    1.00
   1   0  -3   -0.20    0.50
  -1   0   3    0.70    0.60
   0   0   3   -1.00    0.70
   0   0  -3    0.10    0.70
   0   0   3    0.80    0.80
   0   0   3    0.30    1.00
   0   0   3   -0.30    0.90
   0   0  -3   -0.20    1.00
  -1   0  -3   -0.50    0.70
   1   0   3    0.20    1.20
  -1   0  -3    0.20    0.70
   1   0   3    1.30    0.90
   1   0   3   -0.20    0.90
  -1   0  -3    0.80    0.70
  -1   0  -3   -0.20    0.60
  -2   0  -3    1.10    1.00
  -2   0  -3    0.00    0.80
   2   0   3    0.80    1.20
  -2   0  -3   -0.30    0.60
   2   0   3    1.10    0.80
   2   0   3    1.10    1.00
  -2   0  -3    0.00    0.70
   2   0   3    1.50    1.20
   3   0   3    1.00    1.40
  -3   0  -3    0.10    0.60
   3   0   3    1.90    1.10
   3   0   3    0.70    0.60
   3   0   3    0.50    0.90
  -3   0  -3    1.80    1.10
  -3   0  -3    1.40    0.90
  -3   0  -3    0.00    0.70
  -4   0  -3    0.80    1.00
  -4   0  -3   -0.50    0.60
  -4   0  -3   -0.90    1.10
   4   0   3   -1.00    0.60
  -4   0  -3    0.40    0.70
   4   0   3    0.20    0.90
   4   0   3   -1.60    1.30
   4   0   3    1.90    1.30
  -5   0  -3    1.40    1.00
  -5   0  -3   -1.50    1.10
   5   0   3   -0.90    0.70
   5   0   3    3.20    1.40
   5   0   3   -1.00    0.60
   5   0   3    1.40    1.90
   6   0   3    1.70    1.00
   6   0   3   -1.10    1.50
  -6   0  -3    0.50    1.60
   6   0   3   -2.80    1.60
  -6   0  -3    0.40    0.90
   6   0   3   -1.50    0.80
  -7   0  -3    1.80    2.00
   7   0   3    1.20    1.00
   7   0   3    2.00    1.00
  -7   0  -3    0.60    1.20
   7   0   3    0.80    1.80
   7   0   3    4.00    2.60
  -8   0  -3   -1.20    2.10
   8   0   3    1.50    2.30
   8   0   3    6.70    3.90
   8   0   3    0.40    1.20
   8   0   3   -1.30    2.00
   9   0   3   -1.70    2.80
   9   0   3    1.00    2.50
   9   0   3    0.20    1.10
   9   0   3   -1.90    2.10
  10   0   3   -0.40    2.80
  10   0   3    0.10    1.30
  11   0   3    1.50    4.10
  11   0   3   -1.30    1.10
  11   0   3    0.70    3.30
  12   0   3    2.10    4.00
  12   0   3    4.10    4.70
  13   0   3    4.60    4.60
  13   0   3   10.10    6.60
  14  -1  -3  109.49   15.10
  14  -1  -3   93.09   13.10
  14  -1  -3   88.99   10.50
  14   1  -3  112.79   12.60
  14   1  -3   82.09    8.90
  14   1  -3   91.69   11.00
  13  -1  -3    1.50    3.50
  13  -1  -3    0.60    4.50
  13  -1  -3   12.00    3.60
  13   1  -3    0.90    4.10
  13   1  -3    1.80    4.30
  12  -1  -3   -0.10    4.10
  12  -1  -3    2.50    3.70
  12  -1  -3   -0.10    3.00
  12   1  -3    1.50    3.60
  12   1  -3    5.90    3.20
  12   1  -3   -2.00    2.70
 -12   1   3   -0.10    2.70
  11  -1  -3  104.59   11.70
  11  -1  -3  111.39   10.90
  11  -1  -3  140.09   14.20
  11   1  -3  124.59   12.80
 -11   1   3  118.19    8.50
  11   1  -3  115.59   11.30
  11   1  -3   94.39   10.00
 -11   1   3  107.09   10.90
 -10  -1   3   94.69    7.50
  10  -1  -3  106.39    9.40
  10  -1  -3   86.69    9.00
  10  -1  -3   90.19   10.90
  10  -1  -3   85.19    9.80
  10   1  -3   90.09   10.40
  10   1  -3   87.59    8.80
 -10   1   3   91.99    7.20
 -10   1   3   88.29    7.50
 -10   1   3   87.19    8.50
  10   1  -3   78.59    8.20
  10   1  -3   90.19    7.80
   9  -1  -3   33.40    5.80
   9  -1  -3   33.80    6.80
  -9  -1   3   35.30    3.60
   9  -1  -3   30.30    5.00
  -9  -1   3   36.90    3.20
   9  -1  -3   33.50    5.90
  -9   1   3   38.50    4.50
   9   1  -3   41.30    6.90
  -9   1   3   33.70    3.50
   9   1  -3   35.80    5.20
  -9   1   3   40.10    5.40
   9   1  -3   34.10    4.60
   8  -1  -3   39.80    5.50
  -8  -1   3   34.40    3.40
  -8  -1   3   36.70    3.70
   8  -1  -3   49.50    7.90
  -8  -1   3   36.50    5.70
   8  -1  -3   32.80    4.80
  -8   1   3   33.70    6.20
  -8   1   3   34.50    3.60
   8   1  -3   37.70    4.90
   8   1  -3   33.50    6.60
  -8   1   3   39.50    5.10
   7  -1  -3   49.99    5.80
   7  -1  -3   53.69    6.60
   7  -1  -3   60.99    6.30
  -7  -1   3   61.29    5.20
   7  -1  -3   81.69    8.60
  -7  -1   3   57.39    6.40
  -7  -1   3   59.29    4.80
   7   1  -3   62.59    5.70
   7   1  -3   54.39    6.40
  -7   1   3   56.29    5.90
  -7   1   3   52.69    7.90
  -6  -1   3   13.00    2.10
   6  -1  -3   10.20    2.60
   6  -1  -3   10.80    3.60
   6  -1  -3   16.30    3.20
  -6  -1   3   11.90    3.00
   6  -1  -3   12.80    3.20
  -6  -1   3   14.30    1.50
   6   1  -3   16.40    3.40
  -6   1   3   15.50    3.00
  -6   1   3   14.40    3.40
   6   1  -3   12.70    2.50
   5  -1  -3    5.40    1.90
  -5  -1   3    6.40    0.90
  -5  -1   3    5.20    1.40
   5  -1  -3    3.20    2.00
  -5  -1   3    7.90    2.50
   5  -1  -3    5.00    2.70
   5  -1  -3    4.30    1.70
   5   1  -3    5.30    2.10
   5   1  -3    6.50    1.60
  -5   1   3    6.60    2.40
  -5   1   3    5.80    1.80
  -5   1   3    5.60    2.20
   5   1  -3    6.20    1.40
  -4  -1   3  958.80   68.39
   4  -1  -3 1001.50   69.69
   4  -1  -3  989.30   69.09
  -4  -1   3  936.11   67.59
  -4  -1   3  962.20   68.79
  -4  -1   3  950.20   67.59
  -4   1   3  970.80   68.79
  -4   1   3  885.51   69.49
  -4   1   3  953.50   68.99
   4   1  -3  920.51   68.09
   4   1  -3 1140.89   68.89
  -3  -1   3 1651.53  118.99
   3  -1  -3 1960.70  120.19
  -3  -1   3 1650.43  118.69
   3  -1  -3 1750.42  119.59
  -3  -1   3 1697.43  119.19
  -3  -1   3 1655.53  118.19
   3   1  -3 1857.81  118.99
   3   1  -3 1828.52  119.09
  -3   1   3 1593.14  119.39
  -3   1   3 1564.24  119.79
   3   1  -3 1555.14  118.69
  -3   1   3 1647.44  119.29
  -2  -1   3  958.70   70.59
   2  -1  -3 1171.28   71.39
  -2  -1   3  968.10   70.69
  -2  -1   3  947.91   70.69
  -2  -1   3  944.81   70.19
   2   1  -3 1143.59   70.89
   2   1  -3 1083.29   70.79
   2   1  -3  945.71   70.59
  -2   1   3  919.11   71.29
  -2   1   3  931.11   71.09
   2   1  -3 1043.20   70.69
  -1  -1   3 2278.47  159.28
   1  -1  -3 2328.37  159.58
  -1  -1   3 2303.47  158.98
  -1  -1   3 2366.96  159.38
   1   1  -3 2303.57  159.28
  -1   1   3 2222.18  159.78
   1   1  -3 2172.28  158.88
  -1   1   3 2277.07  159.58
  -2  -1  -3  831.02   56.89
   2  -1   3  763.42   57.29
   2  -1   3  949.60   57.69
   2  -1   3  829.82   57.09
  -2  -1  -3  794.82   56.39
   2  -1   3  731.53   56.79
  -2   1  -3  781.52   57.29
   2   1   3  808.12   57.19
   2   1   3  780.52   56.99
  -2   1  -3  831.32   56.99
  -2   1  -3  723.93   57.19
  -2   1  -3  780.22   56.99
   2   1   3  860.01   56.69
  -3  -1  -3  559.44   42.00
   3  -1   3  574.74   42.90
   3  -1   3  653.73   42.70
   3  -1   3  557.74   42.40
   3  -1   3  684.53   43.40
  -3  -1  -3  569.74   41.70
   3   1   3  547.45   42.40
  -3   1  -3  559.54   42.90
  -3   1  -3  592.14   42.40
   3   1   3  693.13   42.20
  -3   1  -3  578.54   42.60
   3   1   3  620.54   42.90
  -3   1  -3  549.65   42.70
  -4  -1  -3 6012.10  420.56
   4  -1   3 6324.47  422.46
   4  -1   3 5799.52  421.96
  -4  -1  -3 6137.79  420.56
   4  -1   3 5840.22  421.86
   4  -1   3 5783.92  421.46
  -4   1  -3 5767.12  421.46
  -4   1  -3 6059.39  421.76
  -4   1  -3 5977.40  422.16
   4   1   3 6901.21  422.16
   5  -1   3 1960.30  138.29
  -5  -1  -3 2016.70  137.09
   5  -1   3 2131.49  139.59
   5  -1   3 1931.61  138.89
   5  -1   3 1881.81  138.19
  -5   1  -3 1934.41  139.09
  -5   1  -3 2034.60  138.39
  -5   1  -3 1956.00  138.39
   5   1   3 1866.01  138.19
   5   1   3 1976.00  137.69
  -5   1  -3 2019.00  137.99
   6  -1   3    8.40    3.40
   6  -1   3    9.00    2.00
   6  -1   3    6.80    2.50
   6  -1   3    5.00    1.70
   6   1   3    4.80    2.50
   6   1   3    8.30    2.10
  -6   1  -3    6.90    1.60
   6   1   3    7.20    1.40
  -6   1  -3    7.80    2.60
  -6   1  -3    4.70    1.90
   7  -1   3 1052.49   70.89
   7  -1   3  928.11   66.89
   7  -1   3 1121.89   69.29
   7  -1   3  929.41   67.19
   7  -1   3  872.51   67.89
   7   1   3  933.61   67.39
  -7   1  -3  910.21   68.19
   7   1   3  965.50   68.29
  -7   1  -3  962.00   67.09
   7   1   3  880.01   65.89
  -7   1  -3  897.91   66.29
   8  -1   3 1009.00   69.39
   8  -1   3  918.71   70.89
   8  -1   3  909.61   70.29
   8  -1   3 1142.49   73.69
   8   1   3  986.10   70.59
  -8   1  -3  890.51   67.99
   8   1   3 1013.30   72.49
   8   1   3  966.90   69.59
   9  -1   3  159.38   15.20
   9  -1   3  172.28   13.60
   9  -1   3  184.68   17.50
   9   1   3  148.89   14.60
   9   1   3  180.48   16.70
   9   1   3  158.18   13.90
  10  -1   3    2.10    3.80
  10  -1   3    1.00    2.20
  10  -1   3   -2.60    3.00
  10   1   3   -2.30    2.90
  10   1   3   -4.00    2.50
  10   1   3    0.40    3.90
  11  -1   3  182.18   17.20
  11  -1   3  170.88   14.50
  11  -1   3  176.18   19.10
  11   1   3  184.68   18.70
  11   1   3  192.28   17.00
  12  -1   3   72.89   12.60
  12  -1   3   86.39   12.00
  12   1   3   94.69   13.90
  12   1   3   78.69   12.50
  13  -1   3   -0.30    4.00
  13  -1   3    5.00    4.30
  13   1   3    5.70    6.20
  13   1   3    0.90    3.90
  14  -2  -3   63.89   11.30
  14  -2  -3   66.29    9.70
  14  -2  -3   70.29   13.90
  14   2  -3   75.19    9.00
  14   2  -3   56.39   10.00
  13  -2  -3   79.69   13.10
  13  -2  -3   74.29   11.40
  13  -2  -3   74.19   10.20
  13   2  -3   73.69    7.70
  13   2  -3   81.49   11.10
  13   2  -3   92.49    9.10
  12  -2  -3   80.29   10.70
  12  -2  -3   93.09   13.80
  12  -2  -3   92.89   12.10
 -12   2   3   79.59    6.60
  12   2  -3   85.09    8.10
  12   2  -3   66.59   10.20
  12   2  -3   69.69    8.00
 -12   2   3   94.69    7.20
  12   2  -3   89.99    8.80
  11  -2  -3   92.69   13.60
  11  -2  -3   90.89   11.20
  11  -2  -3   88.39   10.60
 -11   2   3  116.09    8.60
 -11   2   3  115.29    9.30
  11   2  -3   99.29    9.20
  11   2  -3   87.29   11.10
  11   2  -3   97.29    9.30
  11   2  -3  114.39    9.60
  10  -2  -3  404.66   32.00
  10  -2  -3  477.05   34.30
  10  -2  -3  381.06   31.20
 -10   2   3  405.86   29.80
  10   2  -3  399.56   29.70
  10   2  -3  361.96   29.40
  10   2  -3  419.26   31.60
  10   2  -3  377.86   32.00
 -10   2   3  405.96   30.90
   9  -2  -3   73.79   10.80
  -9  -2   3   74.19    5.80
   9  -2  -3   70.59    8.10
   9  -2  -3   66.39    7.70
   9  -2  -3   52.59    8.60
   9   2  -3   80.39    6.70
   9   2  -3   77.29    8.90
   9   2  -3   63.69    6.80
  -9   2   3   64.29    6.80
  -9   2   3   66.59    7.50
  -8  -2   3 2080.49  138.39
   8  -2  -3 1895.11  140.49
   8  -2  -3 1940.31  140.09
   8  -2  -3 1819.52  139.69
   8  -2  -3 2099.09  142.09
   8   2  -3 2096.49  139.99
  -8   2   3 1953.40  139.19
  -8   2   3 1876.61  139.79
   8   2  -3 2019.80  138.99
   8   2  -3 1985.80  138.39
   7  -2  -3  949.40   72.99
   7  -2  -3 1098.09   74.49
  -7  -2   3 1059.99   71.39
   7  -2  -3  928.71   72.19
   7   2  -3  935.51   70.69
  -7   2   3  985.40   72.49
  -7   2   3  944.21   73.69
   7   2  -3 1051.49   71.69
   7   2  -3 1025.50   70.99
   7   2  -3 1103.79   72.39
   6  -2  -3  311.47   25.50
   6  -2  -3  328.17   25.30
   6  -2  -3  374.16   27.20
  -6  -2   3  326.47   24.80
  -6  -2   3  358.36   24.70
  -6   2   3  346.27   25.70
  -6   2   3  339.07   25.50
   6   2  -3  328.97   24.70
   6   2  -3  350.16   24.90
  -6   2   3  288.77   26.20
   6   2  -3  312.17   24.10
   6   2  -3  334.87   24.10
   5  -2  -3   -4.20    2.20
   5  -2  -3    0.60    1.80
  -5  -2   3    3.00    1.30
  -5  -2   3    2.30    1.40
   5  -2  -3   -0.40    2.00
   5  -2  -3    1.90    1.70
  -5   2   3    1.10    1.90
   5   2  -3    1.70    0.90
  -5   2   3    0.60    1.70
   5   2  -3    0.20    1.20
  -5   2   3    5.20    2.80
   5   2  -3   -0.50    1.10
   4  -2  -3 3321.17  239.88
   4  -2  -3 3518.15  240.48
  -4  -2   3 3407.26  239.68
  -4  -2   3 3395.36  239.18
   4   2  -3 3390.16  239.38
  -4   2   3 3439.56  240.38
  -4   2   3 3484.25  240.28
  -4   2   3 3352.16  240.98
   4   2  -3 3818.42  239.68
   4   2  -3 3384.36  239.08
   4   2  -3 3265.07  238.98
  -3  -2   3  104.79    7.80
  -3  -2   3  100.29    8.80
  -3  -2   3  107.69    8.30
   3  -2  -3   89.89    8.70
  -3  -2   3  105.29    7.90
  -3  -2   3  101.99    7.90
   3  -2  -3  113.99    9.70
   3  -2  -3  126.19   10.20
   3   2  -3  101.09    7.70
   3   2  -3   94.99    8.50
   3   2  -3  114.59    8.80
  -3   2   3  100.99    9.10
   3   2  -3  125.39    8.60
  -3   2   3   89.39    9.30
  -3   2   3   96.19    9.20
   3   2  -3  105.69    8.10
  -2  -2   3 1163.18   79.29
  -2  -2   3 1074.59   79.69
  -2  -2   3 1136.09   79.39
   2  -2  -3 1103.19   80.59
  -2  -2   3 1124.29   80.09
  -2  -2   3 1138.19   79.49
   2  -2  -3 1062.39   79.89
   2  -2  -3 1283.67   80.59
   2   2  -3 1098.39   79.79
   2   2  -3 1216.68   79.79
   2   2  -3 1195.78   79.99
  -2   2   3 1148.49   80.69
  -2   2   3 1062.79   80.39
   2   2  -3 1075.79   79.09
  -2   2   3 1096.29   80.29
   0  -2  -3    4.80    2.00
   0  -2   3   11.60    2.30
   0  -2  -3    6.80    1.60
   0  -2  -3    5.80    2.00
   0  -2   3    5.40    1.70
   0  -2   3    6.90    1.90
   0  -2   3    4.10    1.60
   0   2  -3    3.80    1.80
   0   2  -3    5.90    2.00
   0   2  -3    4.80    1.50
   0   2   3    4.40    1.90
   0   2  -3    5.20    1.70
   1  -2   3  186.38   15.00
   1  -2   3  185.68   15.20
   1  -2   3  203.58   15.40
   1  -2   3  189.98   15.30
  -1  -2  -3  199.68   14.90
  -1  -2  -3  206.18   15.40
  -1  -2  -3  203.08   14.50
  -1   2  -3  202.88   15.20
  -1   2  -3  187.18   15.10
   1   2   3  207.38   15.60
  -1   2  -3  182.68   15.10
   2  -2   3  710.73   47.30
   2  -2   3  645.24   47.30
   2  -2   3  621.14   46.80
   2  -2   3  579.74   47.00
  -2  -2  -3  666.83   46.00
  -2  -2  -3  693.33   46.30
  -2   2  -3  636.04   47.10
  -2   2  -3  656.03   47.00
  -2   2  -3  618.44   47.10
   2   2   3  662.33   46.70
   2   2   3  659.33   47.10
  -2   2  -3  684.83   47.10
   3  -2   3  525.95   39.80
   3  -2   3  597.64   40.20
  -3  -2  -3  547.05   38.60
  -3  -2  -3  545.25   38.60
   3  -2   3  545.95   40.30
   3   2   3  615.44   40.00
  -3   2  -3  526.25   40.10
  -3   2  -3  540.65   40.20
  -3   2  -3  554.84   39.80
  -3   2  -3  515.25   39.90
   3   2   3  548.25   40.00
   3   2   3  541.65   39.50
   4  -2   3   31.50    5.00
   4  -2   3   44.70    5.90
   4  -2   3   36.50    4.90
   4  -2   3   36.50    4.90
   4   2   3   35.30    3.80
  -4   2  -3   40.00    4.20
  -4   2  -3   35.40    5.30
  -4   2  -3   36.10    4.80
  -4   2  -3   39.30    5.20
   4   2   3   41.20    4.60
   5  -2   3   -1.60    1.90
   5  -2   3   -0.60    1.40
   5  -2   3    0.90    1.60
   5  -2   3    2.70    1.80
  -5   2  -3    0.70    1.90
   5   2   3    1.00    1.20
   5   2   3    0.00    0.90
  -5   2  -3    0.80    1.70
  -5   2  -3   -1.60    1.30
   5   2   3   -1.50    1.50
  -5   2  -3   -0.60    1.20
   6  -2   3    3.30    3.90
   6  -2   3   -1.10    2.40
   6  -2   3    2.90    3.10
   6  -2   3   -3.00    1.50
   6  -2   3    4.80    2.20
   6   2   3   -0.10    0.80
  -6   2  -3    0.90    1.90
   6   2   3    1.10    1.40
   6   2   3    0.80    1.40
  -6   2  -3    1.10    1.60
  -6   2  -3    0.40    1.60
   7  -2   3   78.39    7.40
   7  -2   3   90.59    9.30
   7  -2   3   69.59    7.40
   7  -2   3   70.69   10.60
   7  -2   3   80.69    8.40
   7   2   3   65.09    5.80
   7   2   3   78.09    7.80
   7   2   3   71.49    6.90
  -7   2  -3   86.69    7.00
  -7   2  -3   81.89    8.40
   7   2   3   70.79    6.10
   8  -2   3  634.54   41.90
   8  -2   3  500.65   37.40
   8  -2   3  461.25   38.70
   8  -2   3  495.75   36.90
   8   2   3  496.75   36.80
   8   2   3  492.75   37.80
  -8   2  -3  502.95   36.20
  -8   2  -3  482.85   37.10
   9  -2   3    6.10    2.60
   9  -2   3    2.90    2.10
  -9   2  -3    5.30    2.80
   9   2   3    6.90    2.70
   9   2   3    3.40    3.30
  -9   2  -3    6.50    1.70
   9   2   3    5.50    3.00
  10  -2   3  111.79   12.60
  10  -2   3  128.79   11.10
  10  -2   3  124.89   14.60
  10   2   3  109.19   12.90
  10   2   3  123.49   10.90
  10   2   3  111.19   11.50
 -10   2  -3  102.39    8.60
  11  -2   3    5.50    5.10
  11  -2   3    2.70    3.60
  11  -2   3    8.60    4.40
  11   2   3   -7.50    2.90
  11   2   3    2.40    4.90
  11   2   3    6.30    3.10
  12  -2   3   88.89   15.60
  12  -2   3   85.79   12.70
  12  -2   3   75.49   11.60
  12   2   3   90.59    9.80
  12   2   3   88.29   13.20
  13  -3  -3    9.80    6.80
  13  -3  -3   23.90    6.90
  13  -3  -3   32.90    6.80
 -13   3   3   27.00    3.30
  13   3  -3   21.40    4.30
  13   3  -3   18.00    5.60
  13   3  -3   17.60    3.60
  12  -3  -3   13.50    6.40
  12  -3  -3   27.90    6.60
  12   3  -3   23.90    4.00
 -12   3   3   27.60    5.00
  12   3  -3   17.40    5.50
 -12   3   3   24.50    3.30
  12   3  -3   13.30    3.60
  12   3  -3   16.70    3.60
  11  -3  -3    9.90    5.30
  11  -3  -3   -1.90    3.40
 -11   3   3    0.80    3.20
  11   3  -3    5.90    3.50
  11   3  -3    9.00    2.50
  11   3  -3    3.90    2.20
  11   3  -3    7.60    2.80
  10  -3  -3   19.50    5.00
  10  -3  -3   16.40    6.30
  10  -3  -3   28.20    6.90
  10   3  -3   19.50    4.50
  10   3  -3   25.10    4.00
  10   3  -3   26.90    3.50
 -10   3   3   26.30    4.60
   9  -3  -3  709.03   51.49
   9  -3  -3  588.64   49.50
  -9  -3   3  632.44   46.80
   9  -3  -3  636.74   49.30
  -9   3   3  684.33   48.30
   9   3  -3  668.53   46.60
   9   3  -3  651.43   47.40
   9   3  -3  673.73   48.10
  -8  -3   3  182.88   14.40
   8  -3  -3  166.28   15.90
   8  -3  -3  205.48   18.10
   8  -3  -3  175.78   16.40
  -8   3   3  159.58   15.80
  -8   3   3  162.58   15.10
   8   3  -3  210.68   14.90
   8   3  -3  178.88   13.60
   8   3  -3  196.78   14.60
   8   3  -3  170.58   13.60
   7  -3  -3   78.29    8.30
   7  -3  -3   75.79    9.00
  -7  -3   3   78.99    7.70
   7  -3  -3   98.69   10.20
   7  -3  -3  119.89   11.70
  -7   3   3   85.59    8.40
   7   3  -3   89.39    7.80
   7   3  -3   77.49    6.80
   7   3  -3   76.89    7.10
   7   3  -3   87.59    7.40
  -7   3   3   76.49    8.60
   6  -3  -3   -4.70    2.20
   6  -3  -3    2.10    1.60
   6  -3  -3   -2.10    2.80
   6  -3  -3    5.50    2.90
  -6  -3   3    1.30    1.40
  -6   3   3   -0.80    2.10
  -6   3   3   -1.00    1.90
   6   3  -3    0.30    0.90
  -6   3   3    2.30    1.90
   6   3  -3    0.50    0.90
   6   3  -3    0.40    1.30
   6   3  -3   -0.40    1.50
   5  -3  -3  819.72   53.69
   5  -3  -3  752.42   52.79
  -5  -3   3  722.53   52.19
   5  -3  -3  793.92   53.29
  -5   3   3  723.13   53.79
   5   3  -3  716.23   51.09
   5   3  -3  666.63   51.59
   5   3  -3  696.23   51.69
   5   3  -3  703.33   50.59
  -5   3   3  710.33   52.89
  -5   3   3  666.93   52.79
   4  -3  -3 1738.83  125.99
  -4  -3   3 1865.91  125.99
  -4  -3   3 1806.62  124.19
  -4   3   3 1767.82  126.59
   4   3  -3 1794.62  125.49
   4   3  -3 1716.03  124.09
  -4   3   3 1786.42  126.49
   4   3  -3 1790.12  124.89
  -4   3   3 1790.92  127.09
  -3  -3   3  900.11   64.59
  -3  -3   3  918.11   63.09
  -3  -3   3  896.31   63.39
   3  -3  -3  858.21   65.19
  -3  -3   3  872.91   63.99
  -3  -3   3  903.01   63.19
  -3  -3   3  915.51   62.99
   3  -3  -3 1029.00   65.39
   3  -3  -3  871.71   64.49
   3   3  -3  845.22   63.69
   3   3  -3  830.02   63.19
   3   3  -3  883.71   64.19
   3   3  -3 1047.90   64.49
  -3   3   3  873.71   64.89
  -3   3   3  875.71   65.09
  -3   3   3  902.11   65.39
  -2  -3   3  118.39    9.60
   2  -3  -3  117.79   10.10
  -2  -3   3  129.29   10.60
   2  -3  -3  116.29   10.70
  -2  -3   3  108.19    9.10
   2  -3  -3  109.49   10.60
  -2  -3   3  131.39    9.70
  -2  -3   3  120.49   10.00
  -2  -3   3  119.09    9.80
  -2   3   3   96.79   10.20
   2   3  -3  137.99   10.10
   2   3  -3  119.79    9.40
   2   3  -3  128.79   10.30
  -2   3   3  133.09   11.10
  -2   3   3  114.39   10.60
   2   3  -3  119.99   10.10
  -1  -3   3  106.99    9.30
  -1  -3   3  108.79    9.20
   1  -3  -3  101.49    9.60
  -1  -3   3  110.59    9.20
  -1  -3   3  101.09    9.60
   1  -3  -3   98.39    9.00
   1  -3  -3  108.39    9.80
  -1  -3   3  109.19    9.40
   1   3  -3  125.99    9.70
  -1   3   3  113.89    9.90
   1   3  -3  108.49    9.40
   1   3  -3  112.39    9.50
  -1   3   3   97.29    9.50
  -1   3   3  114.89    9.90
   0  -3  -3   23.30    3.40
   0  -3   3   25.30    3.80
   0  -3   3   25.00    3.80
   0  -3   3   22.40    3.60
   0  -3   3   32.10    4.60
   0  -3  -3   23.80    4.00
   0  -3  -3   28.60    4.00
   0   3  -3   20.70    3.60
   0   3   3   22.60    3.90
   0   3   3   25.10    4.20
   0   3  -3   19.40    3.50
   0   3  -3   34.10    4.40
   0   3  -3   27.00    3.70
   1  -3   3   -1.70    1.00
   1  -3   3   -0.80    1.70
  -1  -3  -3    0.90    1.00
   1  -3   3   -0.60    1.10
  -1  -3  -3    0.30    1.50
  -1  -3  -3    0.30    1.50
   1  -3   3   -1.00    1.10
   1   3   3    1.70    1.60
   1   3   3    1.40    1.40
  -1   3  -3    0.60    1.10
  -1   3  -3    0.00    1.50
  -1   3  -3    0.00    1.20
  -1   3  -3    0.60    1.40
   2  -3   3   70.49    7.20
  -2  -3  -3   65.39    5.60
   2  -3   3   63.29    6.50
   2  -3   3   75.29    7.10
  -2  -3  -3   66.19    5.70
   2  -3   3   55.19    6.80
  -2  -3  -3   70.79    5.80
  -2   3  -3   92.69    7.60
   2   3   3   66.39    6.40
  -2   3  -3   59.29    6.60
   2   3   3   65.09    6.60
  -2   3  -3   67.69    6.70
  -2   3  -3   61.29    6.40
   3  -3   3 1258.67   87.19
   3  -3   3 1208.18   86.79
  -3  -3  -3 1255.67   85.09
   3  -3   3 1221.18   86.59
   3  -3   3 1200.58   87.59
   3   3   3 1174.18   85.79
   3   3   3 1252.07   86.29
  -3   3  -3 1166.68   86.59
  -3   3  -3 1228.88   86.49
  -3   3  -3 1165.38   86.69
  -3   3  -3 1230.88   86.79
   4  -3   3    5.10    2.10
  -4  -3  -3    4.70    0.80
   4  -3   3    6.90    3.40
   4  -3   3    1.00    2.00
   4  -3   3    5.80    2.20
   4  -3   3    5.50    2.80
   4   3   3    6.80    2.30
  -4   3  -3    6.80    2.50
  -4   3  -3    3.90    2.10
  -4   3  -3    7.60    2.50
   4   3   3    6.70    1.90
  -4   3  -3    3.80    2.20
   5  -3   3   86.19   10.10
   5  -3   3   96.59    9.00
   5  -3   3   99.09    9.50
   5  -3   3   85.39    8.60
   5  -3   3  106.09   10.20
   5   3   3   82.39    7.60
   5   3   3   86.49    8.40
  -5   3  -3  107.09    8.80
  -5   3  -3   96.19    9.30
  -5   3  -3   86.29    8.80
  -5   3  -3   78.59    8.70
   6  -3   3  124.69   10.80
   6  -3   3  111.39   11.60
   6  -3   3  101.59   11.90
   6  -3   3  119.59   11.80
   6  -3   3   99.29   11.10
  -6   3  -3  129.89   10.40
   6   3   3  105.99    9.50
   6   3   3  108.39    9.40
   6   3   3  119.39   10.40
  -6   3  -3  109.59   10.60
   7  -3   3   41.20    7.90
   7  -3   3   28.80    5.30
   7  -3   3   34.60    6.60
  -7   3  -3   31.10    5.50
   7   3   3   28.40    3.90
   7   3   3   30.60    4.00
  -7   3  -3   34.10    4.90
   7   3   3   33.00    5.10
   7   3   3   29.70    3.10
   8  -3   3   56.59    8.80
   8  -3   3   54.19    7.70
   8  -3   3   65.59   10.50
   8   3   3   53.69    4.40
   8   3   3   48.80    5.50
  -8   3  -3   49.80    7.20
   8   3   3   56.29    7.20
   8   3   3   52.49    4.60
  -8   3  -3   55.29    6.00
   9  -3   3   82.59   13.90
   9  -3   3  150.48   14.60
   9   3   3  108.69   12.10
   9   3   3  102.59   10.50
   9   3   3  101.89    9.60
  -9   3  -3  113.09    9.60
  -9   3  -3  103.79   10.60
  10  -3   3    0.30    3.80
  10  -3   3    0.80    3.20
  10  -3   3    0.00    3.80
  10   3   3    3.60    2.80
 -10   3  -3    4.60    2.80
  10   3   3   -1.40    3.60
  10   3   3   -4.30    2.50
 -10   3  -3   -1.00    2.20
  11  -3   3   32.60    7.20
  11  -3   3   58.89   10.90
  11  -3   3   24.90    7.10
  11   3   3   31.90    7.60
  11   3   3   35.00    6.10
 -11   3  -3   34.30    4.80
  12  -3   3   -3.10    4.30
  12  -3   3   -5.80    5.30
  12  -3   3    1.60    4.40
  12   3   3    3.40    3.70
  12   3   3   -3.00    4.20
  13  -4  -3   -1.60    3.80
  13  -4  -3   -2.30    5.50
  13  -4  -3    9.80    7.20
  13   4  -3   -5.20    3.20
  12  -4  -3   37.30    7.50
  12  -4  -3   34.20    8.50
  12  -4  -3   43.10    9.60
  12   4  -3   28.10    3.80
  12   4  -3   28.10    4.40
  12   4  -3   29.60    7.20
  11  -4  -3  661.63   54.69
  11  -4  -3  614.54   52.99
  11  -4  -3  628.64   52.39
  11   4  -3  730.73   50.09
  11   4  -3  675.43   48.70
 -11   4   3  713.83   51.19
  11   4  -3  739.73   49.90
  10  -4  -3  269.07   25.60
  10  -4  -3  261.67   25.00
  10  -4  -3  365.06   28.70
  10   4  -3  290.27   21.80
  10   4  -3  313.27   22.80
  10   4  -3  306.47   23.10
 -10   4   3  316.97   24.50
   9  -4  -3  138.79   15.10
   9  -4  -3  120.69   12.80
   9  -4  -3  107.79   13.00
  -9   4   3  114.89   11.60
   9   4  -3  126.79   10.90
   9   4  -3  128.89   10.10
   9   4  -3  123.99   10.00
   9   4  -3  124.49    9.60
   8  -4  -3   88.89   11.20
  -8  -4   3   92.89    7.90
   8  -4  -3   64.09    9.70
   8  -4  -3   69.49   11.30
   8   4  -3   69.69    5.80
  -8   4   3   62.09    8.90
   8   4  -3   66.09    7.20
   8   4  -3   82.59    7.00
   8   4  -3   70.09    6.10
  -7  -4   3 1194.18   86.69
   7  -4  -3 1096.69   88.89
   7  -4  -3 1431.76   89.09
   7  -4  -3 1286.77   89.09
   7   4  -3 1207.58   86.19
   7   4  -3 1122.89   85.29
   7   4  -3 1224.08   86.49
  -7   4   3 1200.68   87.69
   6  -4  -3  945.01   76.79
  -6  -4   3 1041.70   75.19
   6  -4  -3 1149.48   76.79
   6  -4  -3 1056.19   76.79
   6  -4  -3 1079.39   77.39
   6   4  -3 1036.00   73.79
  -6   4   3 1070.89   76.39
  -6   4   3 1010.70   76.29
   6   4  -3 1035.60   74.69
   5  -4  -3  293.07   23.60
  -5  -4   3  301.47   23.30
   5  -4  -3  358.16   25.10
   5  -4  -3  300.07   24.70
   5  -4  -3  318.27   24.40
  -5   4   3  267.87   23.80
  -5   4   3  305.87   23.90
  -5   4   3  318.57   23.80
  -5   4   3  296.37   24.60
   5   4  -3  271.37   22.50
   5   4  -3  281.67   21.90
  -5   4   3  303.67   24.10
   5   4  -3  271.87   21.00
   5   4  -3  309.97   22.70
  -4  -4   3  636.14   43.90
   4  -4  -3  565.44   45.50
  -4  -4   3  576.64   44.40
   4  -4  -3  729.93   46.00
   4  -4  -3  579.34   45.50
   4   4  -3  606.54   43.40
  -4   4   3  598.84   45.60
   4   4  -3  605.24   44.00
   4   4  -3  581.94   42.70
  -4   4   3  596.64   49.60
   4   4  -3  570.14   44.00
   3  -4  -3 3170.78  213.38
  -3  -4   3 3062.29  211.98
  -3  -4   3 3083.29  211.28
  -3  -4   3 2922.41  214.28
   3  -4  -3 3029.60  213.88
  -3  -4   3 3050.79  212.58
   3  -4  -3 2917.31  213.58
  -3  -4   3 3171.58  211.48
   3   4  -3 2955.70  212.18
  -3   4   3 3041.10  213.78
   3   4  -3 3143.39  212.98
  -3   4   3 2941.21  213.68
   3   4  -3 2892.51  211.68
  -3   4   3 3108.89  214.08
   2  -4  -3   30.30    4.50
  -2  -4   3   37.40    6.00
  -2  -4   3   34.70    4.60
   2  -4  -3   30.00    5.30
  -2  -4   3   28.00    4.40
  -2  -4   3   30.30    4.40
  -2  -4   3   33.30    3.30
   2  -4  -3   37.00    6.70
  -2   4   3   32.10    5.30
   2   4  -3   25.80    4.40
   2   4  -3   32.00    4.80
   2   4  -3   31.30    3.70
  -2   4   3   29.70    5.50
   2   4  -3   32.50    4.50
  -2   4   3   31.70    5.60
  -2   4   3   32.40    5.40
  -1  -4   3  429.46   33.00
  -1  -4   3  435.16   33.70
  -1  -4   3  457.35   33.10
   1  -4  -3  436.26   32.90
  -1  -4   3  443.86   33.10
   1  -4  -3  410.76   33.20
   1  -4  -3  409.86   32.90
  -1  -4   3  456.75   32.40
  -1  -4   3  451.65   32.70
   1  -4  -3  450.35   33.60
  -1   4   3  441.76   33.70
  -1   4   3  442.46   33.70
   1   4  -3  458.25   33.40
   1   4  -3  435.26   32.60
   1   4  -3  516.55   33.40
  -1   4   3  430.26   33.50
   0  -4  -3 1624.14  114.49
   0  -4   3 1688.23  114.79
   0  -4  -3 1595.84  114.69
   0  -4  -3 1614.94  114.19
   0  -4   3 1654.83  114.99
   0  -4  -3 1617.64  114.09
   0  -4   3 1579.64  114.69
   0  -4   3 1554.84  114.29
   0  -4   3 1572.94  114.39
   0   4  -3 1777.82  115.39
   0   4   3 1667.23  115.19
   0   4  -3 1539.75  114.29
   0   4   3 1581.14  114.79
   0   4   3 1585.24  114.89
   0   4  -3 1502.85  114.69
   0   4  -3 1763.32  114.99
   1  -4   3   40.30    5.90
  -1  -4  -3   41.70    5.00
   1  -4   3   36.80    5.70
   1  -4   3   49.50    6.30
  -1  -4  -3   45.90    5.50
   1  -4   3   43.60    6.50
   1  -4   3   46.10    7.70
  -1  -4  -3   51.29    4.90
  -1  -4  -3   40.50    4.60
   1  -4   3   34.70    5.80
   1   4   3   44.80    5.40
  -1   4  -3   40.30    5.70
   1   4   3   48.90    5.00
  -1   4  -3   45.80    5.40
  -1   4  -3   61.09    6.30
  -1   4  -3   38.50    5.90
   1   4   3   45.40    6.10
   2  -4   3  481.65   33.80
  -2  -4  -3  427.76   31.60
   2  -4   3  411.86   33.60
  -2  -4  -3  475.35   31.90
   2  -4   3  426.16   33.10
  -2  -4  -3  444.46   32.10
   2  -4   3  434.66   33.70
   2  -4   3  424.86   33.20
   2  -4   3  413.66   33.50
  -2   4  -3  428.76   33.20
  -2   4  -3  425.86   33.20
   2   4   3  424.06   32.70
   2   4   3  423.46   32.80
  -2   4  -3  530.95   33.80
  -2   4  -3  438.46   33.20
   3  -4   3  219.78   17.10
   3  -4   3  192.38   17.20
  -3  -4  -3  201.18   15.10
   3  -4   3  201.28   17.40
   3  -4   3  248.28   17.60
   3  -4   3  189.48   17.10
   3   4   3  196.38   16.00
  -3   4  -3  193.88   16.70
  -3   4  -3  193.78   16.70
  -3   4  -3  185.58   16.60
   3   4   3  198.58   16.00
  -3   4  -3  187.68   16.40
  -4  -4  -3   17.60    2.20
   4  -4   3   17.00    4.20
   4  -4   3   15.40    4.60
   4  -4   3   14.30    4.00
   4  -4   3   18.70    5.20
   4  -4   3   10.50    3.10
   4  -4   3   15.40    3.90
   4   4   3    9.70    2.60
  -4   4  -3   13.50    3.90
  -4   4  -3   12.40    3.60
   4   4   3   15.90    3.20
  -4   4  -3   13.70    4.00
   4   4   3   12.80    3.50
  -4   4  -3   11.20    3.00
   5  -4   3   40.20    6.50
   5  -4   3   48.80    6.70
   5  -4   3   48.10    8.00
   5  -4   3   54.39    8.00
   5  -4   3   41.00    7.40
  -5   4  -3   46.20    6.80
  -5   4  -3   45.60    6.80
   5   4   3   41.00    5.70
   5   4   3   43.30    5.10
   5   4   3   41.00    5.80
   6  -4   3   38.50    7.70
   6  -4   3   54.99    8.20
   6  -4   3   52.49    7.20
   6  -4   3   32.20    7.00
  -6   4  -3   50.99    7.40
   6   4   3   45.90    6.20
   6   4   3   53.09    5.90
   6   4   3   50.79    5.30
   6   4   3   48.10    6.40
  -6   4  -3   48.60    6.80
   7  -4   3    2.80    2.90
   7  -4   3    6.50    3.40
   7  -4   3    4.70    4.00
   7  -4   3    9.50    4.60
   7   4   3    4.00    1.90
   7   4   3    3.80    2.10
  -7   4  -3    5.70    2.80
  -7   4  -3    1.90    2.50
   7   4   3    1.70    2.30
   7   4   3    0.20    1.90
   8  -4   3   -0.80    3.70
   8  -4   3    1.20    3.90
   8   4   3    3.10    1.30
   8   4   3    3.00    2.10
  -8   4  -3    4.40    2.80
  -8   4  -3    3.90    2.70
   8   4   3    1.40    2.30
   8   4   3    5.80    2.20
   9  -4   3  182.98   19.00
   9  -4   3  167.18   17.60
   9  -4   3  185.68   17.90
   9   4   3  171.88   16.20
  -9   4  -3  182.48   16.50
   9   4   3  185.98   17.10
   9   4   3  187.78   13.50
   9   4   3  172.58   13.30
  -9   4  -3  186.18   15.50
   9   4   3  190.18   14.80
   9   4   3  202.88   16.20
  10  -4   3  118.39   13.30
  10  -4   3  100.79   14.40
  10  -4   3  145.09   16.00
  10   4   3   96.69   10.60
  10   4   3   97.59   11.60
  10   4   3   95.89    9.90
 -10   4  -3  119.19   11.30
 -10   4  -3  124.29   10.80
  11  -4   3  233.38   21.60
  11  -4   3  196.08   20.60
  11  -4   3  185.78   22.20
  11   4   3  213.78   18.50
 -11   4  -3  218.68   18.80
  11   4   3  228.08   20.30
  12  -5  -3   61.89   14.90
  12  -5  -3   92.99   13.80
  12  -5  -3   94.99   13.60
  11  -5  -3    9.10    4.80
  11  -5  -3    2.40    3.90
  11  -5  -3    0.90    4.50
  11   5  -3    5.80    1.70
  11   5  -3    0.50    2.40
  10  -5  -3   65.49   11.80
  10  -5  -3   62.49    9.80
  10  -5  -3   61.29   10.60
  10   5  -3   68.29    6.30
  10   5  -3   57.49    5.60
  10   5  -3   64.09    9.60
   9  -5  -3   78.19   12.40
   9  -5  -3   93.69   12.80
   9  -5  -3   83.19   11.90
   9   5  -3   88.39    7.40
   9   5  -3   95.89    8.70
   9   5  -3   84.89    8.30
   8  -5  -3    7.80    3.60
  -8  -5   3    8.50    3.30
   8  -5  -3   -2.80    3.00
   8   5  -3    2.70    1.60
   8   5  -3    3.40    2.30
   8   5  -3    4.90    2.20
   7  -5  -3  178.08   16.70
  -7  -5   3  173.98   15.00
   7  -5  -3  187.88   17.20
   7  -5  -3  159.98   16.80
   7   5  -3  165.08   14.30
   7   5  -3  164.28   13.30
   7   5  -3  171.18   14.40
   6  -5  -3  771.72   52.79
   6  -5  -3  651.13   52.39
  -6  -5   3  712.73   50.89
   6  -5  -3  780.72   52.59
  -6   5   3  659.43   50.99
   6   5  -3  677.63   50.29
   6   5  -3  667.03   49.10
   6   5  -3  611.74   47.90
   6   5  -3  691.93   49.99
   5  -5  -3  656.83   51.19
  -5  -5   3  717.43   50.49
  -5  -5   3  673.03   49.20
   5  -5  -3  662.13   51.59
  -5   5   3  654.83   50.89
  -5   5   3  746.33   50.79
   5   5  -3  668.03   48.80
   5   5  -3  636.54   48.00
   5   5  -3  691.63   49.60
   4  -5  -3   10.90    4.60
   4  -5  -3   11.90    3.30
   4  -5  -3    9.10    4.10
  -4  -5   3   19.40    4.40
  -4  -5   3   14.80    3.30
   4   5  -3   14.20    4.20
  -4   5   3    7.70    3.70
  -4   5   3   10.00    3.90
   4   5  -3   13.30    2.60
   4   5  -3   15.20    3.60
   4   5  -3   11.60    2.90
  -4   5   3   21.90    4.80
   3  -5  -3  227.08   20.30
   3  -5  -3  209.18   19.40
   3  -5  -3  226.68   20.40
   3  -5  -3  232.78   19.70
  -3  -5   3  243.38   19.20
  -3  -5   3  256.77   19.00
  -3  -5   3  223.28   19.90
  -3  -5   3  259.07   18.00
  -3  -5   3  262.17   17.80
  -3   5   3  282.87   20.30
   3   5  -3  218.18   19.30
  -3   5   3  258.37   20.70
   3   5  -3  236.28   18.90
   3   5  -3  214.38   19.10
  -3   5   3  280.37   21.10
  -3   5   3  248.08   20.60
   3   5  -3  228.98   18.40
  -2  -5   3  287.77   20.80
  -2  -5   3  273.87   22.90
   2  -5  -3  261.77   22.70
  -2  -5   3  300.67   22.10
  -2  -5   3  269.47   21.60
   2  -5  -3  271.57   22.30
   2  -5  -3  265.47   22.20
  -2  -5   3  286.67   21.30
  -2  -5   3  279.57   23.00
   2  -5  -3  266.07   22.90
   2   5  -3  268.37   22.40
  -2   5   3  285.87   23.20
  -2   5   3  288.67   23.30
  -2   5   3  273.87   22.90
  -2   5   3  302.87   23.50
  -2   5   3  337.77   22.90
   2   5  -3  318.57   22.60
   2   5  -3  260.67   21.90
   2   5  -3  268.57   21.50
  -1  -5   3  178.38   14.30
  -1  -5   3  173.78   14.00
  -1  -5   3  186.18   15.10
  -1  -5   3  164.18   15.20
   1  -5  -3  172.28   15.20
   1  -5  -3  170.48   14.60
   1  -5  -3  172.38   14.70
   1  -5  -3  177.28   15.30
  -1  -5   3  179.08   14.80
  -1  -5   3  152.18   14.50
  -1   5   3  173.48   15.40
  -1   5   3  177.38   15.30
   1   5  -3  159.18   14.20
  -1   5   3  173.38   16.20
   1   5  -3  157.98   14.90
   1   5  -3  214.28   15.20
   1   5  -3  195.98   15.20
  -1   5   3  171.68   15.70
   0  -5  -3   -0.30    1.70
   0  -5   3   -3.00    2.20
   0  -5   3    1.50    2.00
   0  -5   3   -3.60    1.70
   0  -5   3    0.50    1.70
   0  -5  -3    7.50    3.20
   0  -5  -3    1.80    1.90
   0  -5   3    0.60    2.10
   0  -5   3    1.50    2.40
   0  -5  -3    3.60    2.60
   0   5  -3    0.50    2.50
   0   5   3    6.50    2.90
   0   5   3    2.10    2.30
   0   5   3    4.00    2.70
   0   5   3   -1.50    2.20
   0   5  -3    1.30    2.30
   0   5  -3   -0.40    1.80
   0   5   3    1.00    1.90
   0   5  -3   -1.00    1.60
   1  -5   3   19.10    4.90
   1  -5   3   12.80    3.80
   1  -5   3   17.20    4.40
  -1  -5  -3   19.40    3.60
  -1  -5  -3   14.70    2.90
  -1  -5  -3   16.00    3.20
   1  -5   3   14.60    4.50
   1  -5   3    9.60    3.30
   1  -5   3   12.30    3.60
  -1  -5  -3   14.00    3.40
   1   5   3   11.70    3.40
  -1   5  -3   10.30    3.60
   1   5   3   11.30    3.30
  -1   5  -3    7.10    3.50
  -1   5  -3   10.60    3.30
   1   5   3    8.80    3.60
  -1   5  -3   10.10    3.50
   1   5   3   10.90    3.00
   2  -5   3   40.70    6.30
  -2  -5  -3   44.40    4.70
  -2  -5  -3   50.39    5.50
   2  -5   3   41.20    6.50
   2  -5   3   47.00    7.40
  -2  -5  -3   35.70    4.20
  -2  -5  -3   42.60    4.90
   2  -5   3   43.00    6.80
   2  -5   3   36.10    6.60
   2  -5   3   39.60    6.70
   2   5   3   39.00    5.70
  -2   5  -3   36.00    5.90
   2   5   3   45.80    6.50
  -2   5  -3   49.99    7.20
  -2   5  -3   39.40    6.50
   2   5   3   49.20    5.10
  -2   5  -3   42.30    6.60
   2   5   3   40.80    7.10
   2   5   3   50.29    8.30
   3  -5   3  179.78   17.50
   3  -5   3  243.38   18.20
   3  -5   3  207.18   18.10
  -3  -5  -3  215.18   15.60
   3  -5   3  184.98   17.60
   3   5   3  181.98   16.50
   3   5   3  200.08   16.30
  -3   5  -3  195.88   17.10
  -3   5  -3  186.38   16.90
  -3   5  -3  189.28   17.00
   4  -5   3   57.49    9.30
   4  -5   3   88.69    8.80
  -4  -5  -3   59.49    5.60
   4  -5   3   69.79    9.50
   4  -5   3   60.29    9.00
   4   5   3   59.19    6.90
   4   5   3   52.99    7.70
   4   5   3   52.59    6.50
  -4   5  -3   60.89    8.70
  -4   5  -3   51.59    8.00
  -4   5  -3   64.99    7.40
   5  -5   3    4.40    3.80
   5  -5   3    1.40    2.60
  -5  -5  -3    8.20    1.50
   5  -5   3    4.80    4.10
   5  -5   3   11.00    4.90
   5   5   3    8.00    3.20
   5   5   3    9.80    3.00
  -5   5  -3   10.50    3.80
   5   5   3   10.10    3.00
  -5   5  -3    5.10    3.10
   6  -5   3   -2.60    3.20
   6  -5   3    5.80    4.20
   6  -5   3   -1.50    3.30
   6  -5   3   -1.50    2.50
   6   5   3   -2.20    1.90
   6   5   3    3.50    2.50
  -6   5  -3    2.40    2.80
   6   5   3    5.30    2.70
   6   5   3    1.70    2.20
   7  -5   3   46.80    7.70
   7  -5   3   39.10    8.50
   7  -5   3   50.19    9.10
   7  -5   3   58.39    9.70
  -7   5  -3   46.90    7.40
   7   5   3   43.50    6.40
   7   5   3   37.20    5.80
   7   5   3   51.99    6.90
   7   5   3   45.40    6.30
   8  -5   3   45.60    9.00
   8  -5   3   43.20    8.50
   8  -5   3   42.30    8.70
   8   5   3   46.00    6.70
   8   5   3   41.40    5.70
   8   5   3   45.60    6.80
   8   5   3   43.20    5.90
   9  -5   3   16.30    7.60
   9  -5   3   11.90    5.50
   9  -5   3   21.50    6.30
   9   5   3   27.60    5.40
   9   5   3   21.90    3.00
   9   5   3   15.80    4.10
   9   5   3   28.20    4.90
   9   5   3   16.90    4.20
  -9   5  -3   17.80    4.30
   9   5   3   24.80    3.60
  10  -5   3  154.78   19.30
  10  -5   3  187.88   18.60
  10  -5   3  161.98   17.90
  10   5   3  168.18   15.20
 -10   5  -3  170.98   16.30
  10   5   3  177.18   16.20
  11  -5   3  100.09   16.70
  11   5   3  108.59   10.40
  11   5   3   66.99   10.40
 -11   5  -3  104.89   11.50
  11  -6  -3   33.30    9.90
  11  -6  -3   21.50    7.10
  10  -6  -3   63.49   11.10
  10  -6  -3   44.70    9.60
  10  -6  -3   56.69   10.90
  10   6  -3   45.20    6.40
  10   6  -3   43.00    5.20
   9  -6  -3   12.40    5.60
   9  -6  -3    9.00    5.70
   9  -6  -3   16.30    6.50
   9   6  -3   12.30    3.50
   9   6  -3   14.90    3.60
   9   6  -3   14.50    3.00
   8  -6  -3   39.80    8.40
   8  -6  -3   64.99   10.60
   8  -6  -3   46.30    9.60
   8   6  -3   58.79    7.70
   8   6  -3   53.79    5.80
   8   6  -3   51.39    6.90
   7  -6  -3  250.97   21.70
  -7  -6   3  232.78   19.80
   7  -6  -3  202.38   21.00
   7  -6  -3  246.38   22.30
   7   6  -3  228.78   18.80
   7   6  -3  221.98   18.00
  -6  -6   3    1.60    3.50
   6  -6  -3    2.50    4.10
   6  -6  -3    5.70    3.90
  -6   6   3    6.30    3.20
   6   6  -3    4.70    2.30
   6   6  -3    3.10    2.50
   6   6  -3    3.90    1.60
   5  -6  -3   32.20    6.90
  -5  -6   3   23.70    5.50
   5  -6  -3   18.60    5.80
  -5  -6   3   29.60    5.00
   5   6  -3   22.10    4.20
   5   6  -3   26.70    3.70
  -5   6   3   29.90    6.10
   5   6  -3   24.70    5.00
   4  -6  -3   74.79   10.40
  -4  -6   3   66.99    9.40
  -4  -6   3   65.49    7.70
   4  -6  -3   62.29   10.00
  -4   6   3   97.29    9.50
   4   6  -3   75.79    8.00
   4   6  -3   71.69    6.80
   4   6  -3   57.99    7.20
  -3  -6   3   44.30    7.60
  -3  -6   3   46.40    6.30
   3  -6  -3   37.90    7.20
  -3  -6   3   39.90    4.40
  -3  -6   3   39.60    4.10
   3  -6  -3   43.90    7.70
   3   6  -3   42.60    6.10
   3   6  -3   35.50    6.30
   3   6  -3   36.30    5.20
  -3   6   3   40.10    7.30
  -3   6   3   43.50    6.90
  -2  -6   3  191.68   17.60
  -2  -6   3  195.58   14.90
   2  -6  -3  188.28   16.70
  -2  -6   3  194.48   16.10
   2  -6  -3  190.58   17.60
   2  -6  -3  195.78   17.70
  -2  -6   3  204.28   16.80
  -2  -6   3  182.28   17.20
  -2  -6   3  208.18   15.80
   2   6  -3  253.27   17.70
  -2   6   3  199.48   17.70
   2   6  -3  175.28   15.90
   2   6  -3  191.08   16.50
   1  -6  -3   -0.90    2.00
   1  -6  -3    0.20    2.00
  -1  -6   3    0.10    1.50
  -1  -6   3    1.50    2.90
  -1  -6   3    0.70    2.90
  -1  -6   3   -1.30    2.20
   1  -6  -3   -1.10    3.20
   1  -6  -3    0.50    2.90
  -1  -6   3    0.70    2.40
   1   6  -3   -0.30    2.00
  -1   6   3    0.50    2.20
   1   6  -3    0.20    2.40
  -1   6   3    1.70    3.20
   1   6  -3   -3.90    1.70
   0  -6  -3   19.30    4.50
   0  -6   3   21.60    4.40
   0  -6   3   22.00    5.00
   0  -6   3   16.70    4.40
   0  -6  -3   20.60    4.50
   0  -6  -3   18.10    4.00
   0  -6  -3   19.40    4.70
   0  -6   3   18.90    5.30
   0   6   3   16.00    4.50
   0   6   3   17.10    4.20
   0   6  -3   15.80    4.00
   0   6   3   23.70    4.60
   0   6  -3   24.50    5.00
   0   6  -3   22.80    4.90
  -1  -6  -3  411.56   30.10
   1  -6   3  405.26   32.80
  -1  -6  -3  424.56   30.90
   1  -6   3  428.86   32.60
  -1  -6  -3  420.06   30.60
   1  -6   3  396.86   32.10
  -1  -6  -3  380.36   31.60
   1  -6   3  400.96   31.30
   1  -6   3  389.86   31.90
  -1   6  -3  451.95   32.10
   1   6   3  363.66   30.90
   1   6   3  420.26   30.80
   1   6   3  381.56   31.70
  -1   6  -3  346.37   31.00
   1   6   3  395.56   33.10
  -1   6  -3  429.46   31.80
   2  -6   3  526.45   42.40
  -2  -6  -3  549.54   39.70
  -2  -6  -3  537.35   40.60
   2  -6   3  545.15   42.20
   2  -6   3  519.15   42.50
   2  -6   3  560.04   42.70
  -2  -6  -3  535.05   40.70
   2   6   3  539.75   40.60
   2   6   3  492.15   41.60
  -2   6  -3  680.53   42.90
  -2   6  -3  616.34   42.40
   2   6   3  556.24   42.20
   2   6   3  529.05   41.10
   3  -6   3  897.31   62.59
  -3  -6  -3  891.81   60.09
   3  -6   3  835.12   62.69
   3  -6   3  787.32   62.29
   3  -6   3  772.42   61.99
   3   6   3  832.52   60.49
   3   6   3  794.22   61.19
   3   6   3  857.31   60.89
  -3   6  -3  782.22   61.49
  -3   6  -3  830.62   61.69
   3   6   3  863.31   61.89
   4  -6   3   36.30    7.20
   4  -6   3   38.10    7.60
   4  -6   3   37.00    7.30
  -4  -6  -3   34.00    4.70
   4  -6   3   48.80    8.10
  -4   6  -3   45.60    7.20
   4   6   3   38.10    5.70
   4   6   3   30.00    6.30
  -4   6  -3   34.10    6.60
   5  -6   3    0.70    3.10
  -5  -6  -3    7.50    1.90
   5  -6   3    4.80    3.00
   5   6   3    8.00    3.20
   5   6   3    5.20    3.20
  -5   6  -3    2.30    2.80
   5   6   3    2.50    2.50
  -5   6  -3    7.60    4.20
   5   6   3    8.20    4.30
   6  -6   3  119.49   13.40
   6  -6   3  102.89   11.50
   6  -6   3   84.59   14.90
  -6  -6  -3  109.99    8.20
   6  -6   3   78.39   12.80
  -6   6  -3  113.79   11.80
   6   6   3  110.69   10.10
   6   6   3  106.19   11.10
   6   6   3   99.69   10.80
   7  -6   3  196.28   19.80
   7  -6   3  190.98   20.00
   7  -6   3  181.78   19.00
   7   6   3  183.58   16.30
   7   6   3  199.98   17.00
   7   6   3  212.88   17.00
  -7   6  -3  177.38   17.60
   7   6   3  200.48   16.20
   8  -6   3   64.99   11.00
   8  -6   3   61.49   10.30
   8  -6   3   55.69   10.50
   8   6   3   52.69    7.30
   8   6   3   40.50    6.70
   8   6   3   47.20    6.80
  -8   6  -3   61.89    9.70
   8   6   3   49.40    7.00
   9  -6   3   22.10    6.90
   9  -6   3   12.50    7.00
   9  -6   3   18.30    7.40
  -9   6  -3   24.50    6.10
   9   6   3   21.70    4.40
   9   6   3   17.50    4.40
  10  -6   3   12.00    6.80
  10  -6   3   16.00    7.00
  10  -6   3   22.20    7.90
  10   6   3   14.20    4.20
  10   6   3   11.00    3.80
 -10   6  -3   13.90    5.50
  10  -7  -3   14.10    8.70
  10  -7  -3   33.10    8.80
  10   7  -3   25.40    5.10
  10   7  -3   25.70    4.50
   9  -7  -3   34.60    9.10
   9  -7  -3   31.50    8.40
   9   7  -3   34.40    5.20
   9   7  -3   34.10    5.70
   8  -7  -3   72.59   13.00
   8  -7  -3   71.09   12.40
   8   7  -3   83.69    8.50
   8   7  -3   84.39    8.90
   7  -7  -3    2.70    5.50
   7  -7  -3    2.80    4.40
  -7   7   3    8.10    4.10
   7   7  -3    1.30    1.40
   7   7  -3    6.80    3.30
   7   7  -3   10.60    3.10
  -6  -7   3   20.40    5.30
   6  -7  -3   15.30    5.60
   6  -7  -3   25.80    6.90
  -6   7   3   10.20    4.80
   6   7  -3   24.70    4.60
   6   7  -3   14.60    3.10
   6   7  -3   14.00    4.20
   5  -7  -3    4.60    3.90
   5  -7  -3    4.30    4.20
  -5  -7   3    3.60    3.40
  -5   7   3    7.50    4.20
   5   7  -3    8.00    2.90
   5   7  -3    8.70    3.40
   5   7  -3    0.30    2.40
   4  -7  -3   35.40    7.90
   4  -7  -3   42.50    8.10
  -4  -7   3   38.60    7.00
   4   7  -3   40.90    5.90
   4   7  -3   49.00    7.40
   4   7  -3   50.79    6.90
   3  -7  -3  164.48   15.70
  -3  -7   3  168.58   12.40
  -3  -7   3  141.69   12.00
   3  -7  -3  148.49   15.20
  -3  -7   3  164.38   15.80
  -3   7   3  188.88   15.70
   3   7  -3  160.58   14.70
   3   7  -3  157.18   14.20
   2  -7  -3  105.39   10.80
   2  -7  -3   91.79   10.70
  -2  -7   3   87.09    7.80
  -2  -7   3  101.19   10.30
  -2  -7   3   86.79    8.70
  -2  -7   3   96.79   11.10
  -2  -7   3  100.99    9.60
   2   7  -3   97.99    9.80
   2   7  -3   87.79    9.70
   2   7  -3   91.09    9.90
  -2   7   3  100.39   13.40
  -1  -7   3   -1.80    2.60
  -1  -7   3   11.10    3.10
   1  -7  -3   -1.60    2.80
  -1  -7   3    4.10    3.00
   1  -7  -3    8.60    4.30
  -1  -7   3    1.20    3.60
   1  -7  -3    4.10    3.60
  -1  -7   3    8.40    3.90
  -1   7   3    3.10    2.60
  -1   7   3    4.50    4.00
   1   7  -3    7.70    3.20
   1   7  -3   10.40    4.20
   0  -7  -3   75.69    9.30
   0  -7   3   44.50    7.70
   0  -7  -3   62.29    9.00
   0  -7   3   64.99    9.30
   0  -7   3   69.79   10.30
   0  -7   3   89.99    8.60
   0  -7   3   68.19    9.60
   0   7  -3   68.79    9.50
   0   7  -3   97.99    9.80
   0   7   3   64.89    8.70
   0   7   3   76.29   10.30
  -1  -7  -3  211.08   16.10
   1  -7   3  147.59   16.30
   1  -7   3  150.88   15.50
   1  -7   3  169.68   16.60
  -1  -7  -3  152.58   14.20
   1  -7   3  146.09   15.90
  -1  -7  -3  205.28   15.80
   1   7   3  198.28   15.60
  -1   7  -3  192.78   16.40
   1   7   3  180.08   15.70
  -1   7  -3  174.58   16.40
  -2  -7  -3    6.20    3.30
   2  -7   3    1.70    4.10
   2  -7   3    3.50    3.50
   2  -7   3    4.10    3.50
  -2  -7  -3    1.50    2.80
  -2  -7  -3    3.40    2.30
   2  -7   3    4.70    3.10
   2   7   3    3.50    2.80
  -2   7  -3   -1.80    3.40
   2   7   3    7.30    3.40
   3  -7   3  100.29   13.60
   3  -7   3   92.89   14.90
  -3  -7  -3  111.69   10.50
   3  -7   3  106.59   12.00
   3  -7   3   94.29   14.30
   3   7   3  114.39   10.80
  -3   7  -3  113.19   11.70
  -3   7  -3  104.89   11.50
   3   7   3  112.49   10.40
  -4  -7  -3   67.99    7.60
   4  -7   3   88.49   12.00
   4  -7   3   79.59   11.80
   4  -7   3   72.79   11.00
   4  -7   3   77.79   11.80
   4   7   3   76.69    8.40
  -4   7  -3   73.99   10.60
  -4   7  -3   85.59   11.40
   5  -7   3   72.09   10.80
   5  -7   3   71.49   11.40
  -5  -7  -3   57.69    6.60
   5   7   3   73.69    7.50
  -5   7  -3   68.09   10.30
   6  -7   3   80.69   12.10
   6  -7   3   55.49   10.30
   6  -7   3   55.29   10.60
  -6  -7  -3   59.49    5.50
  -6   7  -3   58.59    9.50
   6   7   3   44.20    6.40
   7  -7   3  169.18   18.60
   7  -7   3  174.28   18.30
   7  -7   3  161.98   18.00
  -7   7  -3  188.88   17.30
   7   7   3  166.88   14.60
   7   7   3  151.28   13.70
   8  -7   3  106.69   14.90
   8  -7   3   61.99   11.10
   8  -7   3   61.29   12.00
   8   7   3   78.19    9.10
  -8   7  -3   62.99   10.50
   8   7   3  101.59    8.40
   9  -7   3   -1.20    5.50
   9  -7   3   11.90    6.90
   9  -7   3    7.10    6.40
  -9   7  -3    9.20    4.80
   9   7   3   19.20    4.20
   9  -8  -3    7.00    6.30
   9  -8  -3   -6.60    4.40
   9   8  -3   -3.70    3.10
   9   8  -3    1.20    3.30
   8  -8  -3   22.30    7.30
   8   8  -3   12.60    4.30
   8   8  -3   19.70    5.00
   7  -8  -3   -4.30    4.60
   7  -8  -3    6.70    5.30
   7   8  -3    5.90    3.50
   7   8  -3    2.00    3.50
  -7   8   3    1.30    3.90
   6  -8  -3   28.20    8.00
   6  -8  -3   38.90    8.50
   6   8  -3   30.10    4.60
   6   8  -3   28.90    5.60
  -6   8   3   40.40    7.80
   6   8  -3   24.10    5.90
   5  -8  -3   48.70    9.50
   5  -8  -3   34.60    7.80
   5   8  -3   43.40    7.30
   5   8  -3   49.20    7.90
  -5   8   3   45.00    8.10
   4  -8  -3   17.00    6.00
   4  -8  -3   22.90    6.90
   4   8  -3   14.00    4.70
  -4   8   3   16.10    5.00
   4   8  -3   11.90    4.20
   4   8  -3   16.40    4.90
   3  -8  -3   12.70    5.20
  -3  -8   3   16.80    2.30
   3  -8  -3   12.40    4.90
  -3  -8   3   27.10    6.40
  -3  -8   3   21.60    2.50
   3   8  -3   21.60    5.10
  -3   8   3   25.80    5.70
   2  -8  -3  103.89   12.30
  -2  -8   3  115.09   13.10
   2  -8  -3  112.79   12.60
  -2  -8   3  112.59   10.00
  -2  -8   3  107.69    8.70
   2   8  -3  103.19   11.30
  -2   8   3  102.59   11.60
   2   8  -3  111.99   11.90
  -1  -8   3  328.87   23.60
  -1  -8   3  260.87   22.30
  -1  -8   3  263.57   23.50
   1  -8  -3  256.97   23.30
  -1  -8   3  261.97   24.50
   1  -8  -3  291.57   23.80
  -1  -8   3  309.07   22.00
   1   8  -3  262.47   23.60
   1   8  -3  258.37   25.30
   0  -8   3  190.18   18.30
   0  -8  -3  205.68   17.40
   0  -8   3  204.08   17.30
   0  -8  -3  200.38   17.70
   0  -8   3  183.78   18.50
   0  -8  -3  236.28   18.40
   0  -8   3  190.38   19.50
   0   8   3  213.28   18.10
   0   8  -3  220.28   19.00
   0   8   3  212.78   18.70
   0   8  -3  160.18   17.80
   1  -8   3    0.90    3.80
  -1  -8  -3    3.20    3.40
  -1  -8  -3   -3.00    2.50
   1  -8   3   -2.80    3.60
  -1  -8  -3    0.20    2.70
   1  -8   3   -2.70    3.40
  -1   8  -3   -2.70    3.40
  -1   8  -3   -2.90    2.50
   1   8   3   -3.20    2.70
   2  -8   3  182.08   17.30
   2  -8   3  150.18   17.10
   2  -8   3  158.28   16.30
  -2  -8  -3  162.18   13.40
   2  -8   3  188.08   17.80
  -2   8  -3  200.28   17.10
   2   8   3  177.78   15.60
   2   8   3  195.68   16.00
  -2   8  -3  161.88   16.40
   3  -8   3   41.20    8.50
   3  -8   3   39.10    7.60
   3  -8   3   45.70    8.20
  -3   8  -3   29.80    6.30
   3   8   3   29.80    5.70
   3   8   3   36.90    5.90
  -3   8  -3   34.50    7.40
   4  -8   3    3.70    4.00
  -4  -8  -3    2.90    3.60
   4  -8   3    9.70    5.00
   4   8   3    1.90    3.10
  -4   8  -3    3.20    3.70
   5  -8   3   61.09   10.80
   5  -8   3   65.49   12.00
  -5  -8  -3   79.59   11.60
   5  -8   3   68.79   11.20
  -5   8  -3   61.19   10.10
   5   8   3   69.89    7.20
   6  -8   3  172.88   19.90
   6  -8   3  210.78   21.20
   6  -8   3  194.18   20.30
  -6   8  -3  189.68   18.90
   7  -8   3   77.99   18.60
   7  -8   3   79.79   13.80
   7  -8   3   77.89   13.40
  -7   8  -3   81.09   13.60
   7  -9  -3   12.20    7.90
   7  -9  -3    4.40    5.90
   7   9  -3   15.50    6.80
   7   9  -3   13.80    4.20
   6  -9  -3    3.90    6.20
   6  -9  -3   -0.20    4.60
   6   9  -3   -3.20    3.30
   6   9  -3   -5.30    3.00
  -6   9   3   -1.30    3.80
   5  -9  -3    2.20    5.40
   5  -9  -3   -3.10    4.90
   5   9  -3   -0.30    3.50
   5   9  -3   -3.00    3.20
  -5   9   3    0.90    4.50
   4  -9  -3   -0.50    5.30
   4  -9  -3    3.60    4.80
   4   9  -3    2.80    3.40
  -4   9   3    0.40    2.60
   4   9  -3    1.10    3.60
   3  -9  -3   -1.80    4.40
   3  -9  -3   -0.40    3.80
   3   9  -3    9.80    4.40
  -3   9   3    0.60    3.90
   3   9  -3    0.50    2.90
   2  -9  -3   -2.70    3.20
   2  -9  -3   -0.30    4.10
  -2  -9   3    5.10    3.90
   2   9  -3    5.30    3.00
   2   9  -3    3.50    4.10
  -2   9   3    5.10    3.60
   1  -9  -3   54.19    8.50
   1  -9  -3   49.90    8.30
  -1  -9   3   46.90    7.20
  -1  -9   3   41.60    5.90
   1   9  -3   52.79    8.60
   1   9  -3   59.39    9.10
  -1   9   3   49.00    8.30
   0  -9  -3   13.30    5.00
   0  -9   3   17.30    4.90
   0  -9   3   22.00    5.50
   0  -9  -3   19.30    4.50
   0  -9   3   18.30    5.70
   0   9   3   25.10    5.60
   0   9  -3   21.90    5.70
   0   9  -3   27.90    6.30
   1  -9   3    6.40    5.00
   1  -9   3    7.10    5.10
  -1  -9  -3    5.40    3.60
  -1  -9  -3   -2.80    3.90
  -1  -9  -3    2.40    3.20
   1  -9   3    3.80    3.90
  -1   9  -3    2.90    4.10
   1   9   3    1.90    3.20
  -1   9  -3   -1.70    3.70
   1   9   3    2.00    4.40
   2  -9   3   -5.90    3.60
   2  -9   3   -1.10    4.10
   2  -9   3    8.80    5.90
   2   9   3   -3.00    2.60
  -2   9  -3    3.90    3.70
   3  -9   3    6.10    4.40
   3  -9   3    7.40    6.30
  -3   9  -3    4.40    4.50
   3   9   3    5.40    3.40
   4  -9   3   35.70    9.00
   4  -9   3   45.20    9.60
   4  -9   3   46.70    9.40
  -4   9  -3   35.50    9.10
   5  -9   3    4.90    6.20
   5  -9   3    9.30    6.60
   5  -9   3   -0.10    6.00
  -5   9  -3   -6.30    3.40
   3 -10  -3    5.50    5.60
   3 -10  -3   -3.50    4.20
   3  10  -3    5.20    4.80
  -3  10   3    7.40    6.00
   3  10  -3   -1.40    3.10
   2 -10  -3    8.90    5.90
   2 -10  -3   20.30    6.20
  -2  10   3   25.90    6.20
   2  10  -3   20.30    5.80
   2  10  -3   16.00    6.30
  -1 -10   3   16.00    4.90
   1 -10  -3   24.10    5.90
   1 -10  -3   11.10    4.90
   1  10  -3   18.30    6.10
  -1  10   3   19.00    6.00
   1  10  -3   29.70    7.30
   0 -10  -3  -10.70    3.20
   0 -10  -3   -2.50    3.90
   0 -10   3   -4.20    3.80
   0  10   3    0.80    3.10
   1 -10   3    2.20    5.20
  -1 -10  -3    5.10    4.20
   1 -10   3   -1.20    4.90
  -1  10  -3   -0.60    3.90
   1  10   3    9.20    4.20
   2 -10   3    9.10    6.40
   2 -10   3   -0.80    5.30
   2 -10   3   18.40    7.30
   2  10   3   17.40    5.20
  -2  10  -3    5.10    4.90
  14   0  -4  146.49   14.60
  14   0  -4  127.49   15.70
  13   0  -4 1212.48   90.29
  13   0  -4 1201.78   87.99
  12   0  -4  621.64   45.60
 -12   0   4  586.94   43.30
  12   0  -4  588.64   47.40
 -11   0   4 1271.27   93.89
  11   0  -4 1389.36   97.89
 -11   0   4 1367.36   93.09
 -11   0   4 1319.67   92.99
  11   0  -4 1317.47   95.89
  10   0  -4  719.33   54.09
 -10   0   4  735.43   53.19
  10   0  -4  770.52   54.89
 -10   0   4  740.83   52.69
  10   0  -4  758.32   56.39
  -9   0   4   38.80    6.40
  -9   0   4   35.70    3.90
   9   0  -4   39.10    6.00
   9   0  -4   41.20    7.10
  -9   0   4   35.30    4.40
  -8   0   4   48.00    4.80
  -8   0   4   47.10    7.20
   8   0  -4   49.90    6.80
   8   0  -4   35.30    6.90
  -8   0   4   49.99    4.70
   7   0  -4 2143.09  155.38
  -7   0   4 2167.38  154.48
   7   0  -4 2287.77  158.08
  -7   0   4 2281.97  154.48
  -7   0   4 2167.28  156.48
   6   0  -4 1173.48   83.09
  -6   0   4 1147.39   82.09
  -6   0   4 1131.49   83.89
  -6   0   4 1189.28   82.29
  -6   0   4 1192.18   82.39
  -5   0   4 5876.21  413.26
  -5   0   4 5795.72  414.46
  -5   0   4 5783.32  413.06
   5   0  -4 6466.95  414.56
   5   0  -4 5785.82  413.66
  -4   0   4 2117.49  155.48
  -4   0   4 2232.68  155.88
   4   0  -4 2267.37  156.48
  -4   0   4 2136.29  156.48
   4   0  -4 2373.66  156.18
  -3   0   4  539.45   40.00
  -3   0   4  539.35   39.60
   3   0  -4  583.54   40.40
   3   0  -4  581.14   40.10
  -3   0   4  523.55   40.30
   2   0  -4 5841.02  399.56
   2   0  -4 5636.84  399.66
   1   0  -4 5479.05  381.56
   0   0   4  147.19   10.10
   0   0  -4  125.19   10.30
   0   0   4  115.39   10.20
   0   0  -4  116.99    9.60
   0   0   4  117.79   10.10
   0   0   4  116.59    9.80
   0   0  -4  124.99    9.70
   1   0   4 4541.05  305.67
   1   0   4 4237.78  305.97
  -2   0  -4    8.00    1.70
  -2   0  -4    3.30    1.60
  -2   0  -4    5.50    2.00
   2   0   4    5.80    1.80
  -2   0  -4    1.90    1.10
   2   0   4    2.30    1.30
   2   0   4    5.30    2.00
   3   0   4   74.19    6.40
   3   0   4   70.79    6.80
  -3   0  -4   72.39    6.80
  -3   0  -4   72.19    6.20
   3   0   4   72.59    7.00
  -3   0  -4   71.19    6.10
  -3   0  -4   71.39    6.60
   4   0   4  385.56   28.10
   4   0   4  367.96   27.70
  -4   0  -4  387.16   28.80
  -4   0  -4  415.56   28.00
  -4   0  -4  388.56   28.30
   4   0   4  374.86   28.70
  -4   0  -4  380.76   27.80
   5   0   4   35.90    5.30
   5   0   4   34.90    4.20
  -5   0  -4   40.60    5.50
   5   0   4   38.10    3.80
  -5   0  -4   45.20    4.10
   5   0   4   40.60    5.90
  -5   0  -4   39.80    4.20
   6   0   4 1238.48   87.59
   6   0   4 1198.78   88.49
  -6   0  -4 1341.27   87.49
  -6   0  -4 1212.58   88.79
   6   0   4 1215.58   87.19
  -7   0  -4 1542.35  113.79
  -7   0  -4 1641.04  112.09
   7   0   4 1586.14  114.39
   7   0   4 1535.85  113.49
   7   0   4 1600.54  111.99
   7   0   4 1678.73  112.39
  -8   0  -4  829.32   58.49
   8   0   4  874.61   58.59
   8   0   4  778.92   60.99
   8   0   4  804.12   60.39
   8   0   4  838.92   58.59
   9   0   4   33.40    7.80
   9   0   4   37.50    6.90
   9   0   4   37.40    3.70
  10   0   4    1.60    4.30
  10   0   4    3.10    3.30
  11   0   4   76.79   12.90
  11   0   4   75.69   11.00
  12   0   4  737.63   59.49
  14  -1  -4   64.69   12.00
  14  -1  -4   75.69   11.30
  14   1  -4   89.19   10.00
  14   1  -4   62.79   11.30
  14   1  -4   76.89    8.20
  13  -1  -4   42.30    8.10
  13  -1  -4   42.10    8.50
  13   1  -4   51.29    7.60
  13   1  -4   25.60    8.10
  12  -1  -4  146.09   15.60
  12  -1  -4  144.39   14.80
  12   1  -4  129.59   13.30
  12   1  -4  153.98   15.60
 -12   1   4  159.28   10.90
 -12   1   4  138.29   12.70
  12   1  -4  158.08   13.60
 -12   1   4  134.49   10.60
  11  -1  -4   61.89    9.20
  11  -1  -4   47.60    9.30
 -11   1   4   56.39    6.60
  11   1  -4   66.19    8.00
 -11   1   4   54.89    5.20
  11   1  -4   50.29    6.80
  11   1  -4   67.29    9.50
 -10  -1   4   85.89    6.80
  10  -1  -4   96.59   10.90
 -10  -1   4   84.79    7.10
  10  -1  -4   83.29    9.90
 -10   1   4   76.99    8.10
  10   1  -4   73.99    8.00
  10   1  -4   86.69   10.40
  10   1  -4   79.49    8.70
 -10   1   4  107.69    7.70
   9  -1  -4  483.75   39.20
  -9  -1   4  506.85   40.30
  -9  -1   4  523.15   38.10
   9  -1  -4  504.55   41.20
   9  -1  -4  528.75   40.20
  -9  -1   4  533.15   37.50
  -9   1   4  599.84   38.30
   9   1  -4  553.84   40.70
  -9   1   4  535.95   39.10
   9   1  -4  512.85   39.10
  -8  -1   4    0.50    0.80
   8  -1  -4    2.90    2.40
   8  -1  -4   -4.60    1.50
  -8  -1   4    0.90    1.40
   8  -1  -4    2.70    3.00
  -8  -1   4   -0.50    2.10
  -8   1   4    1.70    1.90
   8   1  -4    3.70    2.90
  -8   1   4    1.50    1.40
   8   1  -4    1.80    1.90
  -8   1   4   -2.50    2.30
  -7  -1   4   42.10    3.50
  -7  -1   4   39.40    5.90
   7  -1  -4   40.80    5.60
  -7  -1   4   44.20    4.50
   7  -1  -4   40.30    6.80
   7  -1  -4   45.40    6.50
  -7   1   4   41.50    6.70
   7   1  -4   49.40    6.50
   7   1  -4   42.60    5.00
  -7   1   4   40.50    4.80
  -7   1   4   36.90    4.30
   6  -1  -4 2988.60  186.98
   6  -1  -4 2542.85  185.58
  -6  -1   4 2713.63  184.68
  -6  -1   4 2624.54  185.68
  -6  -1   4 2475.85  183.58
  -6   1   4 2723.63  185.28
   6   1  -4 2617.24  185.48
  -6   1   4 2510.75  186.48
   6   1  -4 2645.14  184.88
  -6   1   4 2559.34  184.48
  -6   1   4 2678.73  185.18
   5  -1  -4  249.28   19.20
   5  -1  -4  269.07   18.80
  -5  -1   4  247.18   17.70
  -5  -1   4  224.48   16.70
  -5  -1   4  250.57   18.50
  -5  -1   4  234.28   16.80
   5   1  -4  228.28   17.70
  -5   1   4  243.68   18.30
   5   1  -4  196.98   17.10
  -5   1   4  239.28   18.10
  -5   1   4  214.78   18.90
   5   1  -4  215.48   18.00
   4  -1  -4  675.83   45.90
  -4  -1   4  649.43   45.90
  -4  -1   4  640.64   44.30
  -4  -1   4  602.64   44.50
  -4  -1   4  578.84   43.60
   4  -1  -4  648.74   45.40
  -4   1   4  623.94   44.90
  -4   1   4  620.74   45.80
  -4   1   4  639.54   45.20
   4   1  -4  559.64   44.10
   3  -1  -4  885.31   56.29
  -3  -1   4  766.82   55.09
  -3  -1   4  718.23   54.29
  -3  -1   4  747.03   54.99
   3  -1  -4  796.72   55.69
  -3  -1   4  817.42   55.39
   3   1  -4  805.62   55.19
  -3   1   4  661.73   55.69
   3   1  -4  730.73   54.79
  -3   1   4  752.32   55.59
   3   1  -4  844.22   55.39
  -2  -1   4  751.02   55.79
  -2  -1   4  732.63   55.09
  -2  -1   4  777.32   55.69
  -2  -1   4  773.42   55.69
   2   1  -4  855.01   55.99
   2   1  -4  884.11   55.89
   2   1  -4  750.72   55.49
  -2   1   4  713.83   56.19
   2   1  -4  860.01   55.89
  -2   1   4  728.43   55.99
  -1  -1   4 2565.04  178.28
   1  -1  -4 2645.14  178.48
  -1  -1   4 2470.35  178.18
  -1  -1   4 2526.45  177.78
   1   1  -4 2493.05  177.88
   1   1  -4 2971.00  178.58
   1   1  -4 2421.16  177.58
   1   1  -4 2613.24  178.08
  -1   1   4 2406.36  178.38
  -1   1   4 2374.06  178.58
   0  -1   4  348.97   26.10
   0  -1   4  335.27   25.90
   0  -1  -4  354.76   26.40
   0  -1  -4  382.06   26.80
   0  -1   4  341.47   26.40
   0   1  -4  346.97   26.00
   0   1  -4  341.57   26.00
   0   1  -4  354.16   26.10
   0   1   4  352.86   26.40
   0   1   4  388.36   26.10
   0   1   4  380.86   26.80
   1  -1   4  304.67   23.60
   1  -1   4  315.07   23.80
   1  -1   4  329.37   23.70
   1  -1   4  289.47   23.20
  -1  -1  -4  324.17   23.70
   1   1   4  325.27   24.10
  -1   1  -4  322.07   23.60
  -1   1  -4  321.97   23.90
  -1   1  -4  318.07   23.40
  -1   1  -4  302.37   23.40
   1   1   4  318.87   23.70
   1   1   4  341.17   23.30
   2  -1   4 2304.47  163.18
  -2  -1  -4 2296.27  162.08
   2  -1   4 2196.08  162.48
   2  -1   4 2472.45  162.98
   2  -1   4 2627.04  163.38
  -2  -1  -4 2319.87  162.68
   2   1   4 2411.66  162.98
   2   1   4 2537.65  162.48
   2   1   4 2210.38  162.78
  -2   1  -4 2176.98  162.68
  -2   1  -4 2060.29  162.78
  -2   1  -4 2326.77  162.58
   2   1   4 2311.37  163.38
  -2   1  -4 2314.37  163.08
   3  -1   4   55.99    5.90
   3  -1   4   45.20    5.30
   3  -1   4   47.30    4.90
  -3  -1  -4   54.59    4.50
  -3  -1  -4   54.09    5.00
   3  -1   4   66.89    5.60
   3   1   4   53.99    4.90
   3   1   4   51.89    5.60
  -3   1  -4   55.19    5.50
  -3   1  -4   48.00    4.90
  -3   1  -4   49.90    5.10
  -3   1  -4   58.49    5.70
   3   1   4   48.10    5.20
  -4  -1  -4 1597.54  113.89
  -4  -1  -4 1605.84  113.59
   4  -1   4 1624.24  115.19
   4  -1   4 1457.85  114.19
   4  -1   4 1814.72  115.79
   4  -1   4 1612.34  114.59
  -4   1  -4 1566.14  114.79
  -4   1  -4 1646.94  114.59
  -4   1  -4 1680.43  115.29
   4   1   4 1561.74  114.69
   4   1   4 1827.82  116.39
  -4   1  -4 1626.34  114.29
   4   1   4 1595.24  114.09
   5  -1   4 1607.44  104.69
  -5  -1  -4 1491.05  102.09
   5  -1   4 1417.76  103.89
  -5  -1  -4 1464.15  101.99
   5  -1   4 1463.05  103.29
   5  -1   4 1365.16  102.89
   5   1   4 1428.56  102.59
  -5   1  -4 1468.05  103.39
   5   1   4 1369.86  103.29
  -5   1  -4 1483.75  103.19
  -5   1  -4 1542.45  102.89
   6  -1   4   72.09    9.80
   6  -1   4   90.09    9.20
   6  -1   4   81.89    7.50
   6  -1   4   88.99    7.90
   6   1   4   77.89    7.00
  -6   1  -4   88.39    8.60
  -6   1  -4   88.99    7.20
  -6   1  -4   83.89    7.70
  -6   1  -4   84.39    7.60
   6   1   4   86.39    8.60
   6   1   4   80.19    7.90
   7  -1   4 1209.88   83.69
   7  -1   4 1133.29   84.79
   7  -1   4 1232.08   83.69
  -7   1  -4 1207.18   83.69
  -7   1  -4 1152.18   82.99
   7   1   4 1121.29   84.09
   7   1   4 1190.08   85.09
   7   1   4 1191.98   82.99
   8  -1   4   49.00    5.50
   8  -1   4   60.39    5.90
   8  -1   4   57.89    9.80
   8  -1   4   54.69    8.10
   8   1   4   67.19    7.60
   8   1   4   60.99    6.80
   8   1   4   53.09    4.70
  -8   1  -4   68.69    6.20
   9  -1   4   19.60    3.50
   9  -1   4    7.10    3.80
   9  -1   4   36.70    8.10
   9   1   4   27.90    5.40
   9   1   4   15.70    4.10
   9   1   4   12.60    5.30
  -9   1  -4   22.90    3.50
  10  -1   4   21.20    7.10
  10  -1   4   35.30    4.50
  10  -1   4   32.00    6.30
  10   1   4   27.90    6.00
  10   1   4   39.40    7.90
  11  -1   4  265.27   26.40
  11  -1   4  268.37   22.00
  11  -1   4  285.37   24.50
  11   1   4  271.27   24.10
  11   1   4  322.07   27.00
  12  -1   4  125.79   18.10
  12  -1   4  128.49   15.30
  12   1   4  124.99   17.90
  12   1   4  154.88   14.90
  14  -2  -4  190.08   22.40
  14  -2  -4  183.58   17.90
  14   2  -4  168.58   15.80
  14   2  -4  161.38   14.50
  13  -2  -4  360.96   32.30
  13  -2  -4  346.67   30.60
 -13   2   4  405.06   25.90
  13   2  -4  341.87   28.20
  13   2  -4  337.97   27.60
  13   2  -4  343.87   29.90
  12  -2  -4    2.40    6.00
  12  -2  -4   -2.60    4.00
 -12   2   4    1.50    2.70
  12   2  -4    1.90    2.70
  12   2  -4   -1.10    3.30
  12   2  -4    1.00    2.50
 -12   2   4    2.80    1.80
  11  -2  -4  129.69   14.00
  11  -2  -4  121.29   14.90
  11   2  -4  131.29   12.00
  11   2  -4  136.39   12.10
 -11   2   4  161.08   11.40
 -11   2   4  128.69   11.90
  11   2  -4  137.19   13.80
  11   2  -4  143.99   12.30
  10  -2  -4  674.93   52.09
 -10  -2   4  725.93   49.90
  10  -2  -4  634.54   52.59
  10  -2  -4  828.72   55.19
  10   2  -4  728.23   50.99
 -10   2   4  643.04   51.59
  10   2  -4  732.23   52.39
 -10   2   4  682.13   50.99
  10   2  -4  686.83   50.99
   9  -2  -4   -4.80    2.10
   9  -2  -4    1.50    2.50
  -9  -2   4    1.50    1.30
   9  -2  -4   -0.30    2.80
   9   2  -4   -1.00    1.40
   9   2  -4    2.00    1.90
   8  -2  -4 1753.12  134.69
  -8  -2   4 1922.31  133.79
   8  -2  -4 2040.00  137.19
   8  -2  -4 1790.12  135.59
  -8  -2   4 1922.01  134.79
   8   2  -4 1947.91  134.29
   8   2  -4 1925.91  134.79
   8   2  -4 1908.71  133.79
  -8   2   4 1938.31  135.09
  -7  -2   4  444.46   32.10
   7  -2  -4  403.56   33.40
   7  -2  -4  398.26   32.60
  -7  -2   4  425.06   32.40
   7  -2  -4  457.45   34.70
  -7   2   4  463.95   33.00
  -7   2   4  402.36   34.20
   7   2  -4  400.16   31.30
   7   2  -4  463.95   31.90
   7   2  -4  451.35   32.30
   7   2  -4  449.76   32.60
  -7   2   4  466.25   33.20
  -6  -2   4  982.00   69.79
   6  -2  -4 1029.50   71.89
  -6  -2   4 1025.80   70.69
   6  -2  -4  928.61   70.19
   6  -2  -4 1050.79   71.19
  -6   2   4 1012.20   70.69
  -6   2   4  946.71   71.79
   6   2  -4  986.80   69.49
  -6   2   4 1005.80   70.69
   6   2  -4  950.60   69.79
   6   2  -4  893.21   69.09
   6   2  -4  965.50   69.79
   5  -2  -4 3545.35  227.48
   5  -2  -4 3169.98  225.98
  -5  -2   4 3131.49  225.58
  -5  -2   4 3155.38  225.48
   5  -2  -4 3461.85  227.88
  -5   2   4 3185.58  226.48
   5   2  -4 3470.55  225.78
   5   2  -4 3143.99  225.18
  -5   2   4 3265.27  227.58
  -5   2   4 3185.88  226.28
   5   2  -4 2869.31  224.98
   5   2  -4 3195.78  225.28
   4  -2  -4  595.24   38.20
  -4  -2   4  515.65   36.20
   4  -2  -4  548.35   37.50
   4  -2  -4  462.05   36.40
  -4  -2   4  473.95   36.40
  -4  -2   4  481.85   35.10
  -4  -2   4  510.75   35.40
   4   2  -4  484.45   36.00
  -4   2   4  481.25   36.90
   4   2  -4  485.55   36.10
  -4   2   4  471.25   37.60
  -4   2   4  473.55   37.00
   4   2  -4  543.95   36.50
   4   2  -4  482.55   35.90
  -3  -2   4 1721.43  129.39
   3  -2  -4 2112.69  131.29
   3  -2  -4 1628.24  130.19
  -3  -2   4 1924.01  129.89
   3  -2  -4 2143.19  131.79
  -3  -2   4 1964.70  130.09
  -3  -2   4 1692.03  130.39
   3   2  -4 1734.83  130.09
  -3   2   4 1857.21  131.09
  -3   2   4 1853.31  130.89
   3   2  -4 2028.80  130.39
   3   2  -4 1865.91  130.39
  -3   2   4 1625.64  131.19
  -2  -2   4  263.67   20.60
  -2  -2   4  277.27   19.90
   2  -2  -4  271.37   21.20
  -2  -2   4  282.07   20.30
  -2  -2   4  270.27   20.10
  -2  -2   4  240.98   20.10
   2   2  -4  289.87   20.50
   2   2  -4  277.57   20.40
   2   2  -4  257.47   19.60
  -2   2   4  271.57   21.20
   2   2  -4  294.77   20.60
  -2   2   4  245.58   20.80
  -1  -2   4 1338.67  105.99
  -1  -2   4 1489.75  105.99
  -1  -2   4 1512.05  106.09
  -1  -2   4 1663.63  106.69
   1  -2  -4 1391.16  106.39
   1  -2  -4 1517.45  106.89
  -1  -2   4 1505.45  106.29
   1   2  -4 1653.33  106.59
   1   2  -4 1492.85  106.19
   1   2  -4 1438.36  105.69
  -1   2   4 1464.15  106.59
   1   2  -4 1695.33  106.49
  -1   2   4 1453.85  106.79
   0  -2   4  322.57   24.60
   0  -2   4  319.87   24.90
   0  -2   4  395.36   25.40
   0  -2  -4  316.97   25.10
   0  -2   4  354.76   24.90
   0  -2  -4  329.57   24.80
   0   2   4  304.17   24.90
   0   2  -4  314.27   24.40
   0   2  -4  379.96   25.30
   0   2   4  323.07   25.20
   0   2  -4  303.47   24.60
   0   2  -4  334.77   24.80
  -1  -2  -4 2820.42  191.18
   1  -2   4 2778.12  191.48
   1  -2   4 2623.44  191.08
   1  -2   4 2581.84  191.38
   1  -2   4 2838.82  191.48
  -1   2  -4 2629.94  191.28
   1   2   4 2590.84  191.18
  -1   2  -4 3119.59  191.88
  -1   2  -4 2685.63  191.18
  -1   2  -4 2695.63  191.18
   1   2   4 2701.33  191.58
  -2  -2  -4    6.00    1.60
   2  -2   4    4.70    2.20
   2  -2   4    4.30    1.80
   2  -2   4    4.30    2.10
   2  -2   4    4.40    2.30
   2   2   4    3.10    1.50
  -2   2  -4    3.00    1.70
   2   2   4    2.10    1.90
  -2   2  -4    6.60    2.20
  -2   2  -4    4.70    1.80
  -2   2  -4    2.70    1.80
  -3  -2  -4   33.20    3.10
   3  -2   4   32.00    4.40
  -3  -2  -4   32.20    3.40
   3  -2   4   44.80    5.80
   3  -2   4   42.30    5.60
   3  -2   4   36.60    5.00
   3   2   4   31.00    4.70
   3   2   4   27.30    4.30
  -3   2  -4   28.70    4.30
  -3   2  -4   33.80    5.10
  -3   2  -4   33.20    4.80
   3   2   4   33.80    4.50
  -3   2  -4   42.00    5.30
  -4  -2  -4  707.93   49.70
   4  -2   4  679.53   51.39
   4  -2   4  830.22   52.69
   4  -2   4  669.93   51.19
  -4  -2  -4  709.33   49.70
   4  -2   4  715.33   51.99
  -4  -2  -4  687.43   49.70
   4   2   4  842.72   51.99
  -4   2  -4  686.03   51.79
   4   2   4  662.23   50.89
   4   2   4  682.43   50.49
  -4   2  -4  728.83   51.19
  -4   2  -4  681.03   51.39
   5  -2   4  892.21   59.59
   5  -2   4  812.72   58.29
   5  -2   4  757.52   59.19
   5  -2   4  746.53   57.89
   5   2   4  795.72   58.39
  -5   2  -4  818.72   58.39
  -5   2  -4  825.02   57.79
   5   2   4  808.42   57.09
  -5   2  -4  810.22   58.19
  -5   2  -4  852.41   58.99
   5   2   4  763.82   57.59
   6  -2   4  768.62   59.69
   6  -2   4  841.42   59.09
   6  -2   4  791.52   58.89
   6  -2   4  898.31   60.59
   6   2   4  782.32   58.49
   6   2   4  772.52   59.29
   6   2   4  804.92   57.79
  -6   2  -4  835.52   59.19
  -6   2  -4  865.71   58.59
   7  -2   4    8.20    4.10
   7  -2   4   10.50    3.10
   7  -2   4   11.80    2.80
   7  -2   4    3.80    3.40
  -7   2  -4    7.30    2.70
   7   2   4    2.70    2.20
   7   2   4    7.70    1.70
  -7   2  -4    4.80    1.70
   7   2   4    8.80    3.40
   8  -2   4  360.26   25.40
   8  -2   4  334.87   26.70
   8  -2   4  271.57   22.30
   8  -2   4  268.27   22.50
   8   2   4  271.27   22.30
  -8   2  -4  284.57   21.60
  -8   2  -4  325.27   22.90
   8   2   4  277.47   20.90
   8   2   4  278.97   20.80
   8   2   4  291.67   23.40
   9  -2   4  767.62   66.29
   9  -2   4 1077.49   71.09
   9   2   4  878.41   66.79
  -9   2  -4  832.92   64.19
  -9   2  -4 1060.29   65.99
  10  -2   4   -2.80    2.90
  10  -2   4    4.70    4.20
  10  -2   4   11.00    6.00
  10   2   4   -4.00    3.10
 -10   2  -4   10.40    3.40
  10   2   4    5.30    4.90
  10   2   4    4.80    3.90
  11  -2   4  224.98   21.50
  11  -2   4  215.98   23.30
  11   2   4  244.78   22.90
  12  -2   4   -9.50    4.30
  12   2   4   -0.40    5.70
  12   2   4   -3.40    3.80
  13  -3  -4   -3.50    4.20
  13  -3  -4   -3.30    3.80
  13   3  -4    1.80    2.50
  13   3  -4    4.30    2.60
 -13   3   4   -1.00    2.50
  13   3  -4   -3.70    3.40
  12  -3  -4   72.89   11.60
  12  -3  -4   57.59   11.70
  12   3  -4   79.49    8.30
 -12   3   4  107.49    9.90
  12   3  -4   85.69    8.30
  12   3  -4   81.59    9.70
  12   3  -4   70.69    8.40
 -12   3   4   94.59    7.90
  11  -3  -4  129.29   13.70
  11  -3  -4  156.78   16.40
  11  -3  -4  109.69   16.40
 -11   3   4  133.49   12.50
  11   3  -4  136.39   12.80
  11   3  -4  142.29   12.00
  11   3  -4  140.79   11.70
  10  -3  -4   20.40    5.40
  10  -3  -4   23.40    7.00
  10  -3  -4   19.80    5.20
 -10  -3   4   21.80    3.40
  10   3  -4   18.00    3.50
  10   3  -4   17.50    3.90
  10   3  -4   19.80    3.80
 -10   3   4   15.80    4.00
   9  -3  -4  818.92   64.69
   9  -3  -4  910.11   66.29
   9  -3  -4  876.71   64.29
   9   3  -4  794.92   61.39
  -9   3   4  852.61   63.29
   9   3  -4  875.91   61.99
   9   3  -4  908.31   62.79
   9   3  -4  937.11   62.99
   8  -3  -4  424.76   29.20
  -8  -3   4  347.67   26.20
   8  -3  -4  365.86   29.50
   8   3  -4  338.87   25.60
   8   3  -4  346.67   26.00
  -8   3   4  329.17   27.40
   8   3  -4  325.27   25.40
   8   3  -4  332.97   26.40
   7  -3  -4 1450.35   94.79
   7  -3  -4 1508.75   95.79
   7  -3  -4 1187.68   93.19
  -7  -3   4 1304.57   92.59
   7   3  -4 1270.87   91.79
   7   3  -4 1302.07   91.79
   7   3  -4 1229.28   91.79
  -7   3   4 1223.68   93.69
   7   3  -4 1362.26   92.79
  -7   3   4 1237.98   93.59
   6  -3  -4   23.20    5.40
  -6  -3   4   18.10    2.90
  -6  -3   4   14.50    3.50
   6  -3  -4   10.70    4.20
   6  -3  -4   15.00    3.70
   6   3  -4   13.60    2.80
  -6   3   4   25.60    5.40
   6   3  -4   13.90    3.60
   6   3  -4   15.60    3.00
  -6   3   4   13.60    3.80
  -6   3   4   17.70    4.10
   6   3  -4   17.30    2.60
  -5  -3   4  332.17   24.40
   5  -3  -4  375.46   26.40
   5  -3  -4  357.16   25.70
  -5  -3   4  312.17   23.00
   5   3  -4  301.97   23.90
  -5   3   4  294.77   24.80
   5   3  -4  329.87   23.50
  -5   3   4  285.37   24.80
   5   3  -4  280.67   23.50
   5   3  -4  312.67   22.80
  -4  -3   4  128.89   10.20
   4  -3  -4  159.78   12.80
   4  -3  -4  117.19   12.20
  -4  -3   4  124.19    9.80
   4  -3  -4  113.89   11.10
  -4  -3   4  133.19   11.50
  -4  -3   4  143.69    9.90
   4   3  -4  123.69    9.70
   4   3  -4  130.49   10.80
  -4   3   4  128.79   11.80
  -4   3   4  127.79   12.00
   4   3  -4  160.58   11.50
   4   3  -4  134.09   11.00
  -4   3   4  124.49   12.30
  -3  -3   4 4431.16  317.87
  -3  -3   4 4397.16  317.27
  -3  -3   4 4609.84  316.77
  -3  -3   4 4629.94  316.67
   3  -3  -4 4503.35  318.77
  -3  -3   4 4602.54  316.87
   3  -3  -4 4395.66  317.57
  -3  -3   4 4573.84  316.67
  -3   3   4 4554.44  318.77
   3   3  -4 4404.86  316.37
   3   3  -4 4870.11  317.67
   3   3  -4 4482.85  317.27
   3   3  -4 4622.34  317.47
  -3   3   4 4490.05  318.27
  -3   3   4 4691.53  318.57
   2  -3  -4  809.42   58.39
  -2  -3   4  782.52   57.19
  -2  -3   4  751.52   58.09
  -2  -3   4  803.02   57.69
   2  -3  -4  779.92   57.69
  -2  -3   4  812.82   57.39
   2  -3  -4  739.93   58.39
  -2  -3   4  806.02   56.99
   2   3  -4  848.52   57.99
   2   3  -4  825.92   57.89
   2   3  -4  928.31   57.99
   2   3  -4  762.12   56.89
  -2   3   4  837.92   58.89
  -2   3   4  770.42   58.39
  -2   3   4  804.92   58.49
  -1  -3   4 4437.26  302.17
   1  -3  -4 4256.47  302.47
  -1  -3   4 4310.67  302.67
  -1  -3   4 4340.97  301.97
   1  -3  -4 4092.59  301.87
  -1  -3   4 4151.98  302.07
   1  -3  -4 4245.58  302.77
   1   3  -4 4582.24  302.37
  -1   3   4 4282.97  302.87
   1   3  -4 4292.67  301.67
  -1   3   4 4324.67  302.77
   1   3  -4 4085.79  302.17
   1   3  -4 4890.81  302.57
   0  -3  -4 2464.15  182.38
   0  -3   4 2608.04  182.68
   0  -3  -4 2565.14  182.88
   0  -3  -4 2469.05  181.98
   0  -3   4 2465.75  182.38
   0  -3   4 2651.23  182.68
   0   3   4 2580.34  182.88
   0   3  -4 2529.95  182.58
   0   3   4 2568.74  182.98
   0   3  -4 2935.01  182.98
   0   3  -4 2849.71  182.98
   0   3  -4 2561.24  182.18
  -1  -3  -4 2432.26  161.08
   1  -3   4 2545.35  162.08
  -1  -3  -4 2238.18  160.58
  -1  -3  -4 2312.27  161.58
   1  -3   4 2215.88  161.58
   1  -3   4 2372.66  161.68
   1  -3   4 2223.88  161.38
   1   3   4 2197.78  161.38
  -1   3  -4 2270.57  161.48
   1   3   4 2297.87  161.68
  -1   3  -4 2174.58  161.38
  -1   3  -4 2282.37  161.28
   2  -3   4 3954.90  257.87
  -2  -3  -4 3704.83  256.07
   2  -3   4 3771.22  257.57
   2  -3   4 3424.26  257.47
   2  -3   4 3561.44  257.07
  -2  -3  -4 3821.72  256.27
  -2   3  -4 3577.34  257.37
   2   3   4 3684.63  257.37
  -2   3  -4 3516.05  257.07
  -2   3  -4 3674.33  257.27
   2   3   4 3742.33  256.97
   3  -3   4 1233.58   85.99
   3  -3   4 1194.08   86.19
  -3  -3  -4 1227.18   83.99
  -3  -3  -4 1224.08   84.09
   3  -3   4 1241.38   85.59
  -3   3  -4 1209.58   85.69
  -3   3  -4 1111.69   85.69
  -3   3  -4 1215.28   85.79
  -3   3  -4 1186.78   85.39
   3   3   4 1139.89   85.49
   3   3   4 1190.08   85.09
   4  -3   4 2319.47  166.18
  -4  -3  -4 2397.76  164.18
   4  -3   4 2729.73  167.68
   4  -3   4 2382.06  166.88
   4  -3   4 2221.58  166.38
  -4   3  -4 2401.96  166.18
   4   3   4 2207.28  166.08
  -4   3  -4 2334.87  166.58
  -4   3  -4 2446.86  166.78
   4   3   4 2159.48  165.48
  -4   3  -4 2390.46  166.48
   4   3   4 2374.56  165.98
   5  -3   4   18.70    4.80
   5  -3   4   11.30    3.40
   5  -3   4   14.50    4.50
   5  -3   4   11.90    3.60
   5  -3   4   15.60    3.70
   5   3   4   11.20    3.00
  -5   3  -4   10.90    3.50
   5   3   4   16.50    3.70
   5   3   4   14.20    2.90
  -5   3  -4   14.10    3.30
  -5   3  -4   14.20    3.40
   6  -3   4    0.90    2.80
   6  -3   4    1.50    2.50
   6  -3   4    3.70    3.30
   6  -3   4   -1.90    1.60
  -6   3  -4    4.80    2.30
   6   3   4   -5.70    2.00
  -6   3  -4   -0.30    2.20
  -6   3  -4   -0.60    1.80
   6   3   4    0.30    1.20
   6   3   4    0.20    1.70
   6   3   4    1.40    2.00
   7  -3   4    1.60    2.50
   7  -3   4    5.00    3.30
   7  -3   4    0.80    2.90
   7  -3   4    1.00    2.30
   7   3   4    0.60    1.20
   7   3   4   -0.60    2.20
   7   3   4    0.10    1.50
  -7   3  -4    2.50    2.20
   7   3   4   -0.50    1.90
  -7   3  -4    6.00    2.60
   8  -3   4  796.22   59.89
   8  -3   4  969.00   64.89
   8  -3   4  838.02   61.49
   8  -3   4  741.83   62.79
   8   3   4  804.22   57.89
   8   3   4  799.92   59.09
  -8   3  -4  828.12   60.09
   8   3   4  868.91   60.49
   8   3   4  799.32   58.29
  -8   3  -4  813.42   59.09
   9  -3   4    3.80    3.80
   9  -3   4   18.30    6.40
   9   3   4   13.00    4.50
  -9   3  -4   11.60    3.20
   9   3   4    9.70    3.60
  -9   3  -4   16.10    3.50
  10  -3   4  156.38   18.50
  10  -3   4  165.48   17.20
 -10   3  -4  169.18   13.60
  10   3   4  171.68   15.80
  10   3   4  150.98   14.60
  10   3   4  196.78   17.90
 -10   3  -4  173.48   14.90
  11  -3   4   30.00    6.50
  11  -3   4   61.49   10.10
  11  -3   4   42.80   10.40
  11   3   4   25.80    6.70
  11   3   4   39.60    9.00
 -11   3  -4   31.00    5.60
  12  -3   4   23.40    6.10
  12  -3   4   10.10    5.80
  12  -3   4   23.40    9.20
  12   3   4   16.20    6.70
  12   3   4    7.70    4.20
  13  -4  -4   14.70    7.60
  13  -4  -4   38.10    9.10
  13   4  -4   31.60    5.30
 -13   4   4   35.30    5.30
  12  -4  -4  122.39   14.10
  12  -4  -4  132.79   18.00
  12   4  -4  113.59   10.20
  12   4  -4  122.09   11.00
  12   4  -4  120.29   11.10
  11  -4  -4   80.39   13.40
  11  -4  -4   66.29   11.20
  11   4  -4   64.19    7.30
  11   4  -4   77.99    7.10
  11   4  -4   85.99    8.10
  10  -4  -4  118.39   14.40
 -10  -4   4  157.58   12.10
  10  -4  -4  176.78   17.10
  10   4  -4  136.19   10.90
  10   4  -4  134.89   12.10
  10   4  -4  125.79   11.00
  10   4  -4  130.79   11.10
   9  -4  -4  162.48   14.90
   9  -4  -4  155.28   15.90
  -9  -4   4  174.38   12.70
   9   4  -4  121.29   11.10
   9   4  -4  140.19   10.70
  -9   4   4  126.59   12.80
   9   4  -4  134.29   12.00
   9   4  -4  119.19   10.90
   8  -4  -4  998.50   68.79
   8  -4  -4  924.41   69.29
  -8  -4   4 1058.59   67.89
   8   4  -4  899.01   64.99
   8   4  -4  835.02   64.09
  -8   4   4  850.41   66.89
   8   4  -4  904.51   65.39
   8   4  -4  914.71   66.09
   7  -4  -4  341.37   30.50
   7  -4  -4  396.26   30.70
  -7  -4   4  389.26   28.80
   7   4  -4  369.46   28.20
  -7   4   4  336.97   29.50
   7   4  -4  366.46   27.30
   7   4  -4  385.16   27.90
   6  -4  -4   -7.60    2.60
   6  -4  -4    0.90    2.70
  -6  -4   4   -1.20    1.40
   6   4  -4   -1.20    1.20
  -6   4   4   -0.30    2.50
   6   4  -4    2.30    2.00
  -6   4   4    0.30    2.50
   6   4  -4    0.30    1.80
   5  -4  -4   51.99    7.30
  -5  -4   4   59.09    7.60
   5  -4  -4   61.09    8.90
   5  -4  -4   56.99    8.70
  -5   4   4   52.29    8.30
   5   4  -4   53.79    4.30
   5   4  -4   59.59    7.20
  -5   4   4   56.09    8.20
   5   4  -4   55.89    5.70
   5   4  -4   49.70    5.80
  -5   4   4   48.20    8.00
   4  -4  -4  927.71   68.89
   4  -4  -4  981.60   68.19
  -4  -4   4  882.81   68.09
  -4  -4   4  971.40   66.49
  -4  -4   4  951.50   67.49
  -4  -4   4  939.41   65.69
   4  -4  -4  921.31   69.09
  -4   4   4  965.20   68.99
   4   4  -4  892.91   67.49
  -4   4   4  947.21   68.79
   4   4  -4  941.21   66.19
  -4   4   4  941.51   69.39
   4   4  -4  957.00   67.19
  -3  -4   4  121.09   11.90
  -3  -4   4  124.49   11.20
  -3  -4   4  147.29   10.80
  -3  -4   4  129.19    9.90
   3  -4  -4  118.89   12.10
  -3  -4   4  136.99   10.80
   3  -4  -4  127.59   11.50
  -3  -4   4  126.59   10.30
   3  -4  -4  130.69   12.60
   3   4  -4  122.59   11.00
  -3   4   4  121.69   12.40
   3   4  -4  146.09   11.70
   3   4  -4  122.39   11.30
  -2  -4   4 1624.74  111.49
   2  -4  -4 1496.65  111.79
  -2  -4   4 1567.94  111.89
  -2  -4   4 1595.74  111.59
   2  -4  -4 1556.94  112.49
   2  -4  -4 1612.44  112.89
  -2  -4   4 1504.95  112.39
  -2  -4   4 1611.14  111.29
  -2  -4   4 1596.64  110.69
   2   4  -4 1584.84  112.09
  -2   4   4 1626.74  112.99
   2   4  -4 1490.75  110.99
   2   4  -4 1649.44  112.09
  -2   4   4 1542.45  112.79
  -2   4   4 1540.25  112.69
   2   4  -4 1652.93  111.89
  -1  -4   4  660.83   47.00
   1  -4  -4  641.54   46.80
   1  -4  -4  638.94   47.60
  -1  -4   4  629.44   47.00
  -1  -4   4  627.94   47.00
  -1  -4   4  612.24   47.50
  -1  -4   4  648.34   46.80
   1   4  -4  696.73   48.20
   1   4  -4  723.83   47.50
   1   4  -4  596.24   46.40
   1   4  -4  621.04   47.10
  -1   4   4  622.54   47.60
  -1   4   4  654.53   47.80
  -1   4   4  637.24   47.80
   0  -4   4  517.65   40.20
   0  -4   4  523.55   40.10
   0  -4  -4  534.65   39.60
   0  -4   4  658.43   41.40
   0  -4  -4  531.05   40.10
   0  -4  -4  532.35   40.40
   0  -4   4  518.05   40.00
   0   4   4  520.85   40.50
   0   4  -4  514.05   39.70
   0   4   4  521.75   40.50
   0   4  -4  511.65   40.10
   0   4  -4  615.24   40.70
   0   4  -4  585.94   40.60
  -1  -4  -4  548.45   39.40
  -1  -4  -4  521.25   39.10
   1  -4   4  543.65   40.30
  -1  -4  -4  537.05   39.00
  -1  -4  -4  576.94   40.10
   1  -4   4  575.04   40.70
   1  -4   4  506.05   39.90
   1  -4   4  490.75   39.80
  -1   4  -4  537.15   40.00
  -1   4  -4  543.05   39.80
   1   4   4  504.85   39.90
   1   4   4  522.65   40.00
  -1   4  -4  616.84   40.50
  -1   4  -4  512.95   40.00
   2  -4   4  811.02   60.79
   2  -4   4  820.82   61.09
  -2  -4  -4  890.51   59.39
  -2  -4  -4  817.32   59.39
   2  -4   4  877.31   61.19
   2  -4   4  814.52   60.49
   2  -4   4  808.82   61.09
   2   4   4  800.22   60.29
  -2   4  -4  775.72   60.59
  -2   4  -4  945.31   61.29
   2   4   4  809.02   60.49
  -3  -4  -4 2512.75  172.98
  -3  -4  -4 2509.05  173.88
   3  -4   4 2567.54  175.98
   3  -4   4 2876.91  176.08
   3  -4   4 2673.73  175.78
   3  -4   4 2336.67  175.08
  -3  -4  -4 2425.56  172.88
   3  -4   4 2385.06  175.98
  -3   4  -4 2409.46  175.18
   3   4   4 2350.36  174.78
   3   4   4 2385.06  174.58
  -3   4  -4 2282.07  175.28
  -3   4  -4 2462.35  175.38
  -3   4  -4 2636.24  175.58
   4  -4   4    1.00    2.00
   4  -4   4   -3.60    2.20
   4  -4   4   -1.60    2.00
   4  -4   4    3.30    3.20
  -4  -4  -4    1.30    1.00
   4   4   4   -2.00    2.10
   4   4   4    3.90    2.00
  -4   4  -4    2.30    2.80
  -4   4  -4    3.50    2.30
  -4   4  -4   -2.20    1.70
   5  -4   4   61.09    8.60
   5  -4   4   53.09    7.60
   5  -4   4   42.00    7.80
   5   4   4   38.60    5.60
  -5   4  -4   44.20    6.30
  -5   4  -4   50.49    7.20
  -5   4  -4   45.10    6.80
   5   4   4   42.50    6.20
   5   4   4   37.20    5.60
   6  -4   4  183.18   15.60
   6  -4   4  145.99   15.60
   6  -4   4  160.58   14.50
   6   4   4  139.49   13.40
  -6   4  -4  147.89   14.10
   6   4   4  140.49   12.80
  -6   4  -4  145.29   13.50
  -6   4  -4  159.38   14.10
   6   4   4  174.78   13.90
   6   4   4  156.48   13.30
   7  -4   4  189.08   16.90
   7   4   4  199.28   15.90
   7   4   4  211.18   16.80
   7   4   4  192.28   14.80
  -7   4  -4  184.58   16.80
   7   4   4  182.38   16.50
   7   4   4  181.78   15.60
  -7   4  -4  195.18   16.30
   8  -4   4   40.70    7.20
   8  -4   4   31.30    5.90
   8  -4   4   21.90    5.90
   8  -4   4   30.40    8.10
   8   4   4   23.90    5.10
  -8   4  -4   29.80    5.00
   8   4   4   24.20    5.10
   8   4   4   18.90    3.10
   8   4   4   21.20    4.50
  -8   4  -4   20.80    4.80
   8   4   4   20.10    3.80
   9  -4   4  126.29   13.10
   9  -4   4  114.59   12.90
   9  -4   4  119.39   16.40
  -9   4  -4  120.59   10.30
   9   4   4   97.39    9.60
   9   4   4   93.49   10.40
  -9   4  -4   87.89   10.30
   9   4   4   92.79    8.10
   9   4   4   94.59    7.80
  10  -4   4   28.10    9.10
  10  -4   4   43.80    9.20
  10  -4   4   39.70    8.70
  10   4   4   41.30    8.00
  10   4   4   35.40    6.40
 -10   4  -4   47.10    7.30
  11  -4   4   29.20    8.40
  11  -4   4   40.50   10.40
  11  -4   4   30.00    7.30
 -11   4  -4   22.30    5.60
  11   4   4   38.40    8.10
  12  -5  -4   37.90    9.60
  12  -5  -4   36.60   12.00
  12   5  -4   47.90    6.30
  11  -5  -4  231.18   23.10
  11  -5  -4  225.18   24.20
  11   5  -4  283.87   20.20
  11   5  -4  233.28   18.70
  10  -5  -4    0.60    5.70
  10  -5  -4   -1.20    4.10
  10   5  -4    1.50    2.60
  10   5  -4    2.00    2.40
  10   5  -4    1.70    1.80
   9  -5  -4  229.78   20.90
   9  -5  -4  191.08   20.70
  -9  -5   4  253.97   18.40
   9   5  -4  207.28   17.70
   9   5  -4  197.38   17.40
   9   5  -4  203.28   16.40
   8  -5  -4    8.50    5.00
  -8  -5   4   23.90    5.00
   8  -5  -4   19.50    6.20
   8   5  -4   24.40    4.50
   8   5  -4   17.80    3.20
   8   5  -4   16.30    3.50
  -7  -5   4    2.80    2.90
   7  -5  -4    5.00    4.40
   7  -5  -4    0.70    3.30
   7   5  -4    1.40    1.60
   7   5  -4    2.80    2.50
   7   5  -4   -2.10    1.70
  -6  -5   4  832.92   58.69
   6  -5  -4  753.52   60.09
   6  -5  -4  959.10   60.79
   6   5  -4  754.12   57.69
   6   5  -4  766.52   57.69
   6   5  -4  734.53   56.79
   5  -5  -4  695.53   52.79
  -5  -5   4  671.33   50.39
  -5  -5   4  713.03   51.69
   5  -5  -4  669.43   52.29
   5   5  -4  708.93   50.19
   5   5  -4  706.63   50.89
   5   5  -4  661.33   48.80
   5   5  -4  707.33   50.89
  -4  -5   4 1841.22  127.79
   4  -5  -4 1769.42  129.29
  -4  -5   4 1813.12  128.79
   4  -5  -4 1831.42  129.59
  -4  -5   4 1911.61  126.99
   4   5  -4 1809.22  126.49
  -4   5   4 1845.62  129.89
   4   5  -4 1682.73  127.79
   4   5  -4 1728.43  127.99
  -3  -5   4  361.86   25.50
  -3  -5   4  345.37   26.30
   3  -5  -4  356.66   28.60
   3  -5  -4  338.37   27.70
  -3  -5   4  371.46   27.50
  -3  -5   4  331.57   25.30
   3  -5  -4  351.46   28.50
  -3  -5   4  332.57   28.10
  -3  -5   4  357.76   27.70
  -3  -5   4  354.96   26.80
   3  -5  -4  352.56   27.60
   3   5  -4  337.67   27.50
  -3   5   4  351.76   29.70
  -3   5   4  351.66   28.80
   3   5  -4  338.87   27.00
   3   5  -4  440.66   28.20
   3   5  -4  381.56   26.60
  -2  -5   4  101.79    9.50
  -2  -5   4  110.39    9.50
   2  -5  -4   98.39   10.50
   2  -5  -4   86.49    9.40
  -2  -5   4  102.49    8.90
  -2  -5   4   94.39   10.20
  -2  -5   4   99.39    8.50
  -2  -5   4   88.89    9.40
   2  -5  -4   93.49    9.50
   2  -5  -4  103.99   10.70
   2   5  -4   97.19    8.80
  -2   5   4  103.49   10.50
  -2   5   4   89.59   10.20
  -2   5   4   99.09   11.10
   2   5  -4   99.69    9.50
   2   5  -4  114.19   10.20
   2   5  -4   95.19    9.70
  -1  -5   4  355.86   26.20
   1  -5  -4  334.77   26.50
   1  -5  -4  312.77   26.50
  -1  -5   4  360.16   27.90
   1  -5  -4  339.87   27.20
  -1  -5   4  355.26   26.50
  -1  -5   4  320.17   27.40
  -1  -5   4  326.27   26.70
   1  -5  -4  380.06   27.70
   1   5  -4  318.07   26.20
  -1   5   4  320.07   27.30
  -1   5   4  338.07   27.80
   1   5  -4  413.26   27.40
   1   5  -4  355.66   27.20
   1   5  -4  360.76   27.20
  -1   5   4  353.26   27.70
   0  -5   4 1713.33  120.29
   0  -5  -4 1547.75  119.49
   0  -5  -4 1771.32  119.59
   0  -5   4 1650.43  120.39
   0  -5   4 1901.21  121.49
   0  -5  -4 1752.32  120.49
   0  -5  -4 1789.62  120.29
   0  -5   4 1646.84  119.89
   0  -5   4 1666.03  120.09
   0   5   4 1594.74  120.39
   0   5  -4 1625.54  120.39
   0   5  -4 1800.82  120.49
   0   5  -4 1875.81  120.79
   0   5   4 1545.85  120.59
   0   5  -4 1573.04  119.69
   0   5   4 1617.74  120.89
   1  -5   4 1200.28   87.09
  -1  -5  -4 1201.68   85.79
   1  -5   4 1360.66   87.89
   1  -5   4 1154.68   87.19
  -1  -5  -4 1165.48   85.39
   1  -5   4 1182.28   87.99
  -1  -5  -4 1158.18   87.49
   1  -5   4 1204.88   86.69
   1  -5   4 1192.58   86.79
  -1  -5  -4 1212.88   85.79
  -1   5  -4 1115.99   86.29
  -1   5  -4 1329.77   87.19
  -1   5  -4 1225.18   86.89
  -1   5  -4 1280.67   87.09
   1   5   4 1105.09   86.49
   2  -5   4  410.16   29.50
  -2  -5  -4  377.06   26.90
   2  -5   4  353.86   28.70
   2  -5   4  364.76   28.60
   2  -5   4  356.06   29.00
  -2  -5  -4  342.47   27.10
  -2  -5  -4  356.66   26.90
   2  -5   4  358.06   29.10
  -2   5  -4  373.36   28.50
   2   5   4  334.77   28.00
   2   5   4  340.77   28.30
  -2   5  -4  437.16   29.30
  -2   5  -4  332.07   28.40
   3  -5   4  136.29   11.80
   3  -5   4  104.69   11.20
  -3  -5  -4  111.79    9.10
   3  -5   4  118.49   11.70
  -3  -5  -4  100.39    7.70
   3  -5   4   89.69   11.10
  -3   5  -4   92.29   10.40
   3   5   4   95.39   10.10
   3   5   4  109.89   10.20
  -3   5  -4   93.59   10.50
   4  -5   4    5.70    2.80
  -4  -5  -4    3.40    2.40
   4  -5   4    0.60    3.00
   4  -5   4    4.00    3.20
   4  -5   4    4.20    3.70
  -4   5  -4    4.60    2.20
   4   5   4    1.80    2.80
   4   5   4    6.40    3.20
   4   5   4    1.60    3.20
  -4   5  -4    2.60    2.50
  -5  -5  -4  867.51   60.29
   5  -5   4  824.62   64.29
   5  -5   4  889.41   64.89
   5  -5   4  838.42   64.79
   5  -5   4  834.52   63.69
   5   5   4  855.71   62.49
  -5   5  -4  882.01   63.69
   5   5   4  849.72   62.99
   5   5   4  875.01   62.49
  -5   5  -4  863.01   63.69
   6  -5   4    1.20    3.60
   6  -5   4   -2.70    3.40
   6  -5   4    5.50    3.60
   6  -5   4    3.00    3.30
  -6   5  -4    1.30    2.70
   6   5   4    1.60    2.20
  -6   5  -4    2.10    2.80
   6   5   4   -6.60    2.20
   6   5   4    0.00    2.60
   7  -5   4  413.66   30.10
   7  -5   4  305.57   29.30
   7  -5   4  351.26   27.90
   7  -5   4  358.56   29.20
   7   5   4  327.07   26.90
  -7   5  -4  321.97   27.50
   7   5   4  325.57   26.20
   7   5   4  338.17   26.80
   7   5   4  325.77   26.50
   8  -5   4    7.70    5.40
   8  -5   4    3.10    5.30
   8  -5   4    0.00    4.00
   8  -5   4    7.10    3.70
   8   5   4    8.20    3.50
   8   5   4    8.40    3.70
  -8   5  -4    6.60    4.00
   8   5   4    3.40    3.40
   8   5   4    4.70    4.00
   9  -5   4   67.89   11.70
   9  -5   4   56.69   10.30
   9  -5   4   47.20    9.40
   9   5   4   41.90    6.70
   9   5   4   42.90    7.20
  -9   5  -4   53.99    8.10
   9   5   4   42.80    4.60
   9   5   4   38.00    6.90
  10  -5   4   66.09   12.20
  10  -5   4  107.99   14.30
  10   5   4   64.79    9.30
  10   5   4   84.09   10.00
 -10   5  -4   78.19   10.40
  11  -6  -4  102.59   18.40
  11   6  -4  101.09    9.20
  11   6  -4  106.29   10.40
  10  -6  -4   24.40    7.20
  10  -6  -4   19.40    6.70
  10   6  -4   11.90    3.50
  10   6  -4   16.80    4.70
   9  -6  -4    5.20    5.90
   9  -6  -4   14.80    6.00
   9   6  -4    9.80    3.10
   9   6  -4    6.20    3.30
  -8  -6   4   35.20    6.50
   8  -6  -4   38.20    8.20
   8  -6  -4   37.70    8.00
   8   6  -4   30.50    6.00
   8   6  -4   38.40    5.80
  -7  -6   4  635.84   48.10
   7  -6  -4  589.24   49.90
   7  -6  -4  615.14   49.60
   7   6  -4  661.73   47.00
   7   6  -4  650.23   47.50
   6  -6  -4   -1.20    3.30
  -6  -6   4    5.40    3.10
   6   6  -4    4.70    2.50
   6   6  -4    2.80    1.40
   6   6  -4    4.80    2.70
  -5  -6   4  570.04   43.50
   5  -6  -4  556.04   44.40
   5  -6  -4  559.44   44.20
   5   6  -4  567.94   41.90
   5   6  -4  561.34   42.50
   5   6  -4  566.64   40.60
   4  -6  -4    2.50    3.20
  -4  -6   4   -0.90    2.50
   4  -6  -4    5.50    4.00
   4   6  -4    0.30    1.70
   4   6  -4   -0.90    1.90
   4   6  -4    0.70    2.30
  -3  -6   4   -1.20    2.50
   3  -6  -4   -0.70    2.40
  -3  -6   4    0.00    0.60
  -3  -6   4   -3.70    1.90
  -3  -6   4   -1.70    2.10
   3  -6  -4    0.40    2.90
   3   6  -4    1.10    2.00
  -3   6   4    0.90    3.10
   3   6  -4    2.90    2.60
   3   6  -4   -0.80    1.90
  -2  -6   4   31.40    3.80
  -2  -6   4   27.60    4.90
  -2  -6   4   28.10    4.60
   2  -6  -4   33.30    6.40
   2  -6  -4   23.40    5.70
  -2  -6   4   27.80    5.10
  -2  -6   4   31.50    6.40
   2  -6  -4   33.30    6.40
   2   6  -4   35.50    5.90
   2   6  -4   34.00    5.10
  -2   6   4   41.50    6.30
   2   6  -4   39.60    6.50
  -2   6   4   43.60    7.30
   1  -6  -4  365.86   27.30
   1  -6  -4  317.67   26.10
  -1  -6   4  335.17   25.60
  -1  -6   4  317.57   27.40
  -1  -6   4  330.67   26.60
   1  -6  -4  330.77   26.80
   1  -6  -4  315.37   26.20
  -1  -6   4  334.37   26.60
  -1  -6   4  363.86   26.20
   1   6  -4  352.96   27.00
   1   6  -4  312.97   26.30
  -1   6   4  339.57   26.30
  -1   6   4  333.17   27.20
   1   6  -4  326.47   25.90
   0  -6   4 1572.34  114.49
   0  -6  -4 1574.44  114.49
   0  -6   4 1540.15  115.19
   0  -6   4 1526.65  115.89
   0  -6   4 1522.65  115.29
   0  -6   4 1552.34  114.69
   0  -6  -4 1656.13  114.69
   0  -6  -4 1656.53  115.19
   0   6  -4 1697.73  115.39
   0   6   4 1495.35  115.19
   0   6  -4 1746.63  114.99
   0   6  -4 1762.42  115.69
   1  -6   4  202.38   19.40
   1  -6   4  212.58   18.80
  -1  -6  -4  207.68   17.40
  -1  -6  -4  235.28   18.70
  -1  -6  -4  196.48   18.70
   1  -6   4  197.98   19.10
   1  -6   4  258.27   20.50
   1   6   4  215.98   18.90
  -1   6  -4  250.07   19.70
  -1   6  -4  238.98   19.40
   2  -6   4   42.30    7.90
   2  -6   4   45.20    8.50
  -2  -6  -4   48.40    5.20
  -2  -6  -4   66.69    6.00
  -2  -6  -4   48.00    6.50
   2  -6   4   51.89    8.40
   2  -6   4   35.30    7.80
  -2   6  -4   49.90    8.00
  -2   6  -4   52.79    7.90
   2   6   4   46.50    7.80
   2   6   4   56.59    7.90
   3  -6   4   39.10    7.60
   3  -6   4   43.30    8.10
  -3  -6  -4   47.90    5.40
   3  -6   4   39.90    7.60
   3  -6   4   45.40    8.30
  -3   6  -4   43.60    7.50
   3   6   4   43.30    7.30
  -3   6  -4   46.10    7.80
   3   6   4   45.70    6.70
   4  -6   4   59.49    9.50
   4  -6   4   52.99    9.50
   4  -6   4   65.49    9.50
  -4  -6  -4   62.89    6.10
   4  -6   4   57.49    9.20
  -4   6  -4   63.59    9.00
   4   6   4   53.19    7.50
   4   6   4   74.09    9.10
  -4   6  -4   61.79   10.20
   5  -6   4   25.50    6.50
   5  -6   4   23.70    6.30
   5  -6   4   20.80    6.40
   5  -6   4   17.90    5.20
   5   6   4   14.70    4.50
  -5   6  -4   11.10    4.50
   5   6   4   21.40    5.30
  -5   6  -4   24.20    5.80
   6  -6   4  568.54   43.00
   6  -6   4  485.05   42.10
   6  -6   4  524.75   41.40
   6  -6   4  530.35   42.40
   6   6   4  511.35   39.60
  -6   6  -4  499.75   41.00
   6   6   4  516.95   39.80
   6   6   4  566.14   40.30
   7  -6   4    5.50    4.10
   7  -6   4   10.80    4.60
   7  -6   4   10.90    5.10
   7  -6   4   17.70    6.10
   7   6   4    6.50    3.50
   7   6   4   12.80    4.90
  -7   6  -4   -2.60    3.20
   7   6   4    3.20    3.90
   7   6   4    2.80    3.90
   8  -6   4   24.80    7.30
   8  -6   4   36.90    8.70
   8  -6   4   32.50    7.90
  -8   6  -4   22.90    6.10
   8   6   4   31.60    7.20
   8   6   4   22.60    5.30
   8   6   4   29.30    5.70
   8   6   4   33.40    6.40
   9  -6   4   -6.10    4.20
   9  -6   4   -8.20    5.10
   9  -6   4   -7.60    4.10
   9   6   4    2.70    2.60
   9   6   4   -1.00    1.80
  -9   6  -4   -3.50    4.00
  10  -7  -4    7.50    5.30
  10  -7  -4    8.40    6.20
  10   7  -4    4.90    3.50
  10   7  -4    8.50    3.70
   9  -7  -4   48.00   10.80
   9  -7  -4   53.19   10.80
   9   7  -4   55.09    7.00
   9   7  -4   44.40    7.10
   8  -7  -4  246.58   24.30
   8  -7  -4  247.08   24.80
   8   7  -4  274.67   21.60
   8   7  -4  252.37   20.70
   7  -7  -4  174.48   16.40
   7  -7  -4  127.89   14.90
  -7  -7   4  148.59   14.20
   7   7  -4  135.09   13.00
   7   7  -4  119.39   11.90
   7   7  -4  124.89    9.40
  -6  -7   4  412.66   31.40
   6  -7  -4  364.46   32.00
   6  -7  -4  342.47   31.80
   6   7  -4  364.56   29.20
   6   7  -4  401.86   27.80
   6   7  -4  369.76   29.90
   5  -7  -4   -1.10    3.90
  -5  -7   4    7.10    3.60
   5   7  -4    4.00    2.80
   5   7  -4    3.90    2.20
   5   7  -4    6.40    3.60
  -4  -7   4    3.90    3.00
   4  -7  -4    2.60    3.50
   4   7  -4    9.60    2.90
  -4   7   4    9.80    4.50
   4   7  -4    5.80    3.10
   4   7  -4    4.10    2.80
   3  -7  -4   64.89   10.30
  -3  -7   4  101.89    8.30
  -3  -7   4   82.59   12.00
   3  -7  -4   72.39   10.70
  -3  -7   4   87.99    9.60
   3   7  -4   73.49    8.90
   3   7  -4   83.19    9.40
  -3   7   4  117.49   10.80
   3   7  -4   82.19    9.20
  -2  -7   4    0.90    1.50
  -2  -7   4    0.30    2.90
  -2  -7   4    5.10    3.20
   2  -7  -4    4.70    3.30
   2  -7  -4    2.00    3.20
  -2  -7   4    5.00    2.60
  -2  -7   4    3.10    3.00
   2   7  -4    0.20    2.40
  -2   7   4    4.70    3.00
   2   7  -4   -0.70    2.30
   2   7  -4    4.00    2.80
  -1  -7   4  356.36   28.40
  -1  -7   4  339.87   27.50
  -1  -7   4  351.06   28.20
   1  -7  -4  359.36   28.50
   1  -7  -4  357.36   28.80
  -1  -7   4  344.07   29.50
   1   7  -4  344.37   28.30
  -1   7   4  368.46   28.30
  -1   7   4  330.47   30.10
   1   7  -4  380.36   29.00
   0  -7  -4   88.19   10.00
   0  -7  -4  106.39   10.40
   0  -7  -4   70.39    8.70
   0  -7   4   69.69   10.10
   0  -7   4   64.59    9.90
   0  -7   4   96.89   10.70
   0   7   4   88.49    9.10
   0   7  -4   94.99   10.30
   0   7  -4   87.19   10.10
  -1  -7  -4    5.40    3.10
   1  -7   4   -0.50    3.40
  -1  -7  -4   -0.40    2.70
   1  -7   4    3.20    3.20
   1  -7   4    1.50    3.00
  -1  -7  -4   -2.80    2.30
   1  -7   4    1.50    3.20
  -1   7  -4    2.20    3.80
   1   7   4   -4.90    3.00
  -2  -7  -4  137.19   12.00
   2  -7   4  143.59   14.80
   2  -7   4  155.68   15.30
   2  -7   4  157.98   15.70
  -2  -7  -4  182.68   12.40
  -2  -7  -4  138.89   13.30
   2  -7   4  135.49   14.90
  -2   7  -4  128.59   14.20
   2   7   4  126.79   13.60
  -2   7  -4  178.08   15.60
   3  -7   4    2.60    3.50
   3  -7   4    7.10    4.10
   3  -7   4    1.60    4.20
   3  -7   4    2.90    3.00
  -3  -7  -4    3.30    3.10
  -3   7  -4    1.80    3.20
  -3   7  -4    0.10    3.00
   3   7   4    0.80    3.50
   4  -7   4  174.28   18.30
   4  -7   4  178.88   17.20
   4  -7   4  199.08   18.20
   4  -7   4  187.88   18.10
  -4  -7  -4  164.28   14.10
  -4   7  -4  152.78   16.20
   4   7   4  178.58   15.60
  -4   7  -4  156.98   16.10
   5  -7   4    3.70    4.60
  -5  -7  -4    0.70    2.20
   5  -7   4    2.90    3.70
   5  -7   4    5.50    4.50
   5  -7   4    0.40    3.10
   5   7   4    1.30    3.90
  -5   7  -4    3.00    3.40
  -5   7  -4    1.20    3.10
   6  -7   4   60.39   11.50
   6  -7   4   61.09   11.10
   6  -7   4   88.19   13.20
  -6  -7  -4   73.39    6.80
   6  -7   4   60.69   10.50
   6   7   4   65.89    8.50
  -6   7  -4   69.39   10.50
   7  -7   4  113.89   16.80
   7  -7   4  152.58   16.80
   7  -7   4  117.59   17.00
  -7   7  -4  133.19   14.30
   7   7   4  147.29   14.40
   8  -7   4   17.10    8.40
   8  -7   4   11.50    6.20
   8  -7   4    5.50    6.90
   8   7   4   17.70    4.70
  -8   7  -4   21.90    6.50
   9  -8  -4   -3.50    5.80
   9  -8  -4   -4.50    4.80
   9   8  -4   -1.60    3.00
   9   8  -4   -6.10    3.70
   8  -8  -4   42.90    9.60
   8   8  -4   52.59    7.40
   7  -8  -4    6.20    5.90
   7  -8  -4    6.80    5.90
   7   8  -4    5.30    4.40
   7   8  -4   20.30    4.20
   6  -8  -4   -1.40    4.50
   6  -8  -4    2.10    4.40
  -6  -8   4    0.80    4.00
   6   8  -4    2.30    2.50
   6   8  -4   -3.40    2.10
   6   8  -4    0.10    3.20
   5  -8  -4   17.00    6.40
  -5  -8   4   11.90    4.80
   5  -8  -4   13.10    6.40
   5   8  -4   18.60    4.70
   5   8  -4    6.40    3.50
   5   8  -4   10.20    4.10
  -4  -8   4  105.89   12.90
   4  -8  -4  114.39   14.90
   4  -8  -4  104.69   12.60
  -4   8   4  116.09   12.40
   4   8  -4  108.79   11.80
   4   8  -4  120.19   11.90
   4   8  -4  113.59   10.90
  -3  -8   4   10.20    3.80
   3  -8  -4   16.70    5.80
  -3  -8   4   15.60    3.00
   3  -8  -4   16.20    6.00
  -3   8   4   19.80    5.30
   3   8  -4   13.10    4.90
   3   8  -4    8.70    3.80
  -2  -8   4  113.39   13.20
  -2  -8   4  101.09   10.30
   2  -8  -4  114.09   12.50
  -2  -8   4  100.09    8.90
   2  -8  -4  113.19   13.00
  -2  -8   4  102.79   11.30
  -2  -8   4  128.49   11.30
   2   8  -4  103.09   11.60
  -2   8   4  121.29   12.20
   2   8  -4  117.39   12.00
  -1  -8   4    5.90    4.00
   1  -8  -4   13.10    5.40
  -1  -8   4    2.70    4.10
  -1  -8   4   10.10    3.20
   1  -8  -4   11.10    4.20
  -1  -8   4   12.10    4.90
  -1  -8   4    2.00    4.10
   1   8  -4    7.10    4.30
  -1   8   4    9.10    4.50
   1   8  -4    6.80    4.30
   0  -8  -4   34.90    6.20
   0  -8   4   60.99    9.70
   0  -8  -4   41.40    7.00
   0  -8   4   54.39    9.20
   0  -8  -4   44.50    7.50
   0  -8   4   60.09    7.80
   0  -8   4   47.40    7.80
   0   8  -4   46.50    8.20
   0   8   4   58.79    8.10
   0   8  -4   47.80    8.30
  -1  -8  -4   68.29    7.40
   1  -8   4   40.50    8.10
   1  -8   4   57.19    8.20
   1  -8   4   45.50    8.70
  -1  -8  -4   50.29    7.00
  -1  -8  -4   29.80    5.50
   1  -8   4   37.00    8.50
  -1   8  -4   40.50    8.00
  -1   8  -4   55.69    9.00
   1   8   4   34.70    7.40
   2  -8   4    4.00    3.70
   2  -8   4    6.90    4.10
   2  -8   4    4.80    3.70
  -2  -8  -4    8.10    2.40
   2  -8   4   16.10    5.60
  -2   8  -4   13.50    4.10
  -2   8  -4    3.60    4.00
   2   8   4    8.10    4.40
   3  -8   4   18.80    5.50
   3  -8   4   26.70    7.30
   3  -8   4   27.20    7.10
   3  -8   4   22.90    5.80
  -3   8  -4   13.50    5.30
  -3   8  -4   17.10    5.60
   4  -8   4    9.50    6.40
  -4  -8  -4   20.80    5.20
   4  -8   4   19.40    6.40
   4  -8   4   25.20    7.10
   4  -8   4   30.40    7.40
  -4   8  -4   19.50    5.90
  -4   8  -4   34.80    7.10
   4   8   4    9.90    4.30
   5  -8   4    7.50    5.20
   5  -8   4   11.10    5.40
   5  -8   4    4.60    5.80
  -5   8  -4    6.60    3.90
   6  -8   4   70.79   12.80
   6  -8   4   61.69   11.60
   6  -8   4   72.59   12.90
  -6   8  -4   77.79   11.80
   7  -8   4    4.70    6.80
   7  -8   4    9.40    6.20
   7  -8   4    6.90    5.80
   7   8   4    0.80    3.30
  -7   8  -4   10.20    4.50
   6  -9  -4    5.10    6.60
   6  -9  -4    8.80    6.50
   6   9  -4   -1.80    3.80
   6   9  -4    5.90    3.80
   5  -9  -4   72.49   11.60
   5  -9  -4   40.60    9.00
   5   9  -4   60.39    9.70
   5   9  -4   47.10    8.30
   4  -9  -4   36.10    8.30
   4  -9  -4   38.40    8.40
   4   9  -4   33.00    6.90
   4   9  -4   26.40    6.70
  -3  -9   4   18.70    5.90
   3  -9  -4   18.50    6.50
   3  -9  -4   23.00    6.10
   3   9  -4   19.90    6.10
   3   9  -4   25.10    6.10
  -2  -9   4   35.80    5.90
  -2  -9   4   23.40    7.20
   2  -9  -4   22.50    6.70
  -2   9   4   29.10    6.40
   2   9  -4   22.70    5.60
   2   9  -4   31.10    6.40
  -1  -9   4    3.00    3.50
  -1  -9   4    1.50    2.90
   1  -9  -4    0.50    3.60
  -1  -9   4    4.70    5.20
   1  -9  -4    1.10    3.80
  -1  -9   4   -0.50    4.00
   1   9  -4   -0.70    3.20
   1   9  -4    1.00    3.70
   0  -9   4   56.19    9.90
   0  -9   4   59.09   11.50
   0  -9   4   65.99    9.70
   0  -9   4   49.40    7.90
   0  -9  -4   61.49    8.70
   0  -9  -4   84.89    8.80
   0   9  -4   53.89    9.40
   0   9  -4   68.19   10.40
   1  -9   4    4.10    3.70
   1  -9   4    4.70    4.90
   1  -9   4    1.70    4.80
   1  -9   4    5.20    4.00
  -1  -9  -4    5.00    3.40
  -1  -9  -4    4.30    3.30
  -1   9  -4    5.40    3.60
  -1   9  -4    9.40    4.10
   2  -9   4   -4.40    4.80
   2  -9   4    2.80    4.00
   2  -9   4    2.60    5.50
  -2   9  -4    7.10    4.70
  -2   9  -4   -8.30    3.70
   3  -9   4   31.10    7.80
   3  -9   4   21.00    6.90
   3  -9   4   26.20    7.50
  -3   9  -4   32.80    7.30
  -3   9  -4   33.80    8.70
   4  -9   4   50.69   10.10
   4  -9   4   32.10    8.00
   4  -9   4   48.60    9.80
  -4   9  -4   29.30    7.40
   5  -9   4   10.40    7.90
   5  -9   4   18.60    7.60
   5  -9   4   16.40    7.10
  -5   9  -4   14.60    6.00
   2 -10  -4   41.20    8.10
   2 -10  -4   46.30    8.10
   2  10  -4   27.70    7.70
   1 -10  -4   20.70    6.00
   1 -10  -4   21.10    6.00
  -1 -10   4   15.30    6.00
   1  10  -4   32.40    7.40
   0 -10  -4    3.90    4.10
   0 -10  -4   -7.60    4.10
   0 -10   4    1.60    4.40
   0 -10   4   10.20    5.00
   0  10  -4    3.90    4.20
   0  10  -4   -2.80    4.10
  14   0  -5    0.40    5.60
  13   0  -5    0.20    5.10
  13   0  -5   -1.80    3.60
 -12   0   5   -0.60    1.20
  12   0  -5    2.50    3.20
 -12   0   5   -0.30    1.60
 -12   0   5   -2.20    1.80
  11   0  -5    0.80    3.20
 -11   0   5    2.00    1.70
 -11   0   5   -1.90    1.70
  11   0  -5   -2.80    3.00
  10   0  -5    2.00    2.50
 -10   0   5    1.20    1.70
  10   0  -5   -3.10    2.70
 -10   0   5    2.00    2.10
   9   0  -5   -0.50    2.40
  -9   0   5   -5.10    2.30
  -9   0   5    0.90    1.30
   9   0  -5   -2.00    2.20
  -9   0   5    0.20    1.40
  -8   0   5    3.90    2.80
  -8   0   5   -1.30    1.40
  -8   0   5    1.10    0.90
   8   0  -5   -0.10    3.50
   8   0  -5    1.50    2.70
  -7   0   5    0.00    1.40
  -7   0   5   -0.80    2.30
   7   0  -5    0.00    2.50
   7   0  -5   -1.00    1.80
   6   0  -5   -2.10    1.50
  -6   0   5    0.80    1.40
  -6   0   5    0.70    1.10
  -6   0   5    0.30    1.90
  -6   0   5   -1.40    1.10
   6   0  -5    4.00    2.20
   5   0  -5    2.10    2.10
  -5   0   5    1.90    1.20
  -5   0   5    1.00    1.50
  -5   0   5    0.30    1.30
   5   0  -5    6.00    2.30
  -5   0   5    2.70    2.00
  -4   0   5   -1.10    0.80
  -4   0   5    1.10    1.90
   4   0  -5   -1.20    1.60
   4   0  -5    0.50    2.00
  -4   0   5   -1.80    1.30
  -3   0   5    1.30    1.50
  -3   0   5   -0.50    1.20
   3   0  -5   -0.40    1.70
   3   0  -5    0.90    1.90
  -3   0   5    1.20    1.90
  -2   0   5    0.50    1.20
   2   0  -5    0.80    1.70
  -2   0   5    0.60    1.30
   2   0  -5    0.70    1.80
  -2   0   5    1.10    1.60
   1   0  -5    0.90    1.80
   1   0  -5    0.40    1.80
  -1   0   5    2.00    1.40
   1   0  -5    0.50    0.80
  -1   0   5    2.30    1.60
  -1   0   5    1.90    1.30
  -1   0   5   -1.20    1.10
   0   0  -5    0.20    0.90
   0   0   5    0.00    1.10
   0   0   5    0.00    1.10
   0   0  -5    0.90    1.20
   0   0  -5    3.00    1.60
   0   0   5    0.80    1.10
   0   0   5    0.60    1.20
   1   0   5    2.90    1.60
  -1   0  -5   -0.80    0.70
  -1   0  -5    0.00    1.00
   1   0   5    0.00    1.30
   1   0   5   -0.70    1.30
  -1   0  -5   -1.00    1.10
   1   0   5    0.10    1.40
  -2   0  -5    0.10    1.10
   2   0   5    0.20    1.20
   2   0   5   -1.90    0.80
  -2   0  -5    1.60    1.20
  -2   0  -5   -1.10    0.80
   2   0   5   -0.40    1.10
   3   0   5   -1.20    1.30
  -3   0  -5    0.00    1.70
   3   0   5   -1.70    1.30
  -3   0  -5    0.70    0.90
  -3   0  -5    1.00    1.60
   3   0   5   -0.30    1.00
  -3   0  -5   -1.10    1.00
  -4   0  -5   -1.80    1.20
   4   0   5   -0.40    1.50
  -4   0  -5   -2.10    1.50
   4   0   5   -0.10    1.50
   4   0   5   -3.20    1.70
  -4   0  -5    0.00    1.60
  -5   0  -5    1.50    1.70
  -5   0  -5   -0.30    1.70
   5   0   5    0.50    1.50
  -5   0  -5    1.50    1.30
   5   0   5    1.40    2.00
   5   0   5    1.40    2.40
   6   0   5    0.60    1.40
  -6   0  -5   -0.90    1.20
   6   0   5   -1.00    2.00
   6   0   5    0.90    2.10
  -6   0  -5   -2.30    1.20
   7   0   5    1.40    2.80
   7   0   5   -0.60    1.50
  -7   0  -5    1.30    1.30
   7   0   5   -1.50    2.40
   8   0   5    2.00    2.90
   8   0   5   -0.40    1.50
  -8   0  -5   -2.00    0.90
   9   0   5    1.90    1.20
   9   0   5   -0.90    2.40
   9   0   5    0.10    3.50
  10   0   5   -7.70    3.50
  10   0   5    1.90    3.40
  11   0   5    1.60    4.80
  11   0   5   -0.20    3.60
  12   0   5    3.80    4.30
  12   0   5   -4.00    5.20
  14  -1  -5   -8.20    4.20
  14  -1  -5   -3.60    4.40
  14   1  -5    1.70    3.70
  14   1  -5   -0.30    2.70
  14   1  -5   -2.30    4.60
  13  -1  -5    7.30    4.70
  13   1  -5   16.00    6.40
  13   1  -5    4.60    3.90
  12  -1  -5    8.70    4.30
  12  -1  -5    6.10    4.60
  12   1  -5    8.90    5.10
  12   1  -5    6.50    3.70
 -12   1   5   16.50    2.70
 -12   1   5   11.50    3.00
  11  -1  -5   47.30    9.40
 -11  -1   5   47.50    4.70
  11  -1  -5   44.00    7.70
 -11   1   5   56.39    5.20
 -11   1   5   36.10    5.30
  11   1  -5   34.90    6.60
  11   1  -5   52.49    8.60
 -10  -1   5  307.07   21.10
 -10  -1   5  269.87   24.50
  10  -1  -5  255.77   25.10
  10  -1  -5  269.47   24.30
 -10  -1   5  368.06   22.70
 -10   1   5  257.37   22.70
  10   1  -5  315.57   25.10
  10   1  -5  298.37   23.70
  -9  -1   5   10.10    1.40
   9  -1  -5    3.10    3.20
   9  -1  -5   13.20    3.90
  -9  -1   5   15.80    3.00
   9   1  -5   14.80    3.80
  -9   1   5   13.70    2.70
   9   1  -5    8.90    3.70
  -9   1   5    8.30    2.70
   8  -1  -5  908.81   66.29
  -8  -1   5  959.80   66.59
   8  -1  -5  833.72   65.29
  -8  -1   5  841.72   63.49
  -8  -1   5  921.11   64.79
  -8   1   5  943.51   64.69
  -8   1   5  879.61   67.29
   8   1  -5  913.21   65.39
   8   1  -5  951.30   66.39
  -8   1   5  932.11   65.29
  -7  -1   5 1641.24  114.69
   7  -1  -5 1860.21  117.29
  -7  -1   5 1529.25  113.49
  -7  -1   5 1676.23  116.09
   7  -1  -5 1465.85  115.69
   7   1  -5 1627.24  115.79
  -7   1   5 1601.24  116.99
  -7   1   5 1657.93  115.19
  -7   1   5 1590.84  114.49
   7   1  -5 1639.74  115.19
  -7   1   5 1646.54  115.19
  -6  -1   5 1683.63  118.19
  -6  -1   5 1639.94  117.09
  -6  -1   5 1646.74  115.99
  -6  -1   5 1677.03  116.19
   6  -1  -5 1767.92  118.89
  -6   1   5 1562.44  118.89
   6   1  -5 1652.23  117.89
  -6   1   5 1703.83  117.69
  -6   1   5 1607.54  116.89
  -6   1   5 1671.93  117.59
   6   1  -5 1668.83  117.39
   5  -1  -5  155.18   12.50
  -5  -1   5  149.19   11.20
  -5  -1   5  133.29   11.90
  -5  -1   5  141.39   11.50
   5   1  -5  134.69   11.80
   5   1  -5  131.69   11.60
  -5   1   5  131.19   12.60
  -5   1   5  143.29   12.00
   5   1  -5  126.09   10.90
  -5   1   5  142.19   11.70
  -5   1   5  136.29   11.20
   4  -1  -5 2214.38  146.59
  -4  -1   5 2037.70  144.89
  -4  -1   5 2056.09  145.79
   4  -1  -5 2166.78  146.99
  -4  -1   5 2101.09  146.29
   4   1  -5 2008.70  145.39
  -4   1   5 2043.30  146.39
  -4   1   5 2050.19  146.99
   4   1  -5 2093.49  146.09
  -4   1   5 2003.00  145.59
  -3  -1   5 3740.33  285.47
   3  -1  -5 4179.58  286.87
  -3  -1   5 4092.69  286.67
  -3  -1   5 3692.93  286.17
   3  -1  -5 4428.86  287.37
  -3  -1   5 3899.31  286.27
   3   1  -5 4601.64  286.67
  -3   1   5 4058.89  286.87
   3   1  -5 3891.21  285.87
   3   1  -5 4652.13  286.67
  -3   1   5 3931.01  287.17
  -2  -1   5 1674.83  125.99
  -2  -1   5 1707.03  126.09
  -2  -1   5 1668.73  125.49
   2  -1  -5 2099.19  127.19
   2  -1  -5 2028.30  126.79
  -2  -1   5 1713.93  126.29
   2   1  -5 1930.01  126.39
   2   1  -5 1665.43  125.69
   2   1  -5 1885.01  126.39
  -2   1   5 1685.33  126.39
  -2   1   5 1593.54  126.59
  -2   1   5 1744.93  125.79
   2   1  -5 1940.01  126.19
  -1  -1   5  382.36   29.00
   1  -1  -5  443.66   29.80
  -1  -1   5  473.35   29.40
  -1  -1   5  356.26   28.50
  -1  -1   5  388.96   29.10
   1  -1  -5  385.36   29.20
   1   1  -5  358.96   28.70
   1   1  -5  468.85   29.60
   1   1  -5  348.47   28.50
  -1   1   5  365.96   29.10
  -1   1   5  350.46   29.30
   0  -1   5 1972.30  136.19
   0  -1   5 2121.19  135.99
   0  -1   5 1779.42  135.49
   0  -1  -5 1929.31  135.99
   0  -1   5 1923.81  136.09
   0   1  -5 1848.62  135.59
   0   1   5 2100.49  135.59
   0   1  -5 1824.32  135.39
   0   1  -5 1955.70  135.59
   0   1   5 1961.30  136.09
   0   1   5 1833.52  136.29
   1  -1   5 2299.37  177.38
   1  -1   5 2374.26  177.18
   1  -1   5 2778.02  177.48
  -1  -1  -5 2561.94  177.38
   1  -1   5 2427.56  176.78
  -1   1  -5 2475.45  177.58
   1   1   5 2493.75  177.78
   1   1   5 2699.73  176.98
  -1   1  -5 2570.84  176.98
   1   1   5 2659.83  177.58
  -1   1  -5 2335.07  176.98
  -1   1  -5 2361.86  176.98
   1   1   5 2848.42  177.48
  -2  -1  -5 1100.99   79.49
   2  -1   5 1083.49   79.79
   2  -1   5 1272.57   80.49
   2  -1   5 1120.59   80.59
  -2  -1  -5 1157.08   80.29
   2  -1   5 1107.69   80.59
  -2   1  -5 1112.29   80.09
  -2   1  -5 1065.79   80.49
  -2   1  -5 1117.79   79.99
   2   1   5 1083.49   80.79
  -2   1  -5 1042.00   80.19
   2   1   5 1160.18   80.49
   2   1   5 1266.97   80.69
  -3  -1  -5  210.08   16.10
   3  -1   5  204.78   16.70
   3  -1   5  190.68   15.80
   3  -1   5  185.88   16.10
   3  -1   5  223.18   17.10
  -3  -1  -5  213.88   15.50
  -3   1  -5  209.78   16.00
  -3   1  -5  203.48   16.20
  -3   1  -5  209.08   16.60
   3   1   5  204.88   16.40
   3   1   5  219.58   16.80
  -3   1  -5  214.38   16.70
   3   1   5  199.28   15.80
   4  -1   5 1293.77   98.39
   4  -1   5 1622.64  100.29
  -4  -1  -5 1410.36   98.39
   4  -1   5 1374.66   98.89
   4  -1   5 1390.86   99.59
  -4  -1  -5 1451.95   97.99
   4   1   5 1494.35   99.69
   4   1   5 1223.78   98.89
  -4   1  -5 1424.46   98.59
  -4   1  -5 1418.16   98.89
  -4   1  -5 1381.06   99.19
  -4   1  -5 1340.47   99.49
   4   1   5 1363.96   98.39
   5  -1   5  324.57   25.10
   5  -1   5  322.07   26.20
   5  -1   5  384.26   27.20
   5  -1   5  324.27   25.50
  -5  -1  -5  352.56   24.30
  -5  -1  -5  333.77   24.60
  -5   1  -5  338.67   25.40
  -5   1  -5  333.77   26.20
  -5   1  -5  334.47   25.70
   5   1   5  327.87   24.90
   5   1   5  401.96   26.80
  -5   1  -5  324.37   24.90
   5   1   5  305.37   25.50
  -6  -1  -5  200.78   14.60
   6  -1   5  201.88   16.20
   6  -1   5  186.28   16.90
   6  -1   5  187.98   15.70
   6  -1   5  222.78   18.00
   6   1   5  172.18   16.30
  -6   1  -5  222.78   16.40
  -6   1  -5  211.08   15.50
   6   1   5  198.48   15.50
  -6   1  -5  211.38   16.10
   7  -1   5   16.40    3.10
   7  -1   5   14.70    3.20
   7  -1   5   16.30    4.90
   7   1   5   10.80    3.30
  -7   1  -5   11.80    2.40
   7   1   5   13.40    2.70
   7   1   5   16.90    4.30
  -7   1  -5   13.90    3.30
   8  -1   5   15.00    4.80
   8  -1   5   17.20    3.50
   8  -1   5   23.70    4.10
   8   1   5   28.70    5.90
   8   1   5   18.40    3.00
   8   1   5   22.40    4.70
  -8   1  -5   24.50    4.00
   9  -1   5    2.40    5.50
   9  -1   5    3.10    2.00
   9  -1   5   -0.10    3.60
   9  -1   5    2.20    2.40
   9   1   5    2.40    3.00
  -9   1  -5    5.10    2.30
  10  -1   5    8.80    4.00
  10  -1   5    6.60    4.80
  10  -1   5    9.20    2.90
  10   1   5   11.60    4.50
  10   1   5    9.80    5.60
  11  -1   5   32.00    9.00
  11  -1   5   22.30    5.40
  11   1   5   22.60    7.20
  11   1   5   14.80    5.70
  12  -1   5   11.80    7.50
  12  -1   5   11.80    5.90
  12   1   5   -5.10    6.00
  12   1   5    7.50    4.60
  14  -2  -5  151.48   21.70
  14  -2  -5  153.18   15.90
  14   2  -5  155.38   15.60
  14   2  -5  135.49   13.70
  14   2  -5  141.19   13.20
  13  -2  -5  101.39   14.30
  13  -2  -5  123.39   16.60
  13   2  -5  112.99   13.10
 -13   2   5  114.19    9.70
  13   2  -5  127.09   11.40
  13   2  -5  122.89   11.80
  12  -2  -5   13.40    5.80
  12  -2  -5    7.90    4.10
 -12   2   5   17.60    4.70
  12   2  -5   12.20    4.30
  12   2  -5    3.10    2.60
  12   2  -5   20.90    4.70
  11  -2  -5  296.17   27.40
 -11  -2   5  348.87   24.70
  11  -2  -5  286.27   28.50
  11   2  -5  318.47   26.50
 -11   2   5  392.06   25.40
 -11   2   5  400.36   31.40
 -11   2   5  320.07   25.80
  11   2  -5  333.97   27.20
  11   2  -5  299.77   25.80
 -10  -2   5  637.34   39.90
  10  -2  -5  507.35   41.90
  10  -2  -5  537.55   43.30
 -10   2   5  620.64   39.90
  10   2  -5  506.95   40.10
  10   2  -5  514.35   41.10
 -10   2   5  487.55   40.60
  10   2  -5  501.35   40.20
   9  -2  -5    7.40    4.30
  -9  -2   5   17.10    3.50
  -9  -2   5   12.30    3.60
   9  -2  -5   10.20    4.00
  -9   2   5   10.40    3.30
   9   2  -5   13.90    3.80
   9   2  -5   12.20    3.20
  -9   2   5   11.20    2.70
   9   2  -5   14.30    3.40
   8  -2  -5  391.86   30.40
  -8  -2   5  341.87   27.90
   8  -2  -5  340.17   28.90
  -8  -2   5  366.96   27.40
   8   2  -5  361.16   27.80
   8   2  -5  370.96   27.50
  -8   2   5  376.66   28.10
   8   2  -5  367.46   28.10
  -8   2   5  357.16   28.30
   7  -2  -5  135.59   13.50
   7  -2  -5  205.68   15.60
   7  -2  -5  177.68   15.80
  -7  -2   5  160.28   13.80
  -7  -2   5  157.28   13.30
   7   2  -5  142.69   12.60
   7   2  -5  171.08   13.80
  -7   2   5  180.88   14.60
   7   2  -5  176.68   13.50
   7   2  -5  153.18   13.50
  -7   2   5  157.48   14.10
  -7   2   5  151.28   15.40
   6  -2  -5 1366.26   91.39
   6  -2  -5 1408.26   90.99
  -6  -2   5 1238.08   89.29
  -6  -2   5 1240.88   89.49
   6  -2  -5 1179.18   89.49
  -6   2   5 1217.68   91.29
   6   2  -5 1124.09   88.59
  -6   2   5 1268.47   90.09
   6   2  -5 1213.48   89.39
   6   2  -5 1296.37   89.19
  -6   2   5 1286.27   90.29
   6   2  -5 1276.97   89.29
  -5  -2   5 1041.10   73.89
  -5  -2   5 1017.40   72.19
  -5  -2   5 1065.79   72.59
   5  -2  -5 1097.29   74.99
   5  -2  -5  907.71   73.79
  -5  -2   5 1030.60   73.99
   5  -2  -5 1190.98   75.79
   5   2  -5  999.60   73.49
  -5   2   5 1043.30   74.49
  -5   2   5 1038.60   74.69
   5   2  -5  908.21   73.19
  -5   2   5  994.30   75.39
   5   2  -5 1046.30   73.69
   5   2  -5 1138.59   74.29
  -4  -2   5  426.66   31.80
  -4  -2   5  419.36   31.20
   4  -2  -5  500.85   33.60
  -4  -2   5  444.16   30.70
  -4  -2   5  415.26   31.90
   4  -2  -5  457.35   32.90
  -4   2   5  429.26   33.20
  -4   2   5  413.56   32.60
   4   2  -5  402.56   31.40
   4   2  -5  408.66   31.70
   4   2  -5  463.85   32.10
   4   2  -5  420.06   31.50
  -4   2   5  401.06   32.20
   3  -2  -5 1059.59   65.19
  -3  -2   5  877.61   63.19
  -3  -2   5  867.61   63.79
  -3  -2   5  810.32   64.09
  -3  -2   5  871.41   63.89
   3  -2  -5  979.80   65.39
   3   2  -5  996.20   64.39
  -3   2   5  766.52   64.89
   3   2  -5  941.81   64.29
  -3   2   5  852.71   64.69
   3   2  -5  851.51   63.79
  -2  -2   5  146.79   11.90
  -2  -2   5  151.38   12.60
  -2  -2   5  158.68   12.50
  -2  -2   5  154.88   12.30
   2  -2  -5  144.19   13.10
   2  -2  -5  154.88   13.00
   2   2  -5  142.59   12.10
   2   2  -5  190.18   13.00
   2   2  -5  137.59   12.50
  -2   2   5  137.89   13.00
  -2   2   5  138.89   12.80
  -1  -2   5   37.00    4.30
  -1  -2   5   38.90    4.70
  -1  -2   5   36.50    4.40
   1  -2  -5   37.50    5.60
   1  -2  -5   44.30    5.80
  -1  -2   5   44.50    5.10
  -1  -2   5   43.20    5.60
   1   2  -5   35.00    5.20
   1   2  -5   38.10    4.40
  -1   2   5   42.40    5.80
   1   2  -5   47.30    5.00
  -1   2   5   40.70    5.80
   1   2  -5   38.50    4.10
   0  -2  -5 1051.49   79.69
   0  -2   5 1082.39   79.39
   0  -2  -5 1061.69   80.09
   0  -2   5 1185.28   79.99
   0  -2   5 1253.77   80.19
   0  -2   5 1107.49   79.59
   0   2  -5 1087.69   79.69
   0   2  -5 1115.79   79.39
   0   2  -5 1108.89   79.59
   0   2   5 1159.08   80.49
   0   2   5 1111.19   79.99
   1  -2   5  351.96   26.60
   1  -2   5  382.96   27.20
  -1  -2  -5  364.66   26.80
   1  -2   5  356.26   27.00
   1  -2   5  333.17   27.00
   1   2   5  358.16   27.00
  -1   2  -5  366.16   27.30
  -1   2  -5  345.27   26.60
  -1   2  -5  317.37   26.60
   1   2   5  392.56   27.60
  -1   2  -5  354.46   26.70
  -2  -2  -5 2166.28  145.69
   2  -2   5 1929.81  146.29
   2  -2   5 2321.67  146.49
   2  -2   5 2021.30  145.79
   2  -2   5 2036.20  146.39
  -2   2  -5 2007.70  146.39
  -2   2  -5 2006.80  145.79
   2   2   5 2090.39  146.59
  -2   2  -5 2048.00  146.09
   2   2   5 2112.49  146.09
  -2   2  -5 2083.49  146.19
  -3  -2  -5 1001.90   67.99
   3  -2   5  890.81   69.59
   3  -2   5  962.60   69.89
  -3  -2  -5  988.20   68.59
   3  -2   5 1091.09   69.79
   3  -2   5  924.61   68.99
  -3   2  -5 1016.70   69.79
   3   2   5  849.52   68.89
   3   2   5 1047.50   69.59
  -3   2  -5  917.21   69.49
  -3   2  -5 1005.90   69.09
   3   2   5  943.91   69.79
   3   2   5  969.90   68.59
  -3   2  -5  921.41   69.29
   4  -2   5  791.22   62.49
   4  -2   5  883.81   62.39
  -4  -2  -5  889.91   60.39
  -4  -2  -5  875.81   59.99
   4  -2   5  794.52   61.19
  -4   2  -5  896.61   61.39
  -4   2  -5  863.01   61.99
  -4   2  -5  874.61   62.19
   4   2   5  969.00   62.19
   4   2   5  769.32   61.29
   4   2   5  849.52   60.79
   4   2   5  787.72   61.99
   5  -2   5  118.09   11.10
   5  -2   5  138.09   12.30
   5  -2   5  139.19   13.00
  -5  -2  -5  131.19    9.50
  -5   2  -5  138.29   11.90
  -5   2  -5  142.19   11.40
  -5   2  -5  150.08   12.00
   5   2   5  126.49   10.70
   5   2   5  116.99   11.30
   6  -2   5  165.48   15.00
   6  -2   5  147.99   13.10
   6  -2   5  156.28   14.60
   6   2   5  150.58   13.30
  -6   2  -5  170.38   13.00
  -6   2  -5  156.58   13.40
   6   2   5  158.28   14.10
  -6   2  -5  158.58   13.70
   6   2   5  152.88   12.40
   7  -2   5  177.78   16.90
   7  -2   5  189.78   15.80
   7  -2   5  210.58   17.90
   7   2   5  192.18   16.60
  -7   2  -5  190.38   16.00
   7   2   5  193.98   18.80
  -7   2  -5  199.98   15.30
  -7   2  -5  183.88   15.90
   7   2   5  192.38   14.80
   8  -2   5  183.48   17.40
   8   2   5  157.68   13.50
  -8   2  -5  138.69   12.20
  -8   2  -5  182.58   13.70
   8   2   5  148.79   14.40
   8   2   5  140.09   11.80
   9  -2   5  243.78   17.70
   9  -2   5  263.37   22.20
   9  -2   5  194.78   19.20
   9  -2   5  197.68   16.90
   9   2   5  189.98   14.90
  -9   2  -5  186.88   15.80
   9   2   5  215.58   18.50
  -9   2  -5  249.48   17.40
  10  -2   5   -5.50    3.00
  10  -2   5    6.20    3.90
  10  -2   5   -7.80    3.80
 -10   2  -5   -1.60    2.40
  10   2   5    1.60    4.20
  10   2   5    0.90    3.00
  11  -2   5  164.68   19.60
  11  -2   5  188.78   18.50
  11   2   5  171.78   16.70
  11   2   5  164.98   18.70
  13  -3  -5   62.29   11.10
  13  -3  -5   65.49   11.00
 -13   3   5   60.89    6.40
  13   3  -5   45.90    8.00
  13   3  -5   57.89    7.30
  13   3  -5   50.19    7.00
  12  -3  -5   46.90   10.40
  12  -3  -5   51.79    9.60
  12   3  -5   42.80    6.70
 -12   3   5   62.39    6.30
 -12   3   5   60.19    8.50
  12   3  -5   53.49    7.80
  11  -3  -5  183.88   19.00
  11  -3  -5  167.08   17.30
 -11  -3   5  175.38   14.20
 -11   3   5  156.68   15.50
  11   3  -5  165.58   14.70
  11   3  -5  179.68   15.70
  11   3  -5  168.98   15.20
 -11   3   5  217.78   15.10
 -10  -3   5   14.50    3.50
  10  -3  -5    8.50    5.40
  10  -3  -5   20.20    5.40
  10   3  -5   11.50    3.00
  10   3  -5    6.20    3.20
  10   3  -5   10.10    3.30
 -10   3   5    7.50    3.70
   9  -3  -5   70.69   10.40
  -9  -3   5   91.29    8.00
   9  -3  -5   68.19   10.80
   9   3  -5   63.19    7.10
   9   3  -5   79.19    7.80
   9   3  -5   74.79    7.60
   9   3  -5   61.99    6.40
   8  -3  -5   27.80    7.40
  -8  -3   5   33.00    4.70
  -8  -3   5   33.70    5.20
   8  -3  -5   44.20    7.40
   8   3  -5   30.90    5.30
   8   3  -5   33.40    4.50
  -8   3   5   42.10    6.90
   8   3  -5   41.30    5.30
   8   3  -5   33.00    4.70
  -8   3   5   24.10    5.40
   7  -3  -5   41.50    8.10
  -7  -3   5   47.40    7.40
   7  -3  -5   50.49    8.30
   7   3  -5   46.20    5.40
   7   3  -5   45.20    5.10
  -7   3   5   61.59    8.70
   7   3  -5   46.40    5.10
  -7   3   5   44.70    7.30
   7   3  -5   51.19    6.60
   6  -3  -5    4.80    2.60
  -6  -3   5    9.20    2.30
   6  -3  -5    9.50    4.50
   6  -3  -5    6.00    4.00
   6   3  -5    7.30    2.00
   6   3  -5    4.10    2.00
  -6   3   5    4.30    4.10
  -6   3   5    6.20    3.80
  -6   3   5    0.40    2.50
   6   3  -5    9.50    2.70
   6   3  -5    4.60    2.30
   5  -3  -5  500.25   40.40
  -5  -3   5  543.25   39.50
   5  -3  -5  577.54   41.70
   5  -3  -5  591.84   42.10
  -5  -3   5  604.64   42.20
  -5   3   5  497.75   40.90
  -5   3   5  526.15   42.30
   5   3  -5  531.95   39.90
   5   3  -5  503.55   39.70
   5   3  -5  610.94   40.60
  -5   3   5  542.95   42.10
   4  -3  -5  326.07   24.00
  -4  -3   5  275.07   23.00
  -4  -3   5  301.57   21.70
  -4  -3   5  290.67   21.90
   4  -3  -5  288.77   23.90
   4  -3  -5  278.97   22.80
  -4  -3   5  280.97   21.30
  -4  -3   5  294.27   21.60
   4   3  -5  286.07   22.40
   4   3  -5  296.37   22.40
  -4   3   5  251.47   22.90
  -4   3   5  269.37   25.00
   4   3  -5  361.56   23.20
  -4   3   5  300.27   23.70
  -3  -3   5  650.83   46.30
   3  -3  -5  595.84   47.80
   3  -3  -5  637.64   46.90
  -3  -3   5  672.83   47.50
  -3  -3   5  658.93   46.10
   3  -3  -5  618.24   47.60
  -3  -3   5  642.94   46.30
   3   3  -5  632.44   46.80
  -3   3   5  656.03   47.80
  -3   3   5  643.94   47.90
   3   3  -5  628.84   45.70
   3   3  -5  699.63   47.20
  -3   3   5  609.64   48.00
   3   3  -5  650.23   46.90
   2  -3  -5  405.46   33.30
   2  -3  -5  449.76   34.00
   2  -3  -5  403.36   32.70
  -2  -3   5  408.06   33.30
  -2  -3   5  468.65   32.80
  -2  -3   5  437.56   32.50
  -2  -3   5  443.56   32.50
  -2  -3   5  433.36   32.90
  -2   3   5  427.96   33.60
   2   3  -5  469.05   33.10
   2   3  -5  494.85   33.40
   2   3  -5  516.25   33.50
  -2   3   5  441.46   34.00
   2   3  -5  415.86   32.10
  -1  -3   5  161.38   12.50
  -1  -3   5  141.99   11.40
   1  -3  -5  124.09   11.80
  -1  -3   5  125.99   11.30
   1  -3  -5  124.09   13.10
   1  -3  -5  120.59   11.10
  -1  -3   5  132.69   11.60
  -1   3   5  145.79   12.50
   1   3  -5  160.68   12.20
   1   3  -5  134.29   11.00
  -1   3   5  128.59   12.00
   1   3  -5  121.79   11.30
   0  -3  -5  881.01   65.69
   0  -3   5  966.70   65.39
   0  -3  -5  892.21   65.19
   0  -3   5  870.91   65.29
   0  -3   5  861.31   64.99
   0  -3  -5  860.61   64.49
   0   3   5  874.31   65.79
   0   3  -5  915.71   65.39
   0   3  -5  914.61   64.79
   0   3   5  895.01   65.59
   0   3  -5 1064.59   65.99
   0   3  -5  890.41   65.19
  -1  -3  -5  564.64   42.70
   1  -3   5  599.04   43.90
   1  -3   5  624.74   44.10
  -1  -3  -5  607.44   44.20
   1  -3   5  635.14   44.30
   1  -3   5  605.84   43.60
  -1  -3  -5  592.94   43.40
  -1   3  -5  586.44   43.40
   1   3   5  588.14   44.10
  -1   3  -5  620.84   43.70
  -1   3  -5  538.35   43.60
   1   3   5  574.44   43.70
  -2  -3  -5    2.70    1.30
  -2  -3  -5    1.70    1.40
   2  -3   5    3.10    2.20
   2  -3   5   -1.50    1.40
   2  -3   5    2.50    2.50
  -2   3  -5    1.20    2.00
   2   3   5   -0.10    1.90
  -2   3  -5    1.90    1.70
  -2   3  -5   -0.70    1.50
  -2   3  -5    0.10    2.10
   2   3   5    0.60    1.90
   3  -3   5    6.70    2.90
   3  -3   5    4.80    2.80
  -3  -3  -5    7.50    2.10
  -3  -3  -5    5.20    1.60
   3  -3   5    5.60    3.10
   3  -3   5    9.60    2.50
   3   3   5    7.00    2.90
   3   3   5    8.20    2.80
  -3   3  -5    8.60    3.00
  -3   3  -5    5.60    2.50
  -3   3  -5    7.10    3.00
  -3   3  -5    4.40    2.50
  -4  -3  -5   37.60    3.50
  -4  -3  -5   44.40    3.50
   4  -3   5   39.30    6.20
   4  -3   5   36.90    6.50
  -4  -3  -5   34.70    3.20
   4  -3   5   51.29    7.00
   4  -3   5   34.50    6.60
  -4  -3  -5   36.20    3.30
  -4   3  -5   43.70    5.90
   4   3   5   37.20    5.90
  -4   3  -5   42.60    6.20
  -4   3  -5   31.70    5.50
   4   3   5   47.50    6.20
   4   3   5   38.80    5.60
   5  -3   5  355.16   25.80
   5  -3   5  292.97   23.80
   5  -3   5  315.97   24.50
   5   3   5  286.07   24.00
  -5   3  -5  300.97   24.50
   5   3   5  274.97   24.10
   5   3   5  309.97   23.70
   5   3   5  312.07   23.00
  -5   3  -5  320.17   24.50
   6  -3   5   15.70    5.40
   6  -3   5   31.30    5.40
   6  -3   5   23.70    5.10
   6  -3   5   25.50    6.00
  -6   3  -5   24.30    4.70
  -6   3  -5   24.90    5.40
   6   3   5   20.20    5.00
  -6   3  -5   26.60    5.20
   6   3   5   24.30    3.60
   6   3   5   26.30    4.70
   6   3   5   25.30    4.80
   7  -3   5    4.50    3.50
   7  -3   5   -0.20    2.40
   7  -3   5   -0.60    3.10
   7   3   5    0.40    2.20
  -7   3  -5    1.20    2.20
   7   3   5    0.50    1.50
  -7   3  -5   -0.30    2.50
   7   3   5    1.10    2.70
  -7   3  -5   -0.70    2.20
   8  -3   5    2.90    3.40
   8  -3   5   -1.60    3.40
   8  -3   5    6.30    2.90
   8   3   5    3.70    3.10
   8   3   5    4.00    1.80
  -8   3  -5    1.90    2.40
   8   3   5    2.30    2.00
   8   3   5   -2.50    2.60
  -8   3  -5    5.40    2.80
   9  -3   5   10.10    3.70
   9  -3   5   28.50    6.80
   9  -3   5   11.60    5.00
   9   3   5   18.10    2.70
   9   3   5   21.80    2.40
   9   3   5   20.10    4.20
   9   3   5   13.00    4.80
  -9   3  -5   28.60    5.00
  -9   3  -5   19.60    4.30
  10  -3   5  114.39   16.80
  10  -3   5  118.19   13.90
  10   3   5  105.19   15.20
 -10   3  -5  129.79   12.00
  10   3   5  150.98   13.70
  11  -3   5  148.19   21.70
  11  -3   5  151.58   17.40
  11   3   5  176.98   16.50
 -11   3  -5  168.38   14.90
  11   3   5  184.18   18.60
  13  -4  -5    0.40    4.00
  13  -4  -5  -11.50    4.80
  13   4  -5   -8.00    2.30
 -13   4   5   -1.00    2.90
  12  -4  -5   70.09   11.90
  12  -4  -5   87.89   14.10
  12   4  -5   71.19    7.50
  12   4  -5   83.49    8.30
  12   4  -5   57.39    7.20
  11  -4  -5  197.28   18.50
  11  -4  -5  166.38   18.90
  11   4  -5  172.78   14.20
  11   4  -5  172.28   15.20
  11   4  -5  175.78   14.30
  10  -4  -5  170.68   17.00
  10  -4  -5  125.29   14.70
 -10  -4   5  170.38   16.10
  10   4  -5  138.89   12.70
  10   4  -5  132.09   11.20
  10   4  -5  136.59   11.80
  10   4  -5  136.89   11.40
  -9  -4   5   26.00    5.00
   9  -4  -5   31.70    8.20
   9   4  -5   34.00    4.60
   9   4  -5   25.60    4.00
   9   4  -5   23.00    3.20
   9   4  -5   28.00    5.00
   8  -4  -5   44.80    8.50
   8  -4  -5   53.99    9.50
  -8  -4   5   42.60    6.30
   8   4  -5   44.70    5.30
   8   4  -5   44.40    5.30
   8   4  -5   45.00    6.50
  -7  -4   5  492.75   36.30
   7  -4  -5  478.85   38.30
   7  -4  -5  526.15   38.30
   7   4  -5  432.26   34.80
   7   4  -5  493.65   36.00
   7   4  -5  452.35   35.30
  -6  -4   5  159.28   11.90
  -6  -4   5  160.28   14.50
   6  -4  -5  144.59   15.50
   6  -4  -5  195.58   16.30
   6   4  -5  153.48   14.40
   6   4  -5  157.48   13.30
   6   4  -5  157.88   14.00
  -5  -4   5   66.19    5.60
   5  -4  -5   82.19   10.20
  -5  -4   5   66.49    7.90
  -5  -4   5   66.69    5.50
   5  -4  -5   59.29    9.20
  -5   4   5   63.69    9.20
   5   4  -5   56.29    6.60
  -5   4   5   62.29    9.00
   5   4  -5   63.99    7.40
  -4  -4   5   54.99    4.90
  -4  -4   5   52.09    4.80
  -4  -4   5   47.70    7.10
   4  -4  -5   55.79    8.30
   4  -4  -5   41.50    7.30
   4  -4  -5   45.60    6.60
  -4  -4   5   42.30    4.70
  -4  -4   5   52.79    4.90
   4   4  -5   45.90    4.50
  -4   4   5   54.39    7.70
   4   4  -5   51.19    6.90
  -4   4   5   60.99    8.80
   4   4  -5   51.19    6.60
  -4   4   5   50.69    8.10
  -3  -4   5   90.49    7.90
  -3  -4   5   94.89    8.30
  -3  -4   5   99.99    9.10
  -3  -4   5   99.59    8.40
   3  -4  -5   91.99    9.00
  -3  -4   5   95.59    8.70
  -3  -4   5   87.89    9.40
   3  -4  -5   93.19    9.90
   3  -4  -5   85.19   10.00
  -3   4   5   91.99    9.60
   3   4  -5   84.49    9.30
  -3   4   5   96.79   10.10
   3   4  -5   85.59    7.80
   3   4  -5  118.19    9.80
   3   4  -5  101.09    9.20
  -3   4   5   74.99    9.70
  -2  -4   5   10.50    2.30
   2  -4  -5    8.50    3.70
  -2  -4   5    9.60    2.60
   2  -4  -5   12.10    3.70
  -2  -4   5    9.10    2.70
   2  -4  -5    6.10    2.30
  -2  -4   5   10.50    3.50
  -2  -4   5   10.30    3.10
  -2  -4   5   15.30    3.20
  -2   4   5    7.10    3.30
  -2   4   5    7.30    3.50
   2   4  -5    9.70    2.40
  -2   4   5   11.40    3.90
   2   4  -5   10.30    3.40
   2   4  -5    7.30    2.60
   2   4  -5   13.50    3.50
   1  -4  -5  214.78   17.50
   1  -4  -5  200.78   17.60
  -1  -4   5  224.98   17.20
  -1  -4   5  196.18   16.70
   1  -4  -5  197.68   16.50
  -1  -4   5  203.88   17.70
  -1  -4   5  231.08   17.20
   1   4  -5  188.58   16.20
   1   4  -5  236.98   17.60
   1   4  -5  214.78   17.30
   1   4  -5  196.58   16.90
  -1   4   5  188.58   17.40
   0  -4   5   91.19    9.30
   0  -4   5   91.79    9.50
   0  -4   5  116.79   10.80
   0  -4  -5   97.59    8.80
   0  -4  -5  109.89   10.20
   0  -4   5  108.09    9.80
   0   4  -5  115.79   10.20
   0   4  -5   83.99    8.90
   0   4   5   87.59    9.80
   0   4   5   97.39   10.20
   0   4  -5   93.79    9.40
   0   4  -5  113.89   10.10
   1  -4   5   37.50    5.80
   1  -4   5   40.00    6.30
  -1  -4  -5   40.30    5.50
   1  -4   5   43.30    5.90
  -1  -4  -5   31.50    4.50
  -1  -4  -5   28.60    5.20
   1  -4   5   26.40    5.50
  -1   4  -5   34.70    5.80
  -1   4  -5   34.90    5.60
   1   4   5   24.80    5.10
  -1   4  -5   30.30    5.50
   1   4   5   26.30    5.20
  -1   4  -5   40.90    6.30
   2  -4   5  118.59   11.00
   2  -4   5  108.59   11.00
   2  -4   5  115.59   11.30
  -2  -4  -5  116.29    9.40
  -2  -4  -5  116.49    9.70
   2  -4   5   97.39   10.20
  -2   4  -5  106.99   10.80
  -2   4  -5  107.69   10.40
   2   4   5  111.19   10.90
  -2   4  -5  106.99   10.40
  -2   4  -5  113.89   10.90
   2   4   5  106.69   10.50
  -3  -4  -5  824.92   57.69
   3  -4   5  826.22   59.69
  -3  -4  -5  842.82   58.09
  -3  -4  -5  838.82   57.79
   3  -4   5  826.42   60.59
  -3   4  -5  827.52   60.09
   3   4   5  743.23   59.19
  -3   4  -5  811.62   59.69
  -3   4  -5  812.22   60.19
   3   4   5  801.72   59.79
   4  -4   5   72.19   10.00
   4  -4   5   69.59    9.60
  -4  -4  -5   66.59    5.80
   4  -4   5   66.99    8.90
   4   4   5   74.49    8.00
  -4   4  -5   69.49    8.10
  -4   4  -5   58.99    7.20
  -4   4  -5   79.99    8.50
   4   4   5   60.79    7.20
   5  -4   5  502.75   38.40
   5  -4   5  479.95   37.40
   5  -4   5  477.25   38.80
  -5   4  -5  441.46   37.00
   5   4   5  502.15   36.60
   5   4   5  506.45   36.80
  -5   4  -5  505.65   37.60
  -5   4  -5  496.05   36.90
   5   4   5  455.15   36.90
   6  -4   5   16.60    4.50
   6  -4   5   25.40    6.30
   6  -4   5    9.60    4.00
  -6   4  -5    9.40    3.80
   6   4   5   18.70    4.40
   6   4   5   10.10    4.00
   6   4   5   12.40    3.80
  -6   4  -5   15.90    4.50
   7  -4   5   53.39    8.60
   7  -4   5   47.90    7.60
   7  -4   5   46.10    9.40
  -7   4  -5   44.60    6.80
   7   4   5   32.90    6.30
   7   4   5   41.90    7.10
   7   4   5   44.10    6.30
   7   4   5   39.80    6.80
  -7   4  -5   45.10    6.80
   8  -4   5  401.26   33.40
   8  -4   5  473.95   35.70
   8  -4   5  394.86   36.20
   8   4   5  408.96   32.60
   8   4   5  442.66   33.70
   8   4   5  423.86   31.20
  -8   4  -5  426.06   33.50
   8   4   5  449.86   32.20
   9  -4   5   32.70    6.40
   9  -4   5   36.70    7.90
   9  -4   5   31.60    8.40
   9   4   5   35.10    6.10
   9   4   5   37.60    6.60
   9   4   5   39.20    5.80
   9   4   5   30.30    3.80
  -9   4  -5   32.50    6.30
  10  -4   5  -13.20    3.70
  10  -4   5   -1.40    4.90
  10  -4   5   -6.50    3.60
  10   4   5    1.30    4.30
  10   4   5    0.00    3.30
  11  -4   5   19.50    7.10
  11  -4   5   36.80   12.30
  11   4   5   22.20    6.80
  12  -5  -5   43.50   11.00
  12  -5  -5   59.69   11.90
  12   5  -5   57.79    7.50
  12   5  -5   44.50    7.40
  11  -5  -5    4.00    5.20
  11  -5  -5   -5.90    4.60
  11   5  -5    3.80    2.80
  11   5  -5   -1.50    2.20
  10  -5  -5   36.30    8.00
 -10  -5   5   48.40    6.70
  10  -5  -5   31.30    8.00
  10   5  -5   36.50    5.30
  10   5  -5   36.20    6.00
  10   5  -5   33.00    5.20
   9  -5  -5  589.64   43.90
   9  -5  -5  503.35   43.70
   9   5  -5  535.85   40.00
   9   5  -5  524.45   40.70
   9   5  -5  546.85   39.70
   8  -5  -5  210.28   21.70
   8  -5  -5  281.17   22.40
  -8  -5   5  215.98   19.50
   8   5  -5  224.98   18.20
   8   5  -5  229.68   18.70
   8   5  -5  238.98   19.40
   7  -5  -5   22.20    6.40
  -7  -5   5   10.20    4.10
   7  -5  -5   21.50    6.10
   7   5  -5   12.00    3.80
   7   5  -5   14.20    3.90
   6  -5  -5  180.58   17.70
   6  -5  -5  166.88   17.10
  -6  -5   5  167.78   16.00
   6   5  -5  217.68   15.90
   6   5  -5  169.98   15.10
   6   5  -5  174.68   15.60
   5  -5  -5    2.20    3.70
  -5  -5   5    4.90    3.40
   5  -5  -5    1.80    3.20
   5   5  -5    5.00    1.50
   5   5  -5    2.10    2.30
   5   5  -5    6.00    2.30
   5   5  -5    2.30    2.50
  -4  -5   5    7.10    3.50
   4  -5  -5    9.80    4.50
  -4  -5   5   15.50    2.60
  -4  -5   5   12.20    2.70
  -4  -5   5   10.80    2.20
  -4  -5   5   12.40    1.80
  -4  -5   5   10.10    1.70
   4  -5  -5   16.40    4.80
  -4  -5   5   13.10    3.20
   4   5  -5   16.60    2.70
   4   5  -5    6.60    3.20
   4   5  -5   11.50    4.20
   4   5  -5   13.30    3.60
  -3  -5   5  115.99   11.10
   3  -5  -5  103.79   12.20
  -3  -5   5  115.29    9.50
  -3  -5   5  116.19   10.10
  -3  -5   5  124.09   12.00
   3  -5  -5  111.89   12.00
  -3  -5   5  120.99   10.60
  -3  -5   5  119.79    9.70
  -3  -5   5  122.49   10.60
   3   5  -5  149.29   12.10
   3   5  -5  111.19    9.90
  -3   5   5  117.29   12.50
   3   5  -5  120.69   11.10
  -2  -5   5  216.08   16.70
   2  -5  -5  201.98   16.70
  -2  -5   5  182.78   17.40
  -2  -5   5  209.38   15.60
   2  -5  -5  219.48   18.10
   2  -5  -5  190.38   17.50
  -2  -5   5  208.18   16.30
   2   5  -5  180.38   15.70
   2   5  -5  219.58   17.40
   2   5  -5  179.08   16.50
  -2   5   5  181.78   17.50
   1  -5  -5    3.90    2.70
   1  -5  -5    1.60    1.90
  -1  -5   5    1.90    2.40
   1  -5  -5    3.60    3.10
  -1  -5   5    6.00    3.10
  -1  -5   5    0.20    1.90
  -1  -5   5   -1.40    2.40
  -1   5   5    3.40    2.60
  -1   5   5    1.90    3.50
   1   5  -5    1.60    2.80
   1   5  -5    3.90    2.90
   1   5  -5   -0.70    1.50
   0  -5   5  573.64   44.00
   0  -5   5  566.54   43.70
   0  -5  -5  586.64   43.40
   0  -5   5  670.63   45.00
   0  -5   5  578.74   43.60
   0  -5   5  557.74   43.30
   0  -5  -5  590.74   44.00
   0  -5  -5  548.05   42.80
   0  -5  -5  547.75   42.70
   0   5   5  577.14   44.20
   0   5  -5  624.44   44.00
   0   5  -5  520.95   42.80
   0   5  -5  662.23   44.30
  -1  -5  -5   52.49    7.60
   1  -5   5   55.39    7.80
  -1  -5  -5   53.79    7.50
   1  -5   5   59.09    8.70
  -1  -5  -5   51.89    6.50
   1  -5   5   48.00    7.50
  -1  -5  -5   49.10    5.70
   1  -5   5   51.59    8.20
   1  -5   5   52.89    7.90
   1   5   5   50.29    7.50
   1   5   5   56.79    8.00
  -1   5  -5   45.80    7.40
  -1   5  -5   54.49    7.30
  -1   5  -5   57.59    8.10
  -2  -5  -5  112.99    9.80
   2  -5   5  113.99   12.10
   2  -5   5  110.19   12.10
  -2  -5  -5  118.59   10.20
  -2  -5  -5  127.59   10.30
   2  -5   5  121.09   12.10
   2  -5   5  102.59   12.10
  -2   5  -5  136.39   12.50
   2   5   5  117.99   11.50
  -2   5  -5  106.19   11.40
   2   5   5  111.39   11.50
   3  -5   5  712.33   48.00
   3  -5   5  593.34   47.50
   3  -5   5  680.93   48.30
  -3  -5  -5  625.54   44.10
   3  -5   5  606.64   47.40
  -3  -5  -5  635.04   45.00
  -3  -5  -5  604.14   44.00
   3   5   5  610.54   46.60
  -3   5  -5  573.74   46.90
   3   5   5  636.14   46.80
  -3   5  -5  580.24   46.80
  -4  -5  -5  198.08   14.50
   4  -5   5  179.38   16.90
   4  -5   5  177.68   17.50
   4  -5   5  173.48   17.20
   4  -5   5  195.18   17.80
  -4   5  -5  193.18   17.10
  -4   5  -5  199.48   17.20
   4   5   5  169.38   16.00
   5  -5   5  140.29   13.80
  -5  -5  -5  132.89   10.30
   5  -5   5  157.38   15.30
   5   5   5  135.99   13.20
  -5   5  -5  142.59   13.90
  -5   5  -5  126.39   13.20
   5   5   5  125.59   12.70
   5   5   5  166.08   13.90
   6  -5   5  247.38   24.70
   6  -5   5  253.67   23.40
   6  -5   5  273.37   24.70
   6   5   5  263.17   22.60
  -6   5  -5  294.37   23.60
   6   5   5  262.37   22.40
   6   5   5  303.17   22.90
   6   5   5  311.27   23.40
   7  -5   5  396.46   33.80
   7  -5   5  506.55   36.40
   7  -5   5  418.16   35.30
   7  -5   5  402.16   35.80
   7   5   5  420.56   32.70
  -7   5  -5  402.76   33.70
   7   5   5  410.96   33.10
   7   5   5  451.05   33.10
   8  -5   5   61.29    9.30
   8  -5   5   52.59   10.40
   8  -5   5   66.89   10.80
   8  -5   5   59.49   10.30
   8   5   5   54.09    6.00
   8   5   5   68.99    9.10
  -8   5  -5   66.99    9.80
   8   5   5   66.69    7.60
   9  -5   5    8.10    4.70
   9  -5   5    2.80    4.60
   9  -5   5   -8.40    5.30
  -9   5  -5    2.30    3.40
   9   5   5   -1.30    2.50
  10  -5   5   13.70    6.20
  10  -5   5    9.00    7.80
  10  -5   5   10.70    7.30
 -10   5  -5   12.40    4.60
  10   5   5   13.70    6.40
  10   5   5   14.00    4.50
  11  -6  -5   32.50    8.90
  11  -6  -5   27.00    9.20
  11   6  -5   36.60    5.20
  11   6  -5   28.20    5.50
  10  -6  -5   20.40    8.20
  10  -6  -5   37.30    9.50
 -10  -6   5   31.30    6.30
  10   6  -5   37.10    5.50
  10   6  -5   29.00    5.60
   9  -6  -5   51.39   10.00
   9  -6  -5   72.69   12.60
  -9  -6   5   52.29    8.40
   9   6  -5   64.39    8.60
   9   6  -5   64.69    7.20
   8  -6  -5    7.40    3.90
  -8  -6   5    8.00    3.80
   8  -6  -5   12.60    6.10
   8   6  -5    8.20    3.60
   8   6  -5    7.50    2.90
   7  -6  -5   35.00    7.90
  -7  -6   5   36.10    7.20
   7  -6  -5   36.90    8.10
   7   6  -5   36.20    5.70
   7   6  -5   37.10    6.50
   6  -6  -5  336.17   28.60
  -6  -6   5  323.47   27.30
   6   6  -5  336.87   23.80
   6   6  -5  314.07   25.80
   6   6  -5  341.77   26.60
   5  -6  -5  211.18   19.40
   5  -6  -5  229.28   20.10
  -5  -6   5  223.68   19.00
   5   6  -5  201.58   15.80
   5   6  -5  201.48   17.30
   5   6  -5  195.38   17.70
  -4  -6   5  130.29    9.30
   4  -6  -5  115.09   12.80
   4  -6  -5  122.09   13.40
  -4  -6   5  124.39   12.80
  -4  -6   5  114.39    9.30
   4   6  -5  113.69   11.40
   4   6  -5  120.69   12.00
   4   6  -5  125.79   10.40
  -3  -6   5   -3.80    2.30
  -3  -6   5    0.50    1.30
  -3  -6   5    3.30    2.00
  -3  -6   5   -0.70    2.40
   3  -6  -5    4.50    4.00
  -3  -6   5    2.90    2.30
   3  -6  -5   -0.20    3.30
  -3  -6   5   -0.90    1.10
   3   6  -5    0.50    1.70
   3   6  -5   -1.10    2.10
   3   6  -5    2.40    2.80
  -2  -6   5   17.30    4.00
   2  -6  -5   18.30    5.40
  -2  -6   5   18.90    3.70
   2  -6  -5   16.80    4.80
  -2  -6   5    8.00    3.70
  -2  -6   5   15.60    4.00
  -2  -6   5   18.40    5.00
   2   6  -5   16.40    3.80
   2   6  -5   19.50    4.90
   2   6  -5   14.70    4.20
   1  -6  -5  447.36   37.60
  -1  -6   5  485.65   38.30
  -1  -6   5  501.25   38.50
  -1  -6   5  423.96   38.80
   1  -6  -5  493.05   39.00
   1  -6  -5  495.85   38.50
  -1  -6   5  595.34   38.20
   1   6  -5  605.04   39.20
  -1   6   5  512.35   39.50
   1   6  -5  460.15   37.50
   1   6  -5  510.85   38.80
   0  -6   5  158.38   16.70
   0  -6  -5  167.48   15.30
   0  -6  -5  179.88   16.30
   0  -6  -5  176.48   15.90
   0  -6   5  179.38   16.10
   0  -6   5  170.38   16.60
   0  -6   5  162.98   16.30
   0  -6   5  175.78   15.90
   0   6   5  219.28   17.30
   0   6  -5  219.68   17.10
   0   6  -5  185.68   16.50
  -1  -6  -5  116.19   11.20
   1  -6   5   96.39   11.20
   1  -6   5  104.79   11.70
  -1  -6  -5  114.49   10.20
  -1  -6  -5   91.89    9.80
   1  -6   5  123.09   12.30
  -1  -6  -5  109.19    9.80
   1  -6   5   93.69   10.70
   1   6   5   95.09   10.90
  -1   6  -5  101.59   11.00
  -1   6  -5   94.79   10.90
  -2  -6  -5    4.80    2.60
  -2  -6  -5    3.00    2.50
   2  -6   5    3.00    3.30
   2  -6   5    5.00    4.00
  -2  -6  -5   -1.20    1.50
   2  -6   5   -1.40    3.40
   2  -6   5    7.10    3.70
  -2   6  -5    2.40    3.40
   2   6   5   -2.40    3.30
  -2   6  -5    5.60    3.70
   3  -6   5   33.20    7.20
  -3  -6  -5   39.30    5.30
   3  -6   5   50.39    8.60
   3  -6   5   42.80    7.80
   3  -6   5   39.50    7.90
   3   6   5   37.70    6.70
  -3   6  -5   38.60    7.30
   4  -6   5  251.47   22.60
   4  -6   5  270.07   23.30
  -4  -6  -5  253.17   19.70
   4  -6   5  273.27   23.30
   4  -6   5  258.47   23.30
  -4   6  -5  267.27   22.50
   4   6   5  255.47   21.60
  -4   6  -5  242.18   22.20
   5  -6   5   14.10    5.20
   5  -6   5   18.60    6.10
   5  -6   5   20.50    5.70
   5   6   5   14.60    5.20
  -5   6  -5   18.20    5.20
  -5   6  -5   13.80    4.70
   6  -6   5   24.70    5.60
   6  -6   5   27.80    6.90
   6  -6   5   17.60    6.20
   6  -6   5   24.80    6.80
  -6   6  -5   25.30    5.80
  -6   6  -5   27.80    6.40
   6   6   5   17.10    5.00
   6   6   5   17.60    5.00
   7  -6   5   66.09   12.10
   7  -6   5   73.19   12.00
   7  -6   5   64.59   11.60
   7  -6   5   67.29   10.50
  -7   6  -5   77.59   11.00
   8  -6   5   47.20    9.50
   8  -6   5   35.40    7.60
   8  -6   5   41.50    8.80
   8  -6   5   16.00    7.60
  -8   6  -5   35.30    7.60
   8   6   5   38.90    6.80
   9  -6   5   44.10   10.60
   9  -6   5   46.80   10.70
   9  -6   5   62.69   11.60
  -9   6  -5   38.80    7.70
   9   6   5   44.40    7.60
   9   6   5   38.20    5.20
  10  -7  -5   40.90    9.60
  10  -7  -5   42.70   10.30
  10   7  -5   28.00    6.10
  10   7  -5   26.80    5.30
  -9  -7   5   13.20    4.50
   9  -7  -5    7.10    6.50
   9  -7  -5   11.30    6.30
   9   7  -5   14.60    4.00
   9   7  -5    7.00    3.30
   8  -7  -5   -0.10    5.90
   8  -7  -5   12.80    6.10
   8   7  -5   -1.90    2.70
   8   7  -5    3.10    3.00
   7  -7  -5  121.79   14.60
   7  -7  -5  133.49   15.30
   7   7  -5  118.99   12.30
   7   7  -5  120.79   11.60
   6  -7  -5   45.20    8.80
   6  -7  -5   52.39    9.50
   6   7  -5   50.69    7.60
   6   7  -5   61.09    8.20
   5  -7  -5    5.80    4.20
   5  -7  -5    8.50    4.90
   5   7  -5   10.40    3.90
   5   7  -5    9.20    4.20
   5   7  -5    5.40    2.30
  -4  -7   5   53.09   11.20
   4  -7  -5   59.39    9.60
   4  -7  -5   52.69    9.00
   4   7  -5   49.30    7.60
   4   7  -5   58.69    6.40
   4   7  -5   42.70    7.70
   3  -7  -5  133.89   13.50
  -3  -7   5  107.79    9.00
  -3  -7   5  145.49   11.40
  -3  -7   5  110.19   10.30
  -3  -7   5  119.79   13.40
   3  -7  -5  121.49   12.90
  -3  -7   5  149.99   12.20
   3   7  -5  113.99   11.80
   3   7  -5  127.79   11.30
   3   7  -5  128.19   12.60
  -2  -7   5    8.10    3.90
  -2  -7   5   15.80    4.90
   2  -7  -5    8.00    4.10
  -2  -7   5   13.70    4.50
  -2  -7   5   10.20    3.10
  -2  -7   5   12.70    3.70
   2  -7  -5   15.10    4.60
   2   7  -5    5.70    3.40
   2   7  -5    9.20    3.30
   1  -7  -5   71.89    9.70
  -1  -7   5   50.49    7.70
  -1  -7   5   54.09    9.40
   1  -7  -5   63.89    9.00
  -1  -7   5   58.39    8.60
  -1  -7   5   51.09    8.30
  -1  -7   5   86.89    8.30
   1   7  -5   55.79   10.00
   1   7  -5   52.89    8.50
   0  -7   5  126.69   13.80
   0  -7   5  151.28   13.60
   0  -7   5  118.19   13.80
   0  -7  -5  126.69   12.20
   0  -7  -5  136.59   13.10
   0  -7  -5  141.19   13.60
   0  -7   5  131.19   13.70
   0   7  -5  146.59   14.10
  -1  -7  -5  206.78   17.70
  -1  -7  -5  223.78   19.20
   1  -7   5  224.38   19.70
   1  -7   5  214.08   20.00
   1  -7   5  257.07   21.30
   1  -7   5  220.68   20.30
  -1   7  -5  220.28   19.80
   1   7   5  189.88   19.20
  -1   7  -5  249.08   20.10
  -2  -7  -5    3.00    2.50
   2  -7   5    1.40    4.10
  -2  -7  -5    0.60    2.00
  -2  -7  -5    2.90    2.80
   2  -7   5   -1.10    3.10
   2   7   5    1.10    3.60
  -2   7  -5   -1.90    3.60
  -2   7  -5    0.60    2.80
   3  -7   5   37.00    8.00
   3  -7   5   22.50    5.80
   3  -7   5   36.20    7.50
  -3  -7  -5   33.30    4.70
   3  -7   5   22.10    6.50
  -3   7  -5   24.40    6.30
  -3   7  -5   19.10    5.70
   3   7   5   22.50    5.90
   4  -7   5   56.59    9.90
  -4  -7  -5   59.79    7.00
   4  -7   5   69.79   11.50
   4  -7   5   63.49   10.30
   4   7   5   65.19    9.40
  -4   7  -5   73.19   10.10
  -4   7  -5   60.29   10.00
   5  -7   5    7.30    5.10
   5  -7   5    0.60    4.20
   5  -7   5    9.60    4.70
   5  -7   5    5.20    4.30
  -5  -7  -5    2.60    2.50
   5   7   5   -3.90    4.10
  -5   7  -5    5.10    3.60
  -5   7  -5   11.40    4.30
   6  -7   5   15.80    5.30
   6  -7   5   23.00    6.50
   6  -7   5   25.60    6.90
   6  -7   5   10.70    6.00
  -6   7  -5   14.20    5.60
  -6   7  -5    8.40    4.60
   6   7   5   17.00    4.60
   7  -7   5   46.60    9.90
   7  -7   5   34.80    8.20
   7  -7   5   40.40    9.60
   7  -7   5   30.30    9.80
   7   7   5   37.20    7.10
  -7   7  -5   39.60    8.40
   8  -7   5   69.69   12.10
   8  -7   5   45.50   10.20
   8  -7   5   31.30   10.20
  -8   7  -5   37.30   10.00
   8   7   5   41.50    7.30
   8  -8  -5   69.99   12.70
   8  -8  -5   67.29   12.00
   8   8  -5   72.09    9.40
   8   8  -5   69.39    9.60
  -7  -8   5   20.10    6.00
   7  -8  -5   32.70    8.30
   7  -8  -5   21.80    8.40
   7   8  -5   18.30    5.10
   7   8  -5   12.70    4.40
  -6  -8   5   18.10    5.60
   6  -8  -5   31.10    7.90
   6  -8  -5   10.20    5.30
   6   8  -5   17.90    5.20
   6   8  -5   14.80    4.50
  -5  -8   5   83.59   11.90
   5  -8  -5   58.19   10.50
   5  -8  -5   64.09   11.30
   5   8  -5   68.89   10.40
   5   8  -5   73.29    7.50
   5   8  -5   65.19    9.60
   4  -8  -5   27.40    7.10
  -4  -8   5   28.10    6.90
   4  -8  -5   35.60    7.20
   4   8  -5   29.90    6.10
   4   8  -5   36.00    5.60
   4   8  -5   29.00    6.70
  -3  -8   5    1.00    2.70
  -3  -8   5    2.30    2.70
  -3  -8   5    1.80    3.50
   3  -8  -5    0.50    4.50
   3  -8  -5    2.40    3.30
  -3  -8   5   -0.30    2.40
   3   8  -5    0.10    3.30
   3   8  -5   -0.20    3.10
  -2  -8   5  155.98   13.60
  -2  -8   5  134.69   13.70
   2  -8  -5  146.89   15.10
  -2  -8   5  144.69   11.50
  -2  -8   5  123.39   14.80
   2   8  -5  119.89   13.20
   2   8  -5  136.29   14.00
  -1  -8   5  165.78   16.00
  -1  -8   5  166.18   17.60
  -1  -8   5  221.98   15.80
   1  -8  -5  185.18   16.70
   1  -8  -5  181.58   16.90
  -1  -8   5  153.08   16.30
   1   8  -5  142.89   15.80
   1   8  -5  173.98   16.90
   0  -8   5  147.49   16.30
   0  -8  -5  169.48   16.10
   0  -8   5  170.38   17.70
   0  -8   5  204.48   16.40
   0   8  -5  193.18   17.30
   0   8  -5  153.78   16.30
   1  -8   5    6.90    4.80
   1  -8   5   10.80    4.40
  -1  -8  -5    3.60    3.30
  -1  -8  -5    3.60    2.80
   1  -8   5    4.10    4.10
  -1  -8  -5    6.80    3.30
   1  -8   5    4.10    4.00
  -1   8  -5    5.80    4.20
  -1   8  -5    1.20    4.10
   2  -8   5   49.10    9.80
   2  -8   5   64.89   10.50
  -2  -8  -5   48.20    7.30
   2  -8   5   58.79   10.30
  -2  -8  -5   69.29    6.30
   2  -8   5   59.79    9.40
  -2   8  -5   79.89   11.30
  -2   8  -5   70.89   10.60
   3  -8   5   95.89   14.50
   3  -8   5   91.99   13.50
   3  -8   5   87.79   13.30
   3  -8   5   86.59   13.10
  -3   8  -5   96.49   13.10
   3   8   5   69.39   14.40
  -3   8  -5  105.69   12.20
   4  -8   5   14.70    6.50
   4  -8   5   22.10    7.10
   4  -8   5   16.70    6.10
   4  -8   5   17.60    5.90
  -4   8  -5   24.80    6.50
  -4   8  -5   18.20    5.80
   5  -8   5    1.70    4.90
   5  -8   5    4.00    4.80
   5  -8   5    1.90    4.00
   5  -8   5   -7.30    5.50
  -5   8  -5   -5.80    3.10
  -5   8  -5   -5.10    4.00
   6  -8   5    6.30    5.90
   6  -8   5    6.00    5.10
   6  -8   5    5.50    6.10
  -6   8  -5    9.30    6.30
   6  -9  -5   -0.30   10.40
   6  -9  -5    5.10    5.60
   6   9  -5  -10.00    2.80
   6   9  -5   -2.40    3.80
  -5  -9   5    8.10    5.40
   5  -9  -5    7.10    6.80
   5  -9  -5   -0.70    5.30
   5   9  -5    1.20    4.40
   5   9  -5   -1.00    4.20
   4  -9  -5    5.90    5.00
   4  -9  -5   22.70    7.00
  -4  -9   5   18.10    6.90
   4   9  -5   10.00    4.00
   4   9  -5   14.10    5.00
   3  -9  -5   15.80    6.10
  -3  -9   5    7.80    5.40
   3  -9  -5    6.70    5.80
  -3  -9   5    4.20    2.90
   3   9  -5   20.40    6.00
   3   9  -5    9.80    5.00
  -2  -9   5   -1.00    1.80
  -2  -9   5    0.30    4.10
  -2  -9   5   -1.80    3.50
   2  -9  -5    2.60    4.00
   2  -9  -5    2.10    4.50
  -2  -9   5    2.20    4.80
   2   9  -5    1.00    3.90
   2   9  -5    2.80    3.70
  -1  -9   5    4.70    4.30
  -1  -9   5   -4.30    4.70
  -1  -9   5    0.40    3.50
  -1  -9   5   -6.80    4.30
   1   9  -5    0.50    3.50
   1   9  -5    2.50    4.50
   0  -9   5    5.30    4.70
   0  -9  -5    2.50    4.10
   0  -9   5   13.70    5.30
   0  -9   5    5.60    4.50
   0  -9   5    6.60    4.40
   0  -9  -5    6.10    4.00
   0   9  -5   -5.60    2.80
   0   9  -5   11.70    5.10
   1  -9   5    0.70    4.40
  -1  -9  -5   -3.70    3.30
   1  -9   5   -3.40    3.80
   1  -9   5    1.00    4.70
  -1  -9  -5    0.50    3.40
   1  -9   5   12.00    5.40
  -1   9  -5   -3.20    4.00
  -1   9  -5    4.90    4.00
   2  -9   5    3.70    4.40
   2  -9   5   -9.80    3.90
   2  -9   5    9.80    4.50
   2  -9   5   -0.70    4.30
  -2   9  -5   -0.50    7.20
   3  -9   5    3.70    6.00
   3  -9   5   -3.70    5.10
   3  -9   5    4.80    5.10
   3  -9   5   -0.20    4.60
  -3   9  -5    1.60    3.70
  -3   9  -5   11.10    4.90
   4  -9   5    4.40    5.70
   4  -9   5    5.00    5.70
  -4   9  -5    0.60    4.90
  -4   9  -5   12.20    6.00
  14   0  -6  273.67   26.10
  14   0  -6  287.97   24.70
  13   0  -6  172.58   18.10
  13   0  -6  175.78   16.20
 -13   0   6  165.48   13.10
  12   0  -6  130.79   15.40
 -12   0   6  162.68   11.90
  12   0  -6  144.79   14.40
 -12   0   6  130.79   11.40
 -11   0   6  411.36   31.40
  11   0  -6  383.06   34.70
 -11   0   6  513.15   32.20
  11   0  -6  398.26   33.70
  10   0  -6 1229.48   88.09
 -10   0   6 1171.78   85.69
  10   0  -6 1254.87   89.29
  -9   0   6   31.50    4.20
   9   0  -6   34.30    7.00
   9   0  -6   29.80    6.00
   8   0  -6  519.15   38.30
  -8   0   6  487.05   36.70
   8   0  -6  512.15   38.90
  -8   0   6  498.95   39.20
   7   0  -6  372.26   31.60
  -7   0   6  389.76   33.20
   7   0  -6  412.06   31.40
  -7   0   6  419.16   30.30
  -7   0   6  430.06   30.30
   6   0  -6 2261.57  164.18
  -6   0   6 2295.57  164.28
   6   0  -6 2262.37  164.68
  -6   0   6 2407.16  165.28
  -6   0   6 2335.17  163.38
  -6   0   6 2404.66  163.78
  -5   0   6   66.29    7.80
  -5   0   6   74.39    7.40
  -5   0   6   74.79    7.10
  -4   0   6  154.08   12.80
   4   0  -6  172.38   13.90
   4   0  -6  158.68   13.50
  -4   0   6  149.59   13.30
  -4   0   6  147.49   13.60
  -3   0   6  601.84   45.50
  -3   0   6  559.44   44.50
   3   0  -6  697.83   45.60
   3   0  -6  652.63   45.30
  -3   0   6  573.84   45.00
   2   0  -6 4518.45  285.37
  -2   0   6 3999.00  285.07
  -2   0   6 4096.99  284.67
   2   0  -6 4116.99  285.27
  -2   0   6 3715.73  284.17
  -2   0   6 4024.60  285.37
  -1   0   6  993.90   77.89
  -1   0   6 1078.89   78.89
  -1   0   6 1047.30   78.59
   1   0  -6 1290.67   79.09
   0   0   6 1053.99   75.99
   0   0   6 1014.40   75.19
   0   0   6 1016.50   75.59
   0   0  -6 1032.30   74.99
   0   0  -6 1019.60   74.79
   0   0  -6 1038.10   75.69
   0   0   6 1217.48   75.49
  -1   0  -6  661.13   48.70
   1   0   6  687.83   48.80
   1   0   6  749.03   48.50
  -1   0  -6  612.34   47.80
  -1   0  -6  630.04   47.90
   1   0   6  652.93   48.50
   1   0   6  678.93   49.10
  -2   0  -6 3001.90  226.98
   2   0   6 3197.88  228.08
   2   0   6 3573.34  227.68
   2   0   6 3628.44  228.28
  -2   0  -6 3124.09  227.88
  -2   0  -6 3003.50  227.08
   3   0   6   58.09    6.30
   3   0   6   50.29    6.20
  -3   0  -6   58.79    5.90
  -3   0  -6   57.29    6.40
   3   0   6   73.59    7.30
   4   0   6 5686.23  362.86
   4   0   6 4791.12  362.96
   4   0   6 5116.19  361.56
  -4   0  -6 5170.48  361.86
  -4   0  -6 5163.48  361.26
  -5   0  -6 1346.97   95.59
   5   0   6 1337.57   95.69
   5   0   6 1460.05   97.19
   5   0   6 1264.97   96.39
  -5   0  -6 1340.17   95.19
   6   0   6   57.29    8.20
  -6   0  -6   56.89    5.50
   6   0   6   42.60    8.00
   6   0   6   43.20    6.10
  -6   0  -6   58.29    5.90
  -7   0  -6    0.70    1.70
   7   0   6    2.00    2.00
   7   0   6    1.90    2.90
  -8   0  -6  374.96   27.60
   8   0   6  385.86   28.60
   9   0   6 1175.38   87.09
   9   0   6 1187.98   83.79
  10   0   6    1.00    3.80
  10   0   6   -2.00    4.70
  11   0   6  402.36   33.70
  11   0   6  327.17   30.60
  14  -1  -6  236.78   24.50
  14  -1  -6  222.78   22.80
  14   1  -6  284.27   22.70
  14   1  -6  275.47   24.20
  14   1  -6  252.87   21.20
  13  -1  -6   -3.50    4.00
  13  -1  -6   -4.30    3.90
  13   1  -6    3.80    3.50
  13   1  -6    4.30    4.50
 -13   1   6    5.50    2.50
  12  -1  -6    7.40    5.00
 -12  -1   6   10.40    2.80
  12  -1  -6    8.90    4.80
  12   1  -6    1.90    2.90
  12   1  -6   15.80    5.30
  11  -1  -6  183.48   18.70
 -11  -1   6  237.58   16.70
  11   1  -6  192.08   17.90
 -11   1   6  253.37   17.00
  11   1  -6  192.78   19.00
 -11   1   6  170.58   16.60
 -10  -1   6  566.94   48.40
  10  -1  -6  597.64   47.20
  10  -1  -6  588.64   48.20
  10   1  -6  601.64   46.40
 -10   1   6  570.54   45.50
 -10   1   6  748.43   45.70
  10   1  -6  655.33   47.70
  -9  -1   6  435.56   31.30
  -9  -1   6  416.56   34.70
   9  -1  -6  433.56   34.60
   9  -1  -6  425.26   35.40
  -9   1   6  448.06   32.90
   9   1  -6  477.55   34.10
  -9   1   6  455.35   33.30
   9   1  -6  448.86   34.70
  -8  -1   6  462.15   35.30
   8  -1  -6  473.85   38.00
   8  -1  -6  523.65   39.10
  -8  -1   6  514.35   38.50
  -8   1   6  508.95   37.00
  -8   1   6  503.95   36.70
   8   1  -6  502.35   38.10
  -8   1   6  512.45   37.20
   8   1  -6  496.45   37.50
   7  -1  -6  205.08   16.20
  -7  -1   6  164.48   12.40
  -7  -1   6  147.59   12.10
   7  -1  -6  130.89   14.20
  -7  -1   6  189.28   15.00
  -7   1   6  169.28   15.70
  -7   1   6  168.88   14.00
  -7   1   6  163.38   14.10
  -7   1   6  162.38   13.40
   7   1  -6  156.48   14.30
   6  -1  -6  432.96   32.40
   6  -1  -6  460.35   32.00
  -6  -1   6  391.46   30.10
  -6  -1   6  437.26   29.90
  -6  -1   6  422.06   31.80
  -6  -1   6  386.96   31.40
  -6  -1   6  409.56   29.40
   6   1  -6  388.36   31.20
  -6   1   6  390.36   30.80
  -6   1   6  368.16   33.40
  -6   1   6  408.96   31.30
   6   1  -6  427.86   31.20
  -6   1   6  404.96   30.50
   5  -1  -6  196.48   15.30
  -5  -1   6  167.98   14.10
  -5  -1   6  188.28   13.30
  -5  -1   6  178.08   15.10
   5  -1  -6  174.48   15.50
  -5  -1   6  181.98   15.00
  -5   1   6  168.48   14.80
  -5   1   6  171.88   14.40
   5   1  -6  169.08   14.50
   5   1  -6  163.68   14.50
  -5   1   6  175.88   14.10
   5   1  -6  163.28   13.60
  -5   1   6  166.28   15.50
  -4  -1   6  768.32   55.19
  -4  -1   6  777.32   56.09
   4  -1  -6  812.42   56.79
   4  -1  -6  815.92   57.19
  -4  -1   6  730.53   56.39
  -4  -1   6  768.92   56.29
  -4   1   6  739.33   56.59
   4   1  -6  776.72   56.39
   4   1  -6  725.53   55.49
   4   1  -6  878.01   56.69
  -4   1   6  729.23   56.59
  -4   1   6  822.12   57.59
  -3  -1   6 4185.98  300.27
  -3  -1   6 4066.39  300.17
  -3  -1   6 4202.78  299.47
  -3  -1   6 4173.98  300.57
   3   1  -6 3886.51  299.67
   3   1  -6 4824.82  300.87
   3   1  -6 4519.85  300.57
  -3   1   6 4180.38  300.77
   3   1  -6 4764.92  300.57
  -3   1   6 4206.68  301.17
  -2  -1   6   12.40    2.50
  -2  -1   6   14.40    3.40
  -2  -1   6   10.50    2.90
   2  -1  -6   18.50    4.40
   2  -1  -6   12.30    3.70
  -2  -1   6   16.20    3.60
   2   1  -6   11.80    3.30
  -2   1   6    7.60    3.00
   2   1  -6   14.90    3.10
   2   1  -6   17.30    3.00
  -2   1   6   20.90    3.60
  -2   1   6   15.20    3.80
  -1  -1   6 2285.97  169.88
  -1  -1   6 2839.42  170.78
   1  -1  -6 2770.12  171.38
  -1  -1   6 2430.36  170.58
   1  -1  -6 2386.86  170.58
  -1  -1   6 2318.97  170.58
  -1   1   6 2405.36  171.08
   1   1  -6 2280.77  170.08
   1   1  -6 2324.07  169.88
  -1   1   6 2230.08  170.48
   0  -1   6  162.98   14.30
   0  -1   6  184.38   14.30
   0  -1  -6  161.78   14.10
   0  -1   6  165.08   14.30
   0  -1   6  165.98   13.80
   0   1   6  191.38   14.00
   0   1   6  162.78   14.60
   0   1  -6  165.18   13.60
   0   1  -6  171.08   13.90
   0   1   6  173.98   14.40
  -1  -1  -6  351.76   25.50
   1  -1   6  341.77   26.10
   1  -1   6  298.07   25.20
   1  -1   6  295.47   25.00
   1   1   6  324.07   25.70
   1   1   6  315.77   25.30
   1   1   6  378.06   25.40
  -1   1  -6  315.77   24.80
  -1   1  -6  326.87   24.70
   1   1   6  367.26   25.00
  -1   1  -6  347.87   25.00
  -1   1  -6  293.97   25.20
   2  -1   6 1334.07  102.99
   2  -1   6 1408.16  103.09
  -2  -1  -6 1456.35  101.99
  -2  -1  -6 1500.45  102.89
  -2   1  -6 1434.26  102.59
   2   1   6 1703.73  103.39
   2   1   6 1439.46  102.99
   2   1   6 1394.06  103.39
  -2   1  -6 1368.36  102.69
  -2   1  -6 1429.66  102.39
  -2   1  -6 1481.55  103.29
  -3  -1  -6 1290.87   87.69
   3  -1   6 1196.08   88.69
   3  -1   6 1170.88   87.09
  -3  -1  -6 1294.17   86.99
   3  -1   6 1140.99   88.99
  -3   1  -6 1208.88   87.99
   3   1   6 1158.28   87.89
   3   1   6 1203.78   87.29
   3   1   6 1124.99   89.49
   3   1   6 1359.16   88.39
  -3   1  -6 1268.17   87.29
  -3   1  -6 1271.17   87.69
  -3   1  -6 1297.37   88.09
   4  -1   6  205.78   17.20
  -4  -1  -6  211.68   17.40
   4  -1   6  220.38   18.00
   4  -1   6  213.68   18.40
  -4  -1  -6  227.28   17.00
   4  -1   6  251.47   19.00
   4   1   6  240.78   18.80
  -4   1  -6  225.48   18.10
  -4   1  -6  228.68   17.40
  -4   1  -6  225.68   18.30
   4   1   6  232.08   17.50
  -4   1  -6  223.28   17.70
   4   1   6  201.58   18.00
   5  -1   6  544.05   37.10
   5  -1   6  406.46   36.50
   5  -1   6  457.55   35.30
  -5  -1  -6  464.95   34.50
   5  -1   6  444.86   34.70
  -5  -1  -6  475.85   34.10
   5   1   6  521.75   36.50
  -5   1  -6  482.55   35.50
   5   1   6  475.85   34.90
   5   1   6  443.76   35.50
  -5   1  -6  489.35   34.80
  -5   1  -6  496.05   35.20
   6  -1   6  195.08   16.90
  -6  -1  -6  213.88   15.50
  -6  -1  -6  207.78   15.60
   6  -1   6  220.08   18.70
   6  -1   6  209.08   16.50
  -6   1  -6  212.58   16.30
  -6   1  -6  219.78   16.80
   6   1   6  213.78   17.60
   6   1   6  190.88   16.30
  -6   1  -6  208.98   17.00
   7  -1   6   95.79    9.90
  -7  -1  -6   82.49    7.00
   7  -1   6  112.49   11.40
   7  -1   6   90.79    8.50
   7   1   6   94.19    8.50
  -7   1  -6  106.69    9.10
   7   1   6   81.19   10.00
  -7   1  -6  112.69    9.10
   8  -1   6  183.58   18.10
   8  -1   6  186.28   15.70
   8  -1   6  196.28   16.90
   8   1   6  193.38   18.00
  -8   1  -6  235.48   18.70
   8   1   6  201.68   15.60
   9  -1   6    6.70    2.90
   9  -1   6    2.70    4.90
   9  -1   6   12.70    4.50
   9   1   6    7.40    2.00
   9   1   6   11.50    4.30
  -9   1  -6   14.10    3.30
  10  -1   6   33.00    4.70
  10  -1   6   33.30    7.50
  10  -1   6   31.90    9.00
  10   1   6   42.70    9.20
 -10   1  -6   44.70    5.00
  10   1   6   42.10    7.80
  11  -1   6   20.30    9.10
  11  -1   6   18.30    6.20
  11   1   6    8.80    5.20
  11   1   6    7.30    5.60
  13  -2  -6  580.14   46.70
 -13   2   6  585.44   42.60
  13   2  -6  541.75   43.90
  13   2  -6  612.44   44.60
  13   2  -6  621.04   46.00
  12  -2  -6  313.37   28.40
  12  -2  -6  292.97   27.20
 -12  -2   6  321.17   23.80
  12   2  -6  293.37   26.20
  12   2  -6  270.07   25.00
 -12   2   6  375.96   24.60
  12   2  -6  337.17   25.80
 -12   2   6  324.57   26.50
  11  -2  -6   92.99   13.30
 -11  -2   6   67.19   10.30
 -11  -2   6   97.59    8.80
  11  -2  -6   83.59   12.50
  11   2  -6   82.09    9.50
  11   2  -6   84.69   10.50
  11   2  -6   95.39    9.80
 -11   2   6  123.19    9.40
  10  -2  -6    1.10    3.60
 -10  -2   6   -1.60    2.80
 -10  -2   6   -1.60    2.50
  10   2  -6    2.70    2.20
  10   2  -6   -2.40    2.80
 -10   2   6   -4.70    1.50
  10   2  -6    1.40    2.90
 -10   2   6   -2.60    2.70
   9  -2  -6  219.48   20.80
  -9  -2   6  226.88   19.80
  -9  -2   6  280.97   20.60
   9  -2  -6  280.07   22.60
   9   2  -6  232.28   19.90
   9   2  -6  245.68   19.70
  -9   2   6  247.78   19.10
   9   2  -6  234.48   19.50
  -9   2   6  208.78   19.70
  -8  -2   6  335.17   27.30
  -8  -2   6  373.66   28.20
   8  -2  -6  318.57   28.60
   8  -2  -6  394.56   30.20
  -8   2   6  356.16   27.10
   8   2  -6  342.37   27.60
  -8   2   6  379.36   28.30
  -8   2   6  385.26   29.60
   8   2  -6  357.86   29.00
   7  -2  -6 1236.48   85.69
  -7  -2   6 1196.98   83.49
  -7  -2   6 1178.58   83.89
   7   2  -6 1183.88   83.49
   7   2  -6 1084.99   83.49
  -7   2   6 1190.68   83.19
  -7   2   6 1216.68   84.49
   7   2  -6 1032.60   82.39
   7   2  -6 1174.58   83.59
  -7   2   6 1187.88   84.29
   6  -2  -6  642.54   44.30
   6  -2  -6  651.33   45.10
  -6  -2   6  596.74   43.20
  -6  -2   6  577.54   41.00
  -6  -2   6  588.24   43.10
   6  -2  -6  558.24   42.90
  -6  -2   6  575.54   41.20
  -6  -2   6  590.04   41.10
   6   2  -6  568.34   42.80
  -6   2   6  576.04   43.80
  -6   2   6  573.54   43.50
   6   2  -6  596.34   43.00
  -6   2   6  581.94   44.90
   6   2  -6  512.15   42.00
  -5  -2   6   16.00    3.60
  -5  -2   6   12.60    3.20
  -5  -2   6   15.60    2.10
   5  -2  -6    9.60    4.10
  -5  -2   6   10.50    2.50
   5  -2  -6    2.30    3.60
  -5   2   6    8.00    3.70
   5   2  -6   11.60    3.20
  -5   2   6    7.90    2.90
  -5   2   6   12.50    3.60
   5   2  -6   12.20    3.00
   5   2  -6    9.70    2.70
   5   2  -6   14.50    3.40
  -4  -2   6  657.53   46.90
   4  -2  -6  739.13   49.10
  -4  -2   6  642.84   47.90
   4  -2  -6  743.73   49.50
  -4  -2   6  640.04   48.20
  -4  -2   6  645.04   47.60
   4   2  -6  632.94   47.60
   4   2  -6  664.23   48.10
  -4   2   6  617.54   48.70
   4   2  -6  703.93   48.20
  -4   2   6  585.64   49.10
   4   2  -6  634.54   47.50
   3  -2  -6 1253.67   77.19
  -3  -2   6  962.80   76.09
  -3  -2   6  988.30   75.69
   3  -2  -6 1251.47   77.69
  -3  -2   6  995.80   75.19
  -3  -2   6 1023.80   75.89
  -3   2   6  952.90   76.89
   3   2  -6 1126.79   76.39
  -3   2   6 1049.09   76.79
   3   2  -6 1147.79   76.29
   3   2  -6  991.00   75.59
  -2  -2   6  985.20   68.29
  -2  -2   6  979.10   68.29
  -2  -2   6  937.21   67.59
   2  -2  -6  948.31   68.69
  -2  -2   6  963.40   68.49
  -2   2   6  926.41   69.19
  -2   2   6  939.71   68.79
   2   2  -6  917.71   67.89
  -1  -2   6  263.37   21.40
   1  -2  -6  280.07   21.90
   1  -2  -6  257.37   22.00
  -1  -2   6  340.27   22.30
  -1  -2   6  288.57   21.20
  -1  -2   6  266.97   21.50
   1   2  -6  260.57   21.00
  -1   2   6  263.87   22.20
   1   2  -6  326.67   22.30
   1   2  -6  270.27   21.40
  -1   2   6  244.78   21.70
   1   2  -6  258.47   20.70
   0  -2   6  513.55   39.80
   0  -2   6  627.94   40.90
   0  -2   6  547.75   40.60
   0  -2  -6  535.55   40.50
   0  -2  -6  504.65   40.80
   0  -2   6  551.24   40.20
   0   2  -6  513.95   39.80
   0   2   6  587.44   41.30
   0   2  -6  556.94   40.10
   0   2  -6  491.75   40.00
   0   2   6  518.55   40.50
   0   2  -6  627.84   41.10
   1  -2   6 5013.40  362.96
   1  -2   6 5457.45  363.76
  -1  -2  -6 4919.51  363.26
   1  -2   6 5086.99  363.76
   1  -2   6 5102.39  363.56
  -1   2  -6 4899.91  363.26
   1   2   6 5027.90  363.66
  -1   2  -6 5013.60  363.06
   1   2   6 5323.17  364.26
   1   2   6 6005.80  363.26
  -1   2  -6 5142.19  363.16
  -1   2  -6 5488.95  364.06
   2  -2   6    0.10    1.40
   2  -2   6   -0.80    1.70
   2  -2   6    1.00    1.80
   2  -2   6    0.10    2.30
  -2  -2  -6    0.00    1.80
   2   2   6   -1.10    2.10
  -2   2  -6   -2.00    1.70
  -2   2  -6    2.20    2.10
   2   2   6    1.50    1.70
   2   2   6   -0.90    2.20
  -2   2  -6   -0.50    1.50
   2   2   6   -4.00    1.70
   3  -2   6  496.55   36.40
  -3  -2  -6  494.45   34.50
   3  -2   6  460.95   35.30
   3  -2   6  422.96   36.00
   3  -2   6  447.46   35.70
  -3  -2  -6  490.05   35.10
  -3   2  -6  507.25   36.10
   3   2   6  447.76   36.20
  -3   2  -6  482.75   35.80
   3   2   6  485.35   35.20
  -3   2  -6  504.85   35.50
  -3   2  -6  446.06   36.00
   3   2   6  542.55   36.30
   3   2   6  447.16   35.60
   4  -2   6   21.70    4.00
   4  -2   6   25.80    5.30
  -4  -2  -6   23.10    3.50
   4  -2   6   20.90    4.30
  -4  -2  -6   25.30    3.10
   4  -2   6   26.20    5.40
   4   2   6   15.90    4.00
  -4   2  -6   29.10    4.30
  -4   2  -6   27.00    4.80
  -4   2  -6   30.60    5.20
   4   2   6   20.10    4.50
   4   2   6   15.10    4.30
  -5  -2  -6  400.86   28.50
  -5  -2  -6  383.26   28.60
   5  -2   6  420.86   30.80
   5  -2   6  494.85   32.40
   5  -2   6  396.76   30.10
   5   2   6  382.76   30.30
   5   2   6  359.36   30.30
  -5   2  -6  398.86   29.90
  -5   2  -6  396.36   30.40
  -5   2  -6  387.66   30.60
   6  -2   6  389.26   31.10
   6  -2   6  423.26   32.60
   6   2   6  420.76   31.40
   6   2   6  391.96   31.70
  -6   2  -6  397.66   31.20
   6   2   6  397.06   30.10
  -6   2  -6  423.26   30.60
  -6   2  -6  414.76   31.10
   7  -2   6  357.06   26.80
   7  -2   6  363.16   27.30
   7   2   6  345.07   25.90
   7   2   6  350.16   28.00
  -7   2  -6  339.57   26.80
  -7   2  -6  341.77   26.90
   7   2   6  338.37   28.00
  -7   2  -6  339.37   26.70
   8  -2   6  228.68   18.90
   8  -2   6  217.38   19.00
   8  -2   6  287.77   24.30
   8  -2   6  255.97   21.60
  -8   2  -6  200.98   17.80
  -8   2  -6  286.57   19.50
   8   2   6  214.78   19.90
   8   2   6  223.08   17.80
   9  -2   6   16.10    6.10
   9  -2   6   15.50    4.00
   9  -2   6   16.20    3.80
   9  -2   6   10.20    5.00
   9   2   6   16.60    2.60
   9   2   6   16.70    5.00
  -9   2  -6   13.60    3.50
  10  -2   6    2.70    6.50
  10  -2   6   21.30    6.40
  10   2   6   22.10    5.60
 -10   2  -6   20.80    4.30
  11  -2   6    4.50    4.40
  11  -2   6    4.90    6.70
 -11   2  -6    4.40    3.60
  11   2   6    4.50    3.80
  11   2   6    5.80    6.30
  13  -3  -6  149.99   17.10
  13  -3  -6  172.58   19.00
 -13   3   6  182.98   14.20
  13   3  -6  155.28   15.20
  13   3  -6  151.68   14.90
  13   3  -6  171.78   15.10
  12  -3  -6   64.39   11.30
 -12  -3   6   70.89    7.00
  12  -3  -6   47.90    9.70
  12   3  -6   66.69    8.20
  12   3  -6   72.89    8.50
 -12   3   6   53.69    6.80
  12   3  -6   63.69    8.30
  11  -3  -6  546.85   45.00
  11  -3  -6  514.85   45.70
 -11   3   6  587.04   42.30
  11   3  -6  556.04   43.00
  11   3  -6  594.54   42.60
  11   3  -6  600.74   43.10
  10  -3  -6  158.58   17.00
 -10  -3   6  197.18   14.40
  10  -3  -6  161.98   24.60
  10   3  -6  167.88   13.90
 -10   3   6  143.89   13.50
  10   3  -6  136.19   14.10
   9  -3  -6   37.70    7.80
  -9  -3   6   38.80    5.80
  -9  -3   6   27.80    4.90
   9   3  -6   34.90    5.20
  -9   3   6   29.90    5.90
   9   3  -6   30.00    5.30
   9   3  -6   32.30    4.50
  -8  -3   6    0.10    1.70
   8  -3  -6   -1.30    3.10
  -8  -3   6   -1.30    2.00
   8  -3  -6   -3.20    3.30
   8   3  -6   -0.40    1.80
   8   3  -6    2.20    2.40
   8   3  -6   -0.90    1.40
  -8   3   6    2.80    3.60
   8   3  -6    2.50    2.50
   7  -3  -6  773.72   52.09
   7  -3  -6  703.83   50.99
  -7  -3   6  664.73   49.40
  -7  -3   6  667.03   48.70
  -7   3   6  681.23   50.59
   7   3  -6  679.13   49.00
   7   3  -6  686.93   49.50
   7   3  -6  590.84   48.30
  -7   3   6  669.63   50.39
   7   3  -6  624.54   48.30
  -6  -3   6 4638.54  325.37
  -6  -3   6 4647.83  326.27
   6  -3  -6 4925.01  327.47
   6  -3  -6 5419.76  328.57
   6   3  -6 4205.38  325.27
   6   3  -6 4536.95  325.67
   6   3  -6 4451.25  325.97
   6   3  -6 4603.04  324.97
  -6   3   6 4626.94  327.17
  -6   3   6 4621.04  326.97
  -5  -3   6   68.99    6.10
  -5  -3   6   70.39    7.00
   5  -3  -6   78.89    9.20
  -5  -3   6   71.49    7.90
   5  -3  -6   64.39    9.10
  -5  -3   6   61.69    5.60
   5  -3  -6   60.69    7.10
  -5   3   6   65.99    8.70
   5   3  -6   68.89   10.90
  -5   3   6   64.69    9.20
  -5   3   6   65.79    9.70
   5   3  -6   72.29    7.80
   5   3  -6   65.09    6.70
   4  -3  -6  802.32   60.59
   4  -3  -6  788.02   61.89
  -4  -3   6  869.51   59.49
  -4  -3   6  834.72   61.09
  -4  -3   6  840.92   60.19
  -4  -3   6  812.02   59.79
   4  -3  -6 1003.70   62.29
   4   3  -6  892.11   60.99
  -4   3   6  880.11   62.49
  -4   3   6  825.42   61.79
  -4   3   6  762.02   62.49
   4   3  -6  784.62   60.99
   4   3  -6  784.72   62.69
   3  -3  -6  303.57   25.00
  -3  -3   6  321.37   23.90
  -3  -3   6  316.47   24.80
  -3  -3   6  323.87   23.90
   3  -3  -6  292.47   25.20
  -3  -3   6  319.17   23.50
  -3   3   6  317.17   25.70
  -3   3   6  321.77   25.30
   3   3  -6  285.37   23.00
   3   3  -6  307.77   24.90
   3   3  -6  339.77   24.60
  -2  -3   6 1505.65  103.49
   2  -3  -6 1292.17  102.99
   2  -3  -6 1499.45  104.19
  -2  -3   6 1407.76  103.99
   2  -3  -6 1408.76  104.49
  -2  -3   6 1431.86  103.19
  -2  -3   6 1529.25  103.19
  -2   3   6 1405.76  104.69
   2   3  -6 1719.93  104.19
   2   3  -6 1379.36  102.59
  -1  -3   6  557.54   38.80
   1  -3  -6  482.85   38.10
   1  -3  -6  526.45   39.10
   1  -3  -6  489.05   39.40
  -1  -3   6  586.24   39.70
  -1  -3   6  526.95   38.90
  -1  -3   6  500.85   38.40
  -1   3   6  449.56   39.80
   1   3  -6  461.95   37.90
   1   3  -6  626.74   39.50
   1   3  -6  578.44   39.40
  -1   3   6  494.75   39.60
   0  -3  -6 2554.44  175.28
   0  -3   6 2597.24  174.58
   0  -3  -6 2479.25  174.48
   0  -3   6 2475.75  174.68
   0  -3   6 2536.65  175.38
   0  -3  -6 2379.66  173.58
   0   3   6 2595.44  175.48
   0   3  -6 2494.95  174.48
   0   3   6 2433.06  174.98
   0   3  -6 2320.97  174.48
   0   3  -6 2399.66  173.98
   1  -3   6  390.06   30.00
   1  -3   6  403.56   30.00
   1  -3   6  428.36   30.40
  -1  -3  -6  406.76   29.60
   1  -3   6  372.66   29.40
  -1  -3  -6  354.06   28.50
  -1   3  -6  382.66   29.80
   1   3   6  370.06   29.80
  -1   3  -6  386.86   29.50
   1   3   6  374.76   30.20
  -1   3  -6  472.45   30.80
  -1   3  -6  342.27   29.20
  -2  -3  -6  218.08   17.10
   2  -3   6  222.98   18.30
   2  -3   6  251.47   18.60
   2  -3   6  201.98   17.30
   2  -3   6  210.28   18.00
  -2  -3  -6  212.58   16.40
  -2   3  -6  195.98   17.90
   2   3   6  208.88   17.70
  -2   3  -6  219.08   17.90
  -2   3  -6  203.78   17.50
  -2   3  -6  214.88   17.50
  -3  -3  -6   75.29    6.60
   3  -3   6   72.49    8.10
   3  -3   6   56.69    7.00
  -3  -3  -6   59.49    5.80
   3  -3   6   63.49    8.90
  -3   3  -6   64.09    7.60
   3   3   6   76.59    7.90
  -3   3  -6   68.59    8.20
   3   3   6   61.89    7.60
  -3   3  -6   75.39    7.40
   3   3   6   66.49    9.00
  -4  -3  -6  193.78   15.80
  -4  -3  -6  230.18   15.80
   4  -3   6  217.68   18.60
   4  -3   6  199.78   17.40
   4  -3   6  203.98   18.00
  -4  -3  -6  206.78   15.70
   4   3   6  275.57   18.60
   4   3   6  183.08   20.30
  -4   3  -6  212.38   18.10
   4   3   6  205.38   18.20
   4   3   6  222.78   16.90
  -4   3  -6  220.28   17.50
  -4   3  -6  190.78   17.60
   5  -3   6  982.70   66.59
   5  -3   6  986.90   67.99
   5  -3   6  914.21   66.89
  -5  -3  -6  900.11   63.79
   5   3   6  905.81   65.29
   5   3   6  888.21   66.59
  -5   3  -6  902.41   66.89
  -5   3  -6  917.91   66.69
   5   3   6  871.01   66.19
  -5   3  -6  883.51   65.99
   6  -3   6   78.69    9.30
   6  -3   6   90.19   10.50
  -6   3  -6  100.89    9.80
  -6   3  -6   89.29    9.50
  -6   3  -6   81.89    8.60
   6   3   6   85.19    7.90
   6   3   6   86.19    9.00
   6   3   6   84.59    9.70
   7  -3   6  299.27   23.80
   7  -3   6  245.98   24.30
   7  -3   6  245.58   21.60
   7   3   6  243.48   21.80
  -7   3  -6  279.97   21.70
  -7   3  -6  233.88   21.30
  -7   3  -6  261.67   20.80
   7   3   6  294.77   22.40
   8  -3   6  121.19   16.30
   8  -3   6   90.39   10.70
   8  -3   6  145.79   13.90
  -8   3  -6  100.59   10.70
   8   3   6  107.99    9.50
  -8   3  -6  121.89   10.40
   9  -3   6   -3.60    2.80
   9  -3   6    1.50    3.70
   9  -3   6   -1.00    4.90
   9   3   6   -2.20    1.50
  -9   3  -6   -2.00    2.70
   9   3   6   -2.30    3.00
  -9   3  -6   -2.20    3.20
   9   3   6   -3.50    3.30
  10  -3   6   -5.60    3.70
  10  -3   6   -0.60    5.10
  10  -3   6   -1.80    3.20
  10   3   6   -0.40    3.40
 -10   3  -6    0.90    2.80
  13  -4  -6   82.39   13.80
  12  -4  -6  286.27   24.10
  12  -4  -6  287.57   25.30
 -12  -4   6  289.87   22.90
  12   4  -6  250.07   20.40
  12   4  -6  217.38   19.40
  12   4  -6  211.68   18.80
 -12   4   6  241.48   19.80
  11  -4  -6   10.70    5.60
 -11  -4   6   21.00    4.40
  11  -4  -6    5.90    5.00
  11   4  -6   13.00    3.90
  11   4  -6    7.50    2.60
  11   4  -6    9.30    3.30
  10  -4  -6   90.99   13.20
 -10  -4   6  118.79   10.00
  10  -4  -6   72.29   12.30
  10   4  -6   73.59    7.70
  10   4  -6   86.79    8.20
  10   4  -6   92.29    9.00
  10   4  -6   84.79    9.40
  -9  -4   6   43.10    6.60
   9  -4  -6   38.00    8.60
   9  -4  -6   37.10    8.80
   9   4  -6   35.10    5.30
   9   4  -6   42.60    6.10
   9   4  -6   45.80    6.60
   8  -4  -6  106.19   11.90
  -8  -4   6   94.09    8.00
  -8  -4   6   91.99    9.80
   8   4  -6   90.39    9.50
   8   4  -6   97.69    9.00
   8   4  -6   81.19    9.30
   7  -4  -6  606.94   48.00
   7  -4  -6  623.54   47.60
  -7  -4   6  588.14   46.10
  -7  -4   6  601.04   44.10
   7   4  -6  634.24   46.00
   7   4  -6  642.64   45.40
   7   4  -6  611.34   45.30
  -6  -4   6  348.27   24.80
   6  -4  -6  374.36   28.10
   6  -4  -6  309.47   27.70
  -6  -4   6  332.57   26.80
   6   4  -6  342.77   25.90
   6   4  -6  323.37   25.80
   6   4  -6  304.97   26.10
  -5  -4   6 2058.79  140.39
  -5  -4   6 1981.10  139.99
  -5  -4   6 1982.90  142.89
   5  -4  -6 1949.41  143.89
  -5  -4   6 2014.10  139.99
  -5  -4   6 2039.40  140.89
   5   4  -6 2044.30  141.99
   5   4  -6 1982.20  141.99
  -4  -4   6   49.90    5.30
   4  -4  -6   52.09    8.50
   4  -4  -6   54.99    8.20
  -4  -4   6   46.10    5.40
  -4  -4   6   52.49    5.70
  -4  -4   6   52.09    7.70
   4   4  -6   61.69    7.70
   4   4  -6   56.99    7.40
   4   4  -6   51.69    6.10
   4   4  -6   49.40    5.00
  -3  -4   6  108.19    9.40
   3  -4  -6  105.09   11.30
   3  -4  -6   98.69   10.00
  -3  -4   6  113.99    9.70
  -3  -4   6  117.69   11.20
  -3  -4   6  114.09    9.80
  -3  -4   6  113.59   10.30
   3  -4  -6   98.09   11.20
  -3   4   6  103.79   11.50
   3   4  -6  107.79   10.70
   3   4  -6  100.09    9.90
   3   4  -6   95.49   10.10
  -3   4   6  135.39   13.10
  -3   4   6  113.19   11.40
   3   4  -6  112.49    9.20
  -2  -4   6  242.88   19.10
   2  -4  -6  232.08   19.50
  -2  -4   6  244.18   19.50
  -2  -4   6  241.38   19.70
   2  -4  -6  240.08   20.80
  -2  -4   6  252.87   19.50
   2  -4  -6  218.98   20.00
  -2  -4   6  263.27   20.80
   2   4  -6  285.17   20.50
   2   4  -6  250.67   19.80
   2   4  -6  280.17   20.50
  -2   4   6  224.38   20.70
  -2   4   6  234.78   20.60
   2   4  -6  220.38   18.70
  -1  -4   6  877.41   58.59
   1  -4  -6  771.82   58.59
   1  -4  -6  727.53   57.69
  -1  -4   6  804.42   59.29
  -1  -4   6  779.02   58.39
   1  -4  -6  745.33   59.09
  -1  -4   6  818.82   58.39
  -1   4   6  746.23   59.19
   1   4  -6  759.72   57.59
  -1   4   6  797.02   59.29
   1   4  -6  960.70   59.29
   1   4  -6  845.02   58.99
   1   4  -6  794.82   58.39
   0  -4  -6  209.38   18.80
   0  -4   6  279.67   19.90
   0  -4   6  217.98   18.20
   0  -4   6  238.98   18.70
   0  -4  -6  205.58   17.30
   0  -4  -6  218.48   18.10
   0  -4   6  229.28   18.60
   0   4  -6  225.88   18.40
   0   4  -6  251.67   19.30
   0   4   6  193.28   18.50
   0   4  -6  207.08   18.40
   0   4  -6  210.08   18.40
   0   4   6  204.78   18.70
   1  -4   6  299.67   23.00
   1  -4   6  274.47   22.90
   1  -4   6  270.47   22.30
   1  -4   6  262.57   22.20
  -1  -4  -6  277.67   22.50
  -1  -4  -6  285.97   21.70
  -1  -4  -6  261.97   20.80
  -1   4  -6  288.77   23.10
   1   4   6  256.67   22.30
  -1   4  -6  268.57   22.30
   1   4   6  246.48   22.10
  -1   4  -6  329.87   23.10
  -1   4  -6  235.68   21.30
   2  -4   6  128.69   11.40
   2  -4   6   94.09   10.50
  -2  -4  -6  117.99    9.50
  -2  -4  -6   92.59    8.70
   2   4   6   83.09   10.00
   2   4   6   91.99   10.10
  -2   4  -6  103.59   10.80
  -2   4  -6  103.79   10.40
  -3  -4  -6    0.90    1.70
  -3  -4  -6    1.40    1.40
   3  -4   6    2.80    3.30
   3  -4   6    1.80    2.90
  -3   4  -6    0.60    2.00
   3   4   6    1.60    2.90
  -3   4  -6   -1.90    2.20
   3   4   6    1.50    2.70
  -4  -4  -6  247.48   18.20
   4  -4   6  256.57   22.10
  -4  -4  -6  256.87   18.90
  -4  -4  -6  255.77   18.20
   4  -4   6  232.58   21.30
   4   4   6  276.77   21.90
  -4   4  -6  258.07   21.60
  -4   4  -6  246.68   21.30
   4   4   6  256.97   21.10
   4   4   6  265.97   21.00
   5  -4   6    5.30    3.50
   5  -4   6    1.80    2.60
   5  -4   6    0.40    3.00
  -5  -4  -6    1.30    0.70
   5   4   6    3.00    2.70
   5   4   6    0.50    1.80
  -5   4  -6    0.70    3.00
   5   4   6   -2.70    2.50
  -5   4  -6    3.00    2.50
   6  -4   6  258.97   22.30
   6  -4   6  250.77   23.10
   6  -4   6  263.17   24.10
   6   4   6  261.17   20.20
   6   4   6  252.97   21.70
  -6   4  -6  271.47   22.20
   6   4   6  263.87   21.80
  -6   4  -6  251.47   21.80
   7  -4   6   65.29    9.60
   7  -4   6   77.59   12.40
   7  -4   6   72.79   11.30
  -7   4  -6   88.39    9.40
   7   4   6   88.69    9.70
   7   4   6   77.09    7.50
  -7   4  -6   77.69    9.30
   8  -4   6    7.00    5.60
   8  -4   6    7.70    4.80
   8  -4   6    7.00    3.50
  -8   4  -6    5.40    3.70
   8   4   6   -0.20    3.20
   8   4   6    5.40    2.20
   8   4   6    5.60    3.00
   9  -4   6   59.49   11.50
   9  -4   6   83.79    8.90
   9  -4   6   67.59   11.30
  -9   4  -6   55.39    8.30
   9   4   6   57.69    6.10
   9   4   6   54.19    8.50
  10  -4   6    4.50    7.00
  10  -4   6    3.40    5.10
  10   4   6   -0.70    3.50
 -10   4  -6    0.10    3.40
  12  -5  -6  220.88   32.40
  12  -5  -6  203.58   21.40
  12   5  -6  195.58   16.80
  12   5  -6  166.18   15.50
 -11  -5   6    1.90    4.00
  11  -5  -6    4.70    5.80
  11  -5  -6    5.40    5.50
  11   5  -6    3.40    3.40
  11   5  -6   -1.10    2.30
  10  -5  -6  132.89   15.40
  10  -5  -6  127.99   17.90
 -10  -5   6  126.99   12.90
  10   5  -6  126.19   12.70
  10   5  -6  140.69   12.10
   9  -5  -6  266.07   25.60
   9  -5  -6  275.47   25.20
  -9  -5   6  264.87   22.80
   9   5  -6  268.47   22.80
   9   5  -6  293.17   21.90
  -8  -5   6  205.88   18.80
   8  -5  -6  281.67   22.00
   8  -5  -6  221.68   21.20
   8   5  -6  201.18   17.70
   8   5  -6  204.48   18.40
   7  -5  -6  614.14   51.99
   7  -5  -6  818.82   52.99
  -7  -5   6  693.53   50.79
   7   5  -6  633.34   49.20
   7   5  -6  628.64   49.99
  -6  -5   6   58.49    8.70
   6  -5  -6   62.49   10.10
   6  -5  -6   43.50    8.50
   6   5  -6   63.19    7.20
   6   5  -6   57.89    8.10
  -5  -5   6  176.78   16.30
  -5  -5   6  179.98   13.90
   5  -5  -6  177.98   17.40
  -5  -5   6  176.68   13.30
   5  -5  -6  164.78   16.80
   5   5  -6  182.88   15.50
   5   5  -6  170.98   15.70
   5   5  -6  188.58   13.70
  -4  -5   6   36.60    5.80
  -4  -5   6   38.80    5.40
  -4  -5   6   46.70    5.50
   4  -5  -6   35.80    7.40
  -4  -5   6   39.80    7.20
   4  -5  -6   34.70    7.10
  -4  -5   6   32.40    4.00
   4   5  -6   36.70    4.60
   4   5  -6   26.40    5.30
   4   5  -6   46.20    7.10
  -3  -5   6 1094.99   81.39
   3  -5  -6 1070.09   81.09
  -3  -5   6 1078.39   79.49
  -3  -5   6 1065.29   78.79
  -3  -5   6 1113.69   79.59
   3  -5  -6 1053.89   81.49
  -3  -5   6 1195.48   79.49
   3   5  -6 1092.19   78.99
   3   5  -6 1279.97   81.19
   3   5  -6 1077.99   80.29
  -2  -5   6  203.78   16.90
  -2  -5   6  197.78   16.40
  -2  -5   6  199.58   16.40
   2  -5  -6  193.88   17.40
   2  -5  -6  220.78   18.30
   2  -5  -6  173.78   17.10
  -2  -5   6  185.98   17.50
  -2  -5   6  196.78   15.60
   2   5  -6  203.98   17.20
   2   5  -6  195.18   16.90
   2   5  -6  171.78   15.40
  -1  -5   6  347.27   27.40
   1  -5  -6  335.37   27.80
   1  -5  -6  322.97   28.20
   1  -5  -6  318.67   26.90
  -1  -5   6  354.76   28.60
  -1  -5   6  348.47   28.00
  -1  -5   6  358.96   27.70
   1   5  -6  373.46   28.10
   1   5  -6  421.26   28.60
  -1   5   6  335.57   28.50
   0  -5  -6    8.60    2.80
   0  -5   6   12.90    4.00
   0  -5  -6    5.10    2.90
   0  -5   6    9.80    3.80
   0  -5  -6    3.40    3.00
   0  -5   6    7.00    4.00
   0   5  -6    8.30    3.60
   0   5   6    4.90    3.40
   0   5  -6    7.50    2.80
   0   5  -6    3.90    3.60
   1  -5   6  822.02   54.59
  -1  -5  -6  692.33   51.89
  -1  -5  -6  726.13   52.49
  -1  -5  -6  734.93   53.49
   1  -5   6  676.53   53.39
  -1   5  -6  769.52   53.79
  -1   5  -6  618.84   52.89
   1   5   6  690.93   53.59
  -2  -5  -6  444.66   33.00
  -2  -5  -6  423.76   32.70
   2  -5   6  408.36   34.90
  -2  -5  -6  498.95   33.30
   2  -5   6  499.85   35.80
  -2   5  -6  411.26   34.50
   2   5   6  469.75   35.10
  -2   5  -6  396.96   34.60
  -3  -5  -6   15.50    2.80
   3  -5   6   18.50    5.30
   3  -5   6   27.20    5.50
   3  -5   6   18.50    5.20
  -3  -5  -6   13.70    3.00
  -3   5  -6   18.70    5.10
  -3   5  -6   16.40    4.70
   3   5   6   13.30    4.30
   4  -5   6   42.80    8.50
  -4  -5  -6   43.30    4.80
   4  -5   6   47.20    8.00
   4  -5   6   49.10    8.60
  -4   5  -6   47.30    8.10
  -4   5  -6   56.69    8.40
   4   5   6   45.20    8.20
  -5  -5  -6   86.89    6.80
   5  -5   6   74.29   13.40
   5  -5   6   88.39   10.60
  -5  -5  -6   90.89    6.80
   5  -5   6   88.29   11.90
   5   5   6   76.09    9.20
  -5   5  -6   83.39   10.00
  -5   5  -6   98.19   10.90
   6  -5   6   -1.90    1.90
   6  -5   6   -5.00    3.30
   6  -5   6    4.50    3.40
  -6   5  -6   -2.90    3.10
  -6   5  -6   -3.70    3.00
   6   5   6   -2.30    2.70
   7  -5   6   12.30    4.40
   7  -5   6    8.80    5.60
   7  -5   6    6.50    4.80
   7   5   6   13.20    4.00
   7   5   6    9.30    4.30
  -7   5  -6   16.30    5.20
  -7   5  -6   15.40    3.80
   7   5   6   12.70    3.00
   8  -5   6   66.59   11.20
   8  -5   6   56.79   11.20
   8  -5   6   28.70    8.50
   8  -5   6   43.10    9.00
   8   5   6   63.79    6.20
   8   5   6   47.50    7.90
  -8   5  -6   46.60    8.00
   9  -5   6    6.70    7.40
   9  -5   6    7.90    6.70
   9  -5   6    3.40    3.90
   9   5   6    2.60    4.00
  -9   5  -6    9.70    5.30
   9   5   6    6.60    2.40
 -11  -6   6   30.40    5.70
  11  -6  -6   23.60    8.50
  11  -6  -6   16.10    7.60
  11   6  -6   29.50    5.10
 -10  -6   6   46.30    7.90
  10  -6  -6   58.29   11.40
  10  -6  -6   61.39   11.70
  10   6  -6   51.89    7.00
  10   6  -6   47.40    7.60
   9  -6  -6   95.39   14.50
  -9  -6   6   77.89   10.80
   9  -6  -6  110.89   15.20
   9   6  -6   93.59    9.80
   9   6  -6   96.59   10.50
  -8  -6   6  618.84   48.10
   8  -6  -6  598.44   49.50
   8  -6  -6  695.93   51.09
   8   6  -6  603.24   47.50
   8   6  -6  629.34   46.60
  -7  -6   6   21.20    5.10
   7  -6  -6   13.30    5.30
   7  -6  -6   16.80    6.10
   7   6  -6   13.90    4.00
   7   6  -6   16.60    4.20
   6  -6  -6   16.20    5.90
  -6  -6   6   11.40    4.40
   6  -6  -6   16.80    5.30
   6   6  -6   14.20    4.50
   6   6  -6   19.40    4.60
  -5  -6   6   16.10    4.70
   5  -6  -6   14.90    5.60
  -5  -6   6   28.10    4.10
   5  -6  -6   18.10    6.00
   5   6  -6   19.20    4.60
   5   6  -6   25.30    3.50
   5   6  -6   16.00    4.50
  -4  -6   6  301.27   23.50
  -4  -6   6  297.47   23.40
   4  -6  -6  303.07   27.20
   4  -6  -6  328.77   27.90
  -4  -6   6  398.56   25.60
  -4  -6   6  391.46   24.70
  -4  -6   6  321.97   27.30
   4   6  -6  311.67   26.50
   4   6  -6  307.57   25.80
   4   6  -6  314.57   24.50
  -3  -6   6   55.39    7.20
   3  -6  -6   41.30    7.70
  -3  -6   6   40.90    5.90
  -3  -6   6   45.10    5.20
   3  -6  -6   42.80    8.00
  -3  -6   6   49.20    8.50
   3   6  -6   49.00    7.50
   3   6  -6   43.00    5.80
   3   6  -6   37.30    6.60
  -2  -6   6  677.93   50.99
   2  -6  -6  683.33   51.69
  -2  -6   6  691.33   52.49
  -2  -6   6  678.63   49.60
  -2  -6   6  687.03   50.99
   2  -6  -6  712.33   52.49
   2   6  -6  633.74   50.09
   2   6  -6  758.22   52.09
   2   6  -6  664.73   51.29
  -1  -6   6   80.59    9.50
  -1  -6   6   84.79   11.80
  -1  -6   6   77.79    9.70
  -1  -6   6   73.79    9.20
   1  -6  -6  114.39   10.90
   1   6  -6  100.89   10.50
   1   6  -6   95.79   10.20
   1   6  -6   71.39    8.40
   0  -6   6   11.50    4.20
   0  -6   6    8.90    3.60
   0  -6  -6   12.50    4.10
   0  -6  -6    5.60    3.40
   0  -6  -6   20.90    4.80
   0  -6   6   13.00    4.30
   0  -6   6   21.70    5.20
   0   6  -6   13.40    4.50
   0   6  -6   24.40    5.30
  -1  -6  -6   -0.90    2.00
  -1  -6  -6    4.00    3.00
  -1  -6  -6   -2.30    2.20
   1  -6   6   -1.10    2.60
   1  -6   6   -3.90    3.10
  -1  -6  -6   -1.20    2.60
   1  -6   6   -3.30    2.50
   1  -6   6    3.10    3.10
  -1   6  -6   -1.00    2.70
  -1   6  -6    0.90    2.30
  -2  -6  -6   67.89    7.20
  -2  -6  -6   93.49    8.10
   2  -6   6   68.89   10.30
   2  -6   6   67.49   10.60
   2  -6   6   62.89   10.10
  -2   6  -6   72.09   10.20
  -2   6  -6   78.29   10.70
   3  -6   6   33.30    7.70
   3  -6   6   34.30    7.90
  -3  -6  -6   47.00    4.10
   3  -6   6   49.20    8.80
   3  -6   6   35.10    7.30
  -3  -6  -6   38.50    4.00
  -3  -6  -6   40.80    5.70
  -3   6  -6   45.40    7.80
  -3   6  -6   53.39    8.20
   4  -6   6   71.79   11.10
   4  -6   6   72.39   12.70
  -4  -6  -6   75.39    7.30
   4  -6   6   63.69   10.60
   4  -6   6   67.49   10.90
  -4   6  -6   76.29   10.40
  -4   6  -6   92.09   11.70
   5  -6   6   32.80    7.20
   5  -6   6   33.80    6.60
  -5  -6  -6   26.80    4.40
   5  -6   6   35.50    6.90
   5  -6   6   21.50    7.20
  -5   6  -6   27.50    7.20
  -5   6  -6   31.40    6.70
   6  -6   6   94.89   13.60
   6  -6   6   73.09   11.40
   6  -6   6   98.29   13.50
   6  -6   6   79.09   13.10
  -6   6  -6   65.59   10.30
   6   6   6   88.99    9.60
  -6   6  -6   86.29   11.50
   7  -6   6    0.80    3.70
   7  -6   6   11.20    5.80
   7  -6   6   -0.50    4.20
   7  -6   6    4.60    4.70
  -7   6  -6    0.10    3.30
   7   6   6   -1.80    2.90
  -7   6  -6   -0.80    4.00
   8  -6   6   79.99   12.10
   8  -6   6   68.39   12.20
   8  -6   6   65.79   12.20
   8  -6   6   72.29   14.00
   8   6   6   84.09    7.90
   8   6   6   75.49   10.20
  -8   6  -6   68.19   10.80
 -10  -7   6   -0.80    3.70
  10  -7  -6   -5.30    4.70
  10  -7  -6    5.10    5.30
  10   7  -6   -6.40    2.70
  10   7  -6    3.60    3.60
   9  -7  -6   81.49   13.70
   9   7  -6   92.19   10.00
   9   7  -6   93.19   10.60
   8  -7  -6    2.60    4.90
   8  -7  -6    5.70    5.60
  -8  -7   6    9.40    4.30
   8   7  -6    4.50    3.20
   8   7  -6    2.10    3.80
   7  -7  -6    0.20    5.30
  -7  -7   6    3.40    4.40
   7  -7  -6    0.90    4.40
   7   7  -6   -1.60    2.80
   7   7  -6   -5.90    2.10
   6  -7  -6   87.89   13.30
   6  -7  -6   90.49   13.00
  -6  -7   6   78.79   11.80
   6   7  -6   97.09   10.30
   6   7  -6   97.69   10.90
  -5  -7   6  104.59   12.00
   5  -7  -6   87.19   12.80
   5  -7  -6   84.99   13.00
   5   7  -6   92.79   10.20
   5   7  -6   98.89   10.80
   5   7  -6   95.29    8.70
  -4  -7   6   75.29    7.40
  -4  -7   6   87.79    7.50
   4  -7  -6   83.19   12.50
   4  -7  -6   97.29   11.40
  -4  -7   6   75.69   11.80
  -4  -7   6  115.79    9.90
   4   7  -6  102.79    9.00
   4   7  -6   92.89   10.40
   4   7  -6   80.89    9.60
  -3  -7   6    2.20    1.70
  -3  -7   6    6.20    3.90
  -3  -7   6    5.30    3.60
   3  -7  -6    3.50    4.70
  -3  -7   6    1.00    2.60
  -3  -7   6    7.40    3.40
  -3  -7   6    0.80    1.70
   3   7  -6   -2.00    2.40
   3   7  -6    5.00    3.10
   3   7  -6    5.30    3.10
  -2  -7   6   -0.40    3.00
  -2  -7   6    3.30    3.50
  -2  -7   6   -3.30    2.30
   2  -7  -6   -0.80    3.70
   2  -7  -6   -0.20    3.20
  -2  -7   6    1.50    3.40
  -2  -7   6    0.30    1.90
  -2  -7   6    2.80    3.20
   2   7  -6   -2.30    2.90
   1  -7  -6  225.78   19.80
  -1  -7   6  193.48   20.40
   1  -7  -6  235.08   20.60
  -1  -7   6  206.38   19.60
  -1  -7   6  221.18   19.90
  -1  -7   6  279.67   19.60
   1   7  -6  185.98   19.20
   1   7  -6  240.58   20.40
   0  -7  -6   31.80    6.90
   0  -7   6   30.00    6.90
   0  -7  -6   31.20    6.10
   0  -7   6   30.10    6.10
   0  -7   6   32.70    6.80
   0  -7   6   28.30    6.70
   0   7  -6   42.20    7.90
   0   7  -6   34.30    6.80
   1  -7   6    7.10    4.60
   1  -7   6   15.30    5.10
   1  -7   6    9.20    4.60
  -1  -7  -6   20.90    4.70
  -1  -7  -6   20.10    5.30
  -1   7  -6   14.90    5.00
  -1   7  -6    6.30    4.30
   2  -7   6    4.50    3.20
   2  -7   6   -2.10    3.10
   2  -7   6   -2.90    3.00
  -2  -7  -6    6.20    2.90
   2  -7   6    1.10    3.40
  -2  -7  -6    1.90    2.40
  -2   7  -6   -3.60    2.20
  -2   7  -6    2.20    3.20
   3  -7   6   98.19   14.00
   3  -7   6  117.79   13.60
  -3  -7  -6  104.19   10.70
   3  -7   6  139.99   14.30
   3  -7   6  111.09   13.10
  -3   7  -6  111.29   12.70
  -3   7  -6  111.49   12.80
   4  -7   6   72.29   11.90
   4  -7   6   55.59   10.90
   4  -7   6   74.79   11.50
   4  -7   6   74.29   12.00
  -4  -7  -6   81.79    8.20
  -4   7  -6   65.99   10.60
  -4   7  -6  111.19   11.70
   5  -7   6   34.00    7.90
  -5  -7  -6   53.49    5.50
   5  -7   6   26.50    8.10
   5  -7   6   47.20    9.60
   5  -7   6   22.30    7.20
  -5   7  -6   37.90    7.30
  -5   7  -6   36.90    8.10
   6  -7   6   54.19   10.20
   6  -7   6   48.70   10.00
   6  -7   6   45.50   10.00
   6  -7   6   55.19    9.90
   6   7   6   53.29    8.50
  -6   7  -6   48.60    8.80
  -6   7  -6   45.50    9.20
   7  -7   6   75.69   13.20
   7  -7   6   87.09   12.20
   7  -7   6   72.19   13.30
   7  -7   6   72.99   12.90
   7   7   6   73.19   10.30
  -7   7  -6   70.39   11.50
   8  -8  -6   10.10    6.80
  -8  -8   6    8.90    5.40
   8  -8  -6   -2.20    5.90
   8   8  -6   -1.30    3.90
   7  -8  -6   43.60   11.20
  -7  -8   6   40.30    8.40
   7  -8  -6   52.09   10.90
   7   8  -6   55.59    9.30
   7   8  -6   49.40    8.80
   6  -8  -6    4.80    5.70
  -6  -8   6    0.90    4.00
   6  -8  -6    8.60    4.50
   6   8  -6    1.50    2.60
   6   8  -6    3.30    3.80
  -5  -8   6   25.40    7.20
   5  -8  -6   16.30    6.60
   5  -8  -6   38.10    8.50
   5   8  -6   22.60    5.70
   5   8  -6   15.00    5.60
   4  -8  -6   18.80    6.60
   4  -8  -6   25.90    7.20
  -4  -8   6   22.30    6.40
   4   8  -6    9.90    3.90
   4   8  -6   17.50    5.30
   4   8  -6   13.50    5.00
  -3  -8   6   -7.10    3.60
  -3  -8   6    4.00    4.30
   3  -8  -6   -0.30    4.10
  -3  -8   6   -0.40    2.80
   3  -8  -6    5.40    5.30
   3   8  -6   -0.20    3.10
   3   8  -6   -8.90    3.20
  -2  -8   6   21.00    6.50
  -2  -8   6   13.40    5.30
  -2  -8   6   20.10    4.10
  -2  -8   6   19.00    3.90
  -2  -8   6   22.70    5.30
  -2  -8   6   21.10    5.70
   2  -8  -6   18.40    6.00
   2  -8  -6   23.30    6.20
   2   8  -6   35.90    7.00
   2   8  -6   18.20    5.80
   1  -8  -6   21.20    5.40
   1  -8  -6    5.40    4.60
  -1  -8   6    9.00    4.70
  -1  -8   6   15.30    5.80
  -1  -8   6   12.50    3.80
  -1  -8   6   11.70    4.80
   1   8  -6    9.60    4.50
   1   8  -6    6.70    4.20
   0  -8   6    5.40    4.90
   0  -8  -6   13.00    4.40
   0  -8  -6    2.90    3.70
   0  -8   6    3.80    4.30
   0  -8   6    2.80    4.80
   0   8  -6   -2.40    3.40
   0   8  -6    9.60    4.00
  -1  -8  -6   40.60    6.30
   1  -8   6   39.50    8.20
   1  -8   6   38.00    7.30
   1  -8   6   31.00    7.90
   1  -8   6   34.00    8.70
  -1  -8  -6   36.80    6.80
  -1   8  -6   36.50    7.50
  -1   8  -6   40.70    8.10
   2  -8   6    3.10    4.40
  -2  -8  -6   10.30    2.90
   2  -8   6   13.00    6.10
   2  -8   6    7.00    5.00
   2  -8   6   14.70    5.50
  -2   8  -6   15.20    6.10
  -2   8  -6   16.00    6.50
   3  -8   6   42.30    8.60
   3  -8   6   61.19   10.90
   3  -8   6   52.79    9.80
   3  -8   6   52.59   10.50
  -3   8  -6   40.20    8.80
  -3   8  -6   54.69    9.90
   4  -8   6   14.20    4.70
   4  -8   6   12.30    5.90
   4  -8   6    5.70    5.20
   4  -8   6    5.40    5.10
  -4   8  -6   -2.10    3.80
  -4   8  -6   10.40    5.20
   5  -8   6   21.00    6.00
   5  -8   6   17.40    8.50
   5  -8   6    3.90    6.60
  -5   8  -6   12.40    5.90
  -5   8  -6   14.50    6.00
  -5  -9   6   28.70    7.70
   5  -9  -6   36.50    8.50
   5  -9  -6   30.20    7.80
   5   9  -6   29.10    6.80
   4  -9  -6   16.70    6.50
   4  -9  -6   21.80    6.80
  -4  -9   6   20.60    6.30
   4   9  -6   13.60    5.70
   4   9  -6   12.80    5.10
   3  -9  -6    3.40    4.50
   3  -9  -6   -1.50    4.70
  -3  -9   6    5.60    5.70
  -3  -9   6   -1.80    5.20
   3   9  -6    0.60    4.30
  -2  -9   6    6.60    4.50
  -2  -9   6   17.30    6.60
  -2  -9   6    4.40    4.10
   2  -9  -6    8.60    4.70
  -2  -9   6   16.50    5.10
   2  -9  -6    2.50    4.70
   2   9  -6   11.40    5.10
   2   9  -6    8.30    5.20
  -1  -9   6   17.30    5.00
  -1  -9   6    3.30    5.00
  -1  -9   6    3.40    3.70
   1  -9  -6    7.30    5.20
  -1  -9   6   11.20    5.20
   1  -9  -6    6.80    5.10
   1   9  -6   17.80    5.50
   1   9  -6    9.50    5.20
   0  -9   6  181.38   17.70
   0  -9  -6  165.58   15.60
   0  -9   6  192.38   17.90
   0  -9   6  166.78   16.10
   0  -9  -6  156.58   16.50
   0   9  -6  182.88   18.20
   0   9  -6  167.68   18.60
   1  -9   6   -1.90    4.80
  -1  -9  -6    4.60    3.90
   1  -9   6    0.10    4.70
   1  -9   6    2.40    5.40
   1  -9   6    4.20    4.80
  -1   9  -6    1.40    4.10
   2  -9   6   37.30    8.40
   2  -9   6   31.00    7.30
   2  -9   6   26.60    7.90
   2  -9   6   34.30    7.90
  -2   9  -6   28.20    7.00
  -2   9  -6   41.40    8.60
   3  -9   6    7.90    6.00
   3  -9   6   -0.40    5.40
   3  -9   6   15.60    6.40
  -3   9  -6   18.80    6.10
  -3   9  -6   -3.30    3.70
  13   0  -7    1.70    3.80
  13   0  -7   -8.40    3.60
 -12   0   7   -0.50    2.10
 -12   0   7    1.90    2.20
  12   0  -7   -3.00    3.50
  12   0  -7   -4.80    2.80
 -11   0   7   -2.00    1.70
 -11   0   7   -0.60    2.50
  11   0  -7   -3.00    2.90
  11   0  -7    7.00    3.70
 -10   0   7    1.00    2.60
  10   0  -7    5.60    4.40
 -10   0   7    0.10    1.90
  10   0  -7    0.70    3.00
   9   0  -7    1.70    3.40
  -9   0   7   -1.00    1.70
   9   0  -7   -3.30    2.30
  -9   0   7   -1.60    1.80
  -8   0   7   -1.60    2.40
  -8   0   7   -2.00    1.70
   8   0  -7    1.40    2.70
   8   0  -7    0.00    2.50
  -8   0   7   -1.80    1.60
  -8   0   7    1.00    1.80
   7   0  -7    3.80    2.70
   7   0  -7   -1.20    2.60
  -7   0   7    2.40    1.80
  -7   0   7    1.40    3.40
  -7   0   7    1.50    2.30
  -7   0   7   -2.30    1.70
  -6   0   7    1.30    2.00
   6   0  -7    2.80    2.90
   6   0  -7    4.50    2.90
  -6   0   7    2.30    2.50
  -6   0   7   -0.30    2.00
   5   0  -7   -3.50    1.80
  -5   0   7    2.00    2.30
  -5   0   7    0.60    1.70
  -5   0   7   -2.90    2.10
   5   0  -7    0.70    2.50
  -4   0   7   -1.00    2.30
   4   0  -7    0.20    2.60
  -4   0   7   -4.10    1.70
  -4   0   7   -1.40    1.70
   4   0  -7   -0.50    2.30
  -3   0   7   -0.10    2.00
  -3   0   7   -3.60    1.60
   3   0  -7    1.40    2.90
   3   0  -7   -0.40    2.20
  -3   0   7    0.30    1.40
  -2   0   7   -2.00    1.60
   2   0  -7    0.20    2.30
  -2   0   7    1.80    2.00
   2   0  -7    0.00    2.20
  -2   0   7    0.50    1.40
  -2   0   7   -1.30    1.80
  -1   0   7   -1.60    1.30
   1   0  -7   -1.20    1.60
  -1   0   7   -1.20    1.00
  -1   0   7    0.40    1.50
   1   0  -7    2.10    1.70
  -1   0   7    0.60    2.60
   0   0   7   -2.60    1.40
   0   0   7   -1.80    1.60
   0   0   7   -0.30    1.50
   0   0   7    1.40    1.70
   0   0  -7    0.00    1.90
   1   0   7   -0.80    1.10
   1   0   7   -0.60    1.90
  -1   0  -7    0.10    1.80
   1   0   7   -0.50    2.00
  -1   0  -7   -1.60    2.00
   2   0   7   -0.70    1.90
  -2   0  -7    1.90    2.10
   2   0   7    0.10    1.90
   2   0   7   -2.60    1.90
  -2   0  -7    2.90    2.50
   2   0   7   -2.80    1.80
   3   0   7   -1.50    1.70
   3   0   7   -1.30    2.20
   3   0   7   -1.00    2.10
  -3   0  -7    0.80    1.90
  -3   0  -7    0.80    1.90
  -4   0  -7   -3.90    1.80
   4   0   7   -2.70    2.10
   4   0   7   -0.30    1.50
   4   0   7    0.40    2.50
  -4   0  -7    0.00    1.40
  -5   0  -7    0.90    1.90
   5   0   7   -1.00    2.60
   5   0   7    1.30    2.00
  -5   0  -7   -1.40    1.90
  -6   0  -7    0.80    2.30
  -6   0  -7   -1.50    1.90
   6   0   7   -1.60    2.70
   6   0   7   -1.20    2.00
   7   0   7   -0.10    2.10
   7   0   7    5.30    3.90
  -7   0  -7    2.20    2.20
  -7   0  -7   -0.70    1.80
   8   0   7    0.10    2.40
  -8   0  -7    1.70    1.80
   8   0   7    1.10    3.70
  -9   0  -7   -1.20    1.40
   9   0   7    0.20    3.20
   9   0   7    1.20    2.30
  10   0   7    2.70    4.50
  10   0   7   -5.60    4.60
  10   0   7   -0.60    2.20
 -13  -1   7  117.49   10.20
  13  -1  -7  108.79   12.90
  13  -1  -7  106.79   15.00
  13   1  -7  126.69   12.60
 -13   1   7   96.09    9.90
  13   1  -7  119.19   13.50
  12  -1  -7   -1.20    3.50
  12  -1  -7    0.20    3.60
 -12  -1   7    1.00    2.20
 -12   1   7    2.30    2.30
  12   1  -7   -0.10    3.10
  12   1  -7    0.20    3.60
  11  -1  -7  296.97   26.90
  11  -1  -7  341.97   28.60
  11   1  -7  331.67   26.60
 -11   1   7  319.77   25.10
  11   1  -7  331.57   27.50
  10  -1  -7  731.13   58.09
  10  -1  -7  713.53   56.99
  10   1  -7  739.93   57.29
 -10   1   7  687.73   55.29
 -10   1   7  924.51   55.79
  10   1  -7  755.22   56.59
  -9  -1   7  161.98   16.30
  -9  -1   7  166.18   14.80
   9  -1  -7  170.38   17.00
   9  -1  -7  163.48   16.00
  -9  -1   7  173.28   13.10
  -9  -1   7  201.48   13.20
   9   1  -7  179.38   16.40
  -9   1   7  187.98   14.90
  -9   1   7  171.38   14.80
  -9   1   7  171.98   15.10
   9   1  -7  173.08   15.80
   8  -1  -7   80.79   10.90
  -8  -1   7   89.09   10.20
  -8  -1   7   86.89    7.30
  -8  -1   7   89.49    8.80
   8  -1  -7   95.19   10.60
  -8  -1   7   82.59    7.00
  -8   1   7   96.59    9.40
   8   1  -7   75.09    9.10
  -8   1   7   87.59    8.40
  -8   1   7   87.59    8.90
   8   1  -7  102.19   10.20
   7  -1  -7  932.61   74.69
  -7  -1   7  995.90   74.99
  -7  -1   7 1035.10   72.79
  -7  -1   7 1018.30   73.89
  -7  -1   7 1039.30   72.29
  -7   1   7 1070.49   74.19
   7   1  -7 1028.10   74.69
  -7   1   7 1021.50   73.69
  -7   1   7 1099.49   74.59
   7   1  -7 1015.70   74.39
  -6  -1   7 1998.90  145.79
  -6  -1   7 1983.50  143.49
   6  -1  -7 2284.37  146.69
   6  -1  -7 2351.46  146.29
  -6  -1   7 2111.49  144.59
  -6  -1   7 1997.30  144.89
  -6   1   7 2045.90  145.09
   6   1  -7 1998.40  145.39
  -6   1   7 1967.00  144.59
  -6   1   7 2068.79  145.59
  -6   1   7 1862.81  146.39
   6   1  -7 1972.90  145.19
  -5  -1   7   12.10    2.40
  -5  -1   7    9.70    3.40
  -5  -1   7   12.60    3.30
  -5  -1   7    9.10    2.90
   5  -1  -7   12.30    4.30
   5  -1  -7    9.90    4.10
  -5   1   7    8.70    3.50
   5   1  -7   14.40    3.80
  -5   1   7    4.10    3.30
  -5   1   7    8.80    2.80
   5   1  -7   13.10    3.70
   5   1  -7   10.80    2.60
   4  -1  -7  857.31   60.19
   4  -1  -7  861.61   60.59
  -4  -1   7  763.62   59.29
  -4  -1   7  812.62   59.49
  -4  -1   7  799.92   59.89
  -4  -1   7  791.92   58.39
  -4   1   7  801.22   59.19
  -4   1   7  734.23   59.79
   4   1  -7  973.50   60.19
   4   1  -7  930.11   59.79
   4   1  -7  723.53   58.59
   3  -1  -7 2209.88  145.49
  -3  -1   7 2003.50  144.49
  -3  -1   7 1919.41  144.39
  -3  -1   7 1986.90  144.79
  -3  -1   7 1994.80  143.59
   3   1  -7 2369.16  144.79
  -3   1   7 1963.30  144.09
  -3   1   7 1944.01  144.89
   3   1  -7 1893.31  143.69
  -3   1   7 2061.09  145.59
   3   1  -7 2183.98  144.99
  -2  -1   7  880.01   66.19
  -2  -1   7  935.81   66.19
  -2  -1   7  868.51   65.49
   2  -1  -7 1043.00   67.29
  -2  -1   7  885.31   66.49
  -2   1   7  918.21   67.09
  -2   1   7  905.81   66.59
   2   1  -7  832.72   65.79
   2   1  -7 1046.30   66.89
   2   1  -7  870.11   65.49
   1  -1  -7   60.19    6.80
  -1  -1   7   47.00    7.00
  -1  -1   7   59.49    6.20
  -1  -1   7   43.60    6.60
   1  -1  -7   38.70    6.50
   1   1  -7   44.70    6.10
  -1   1   7   44.30    6.60
  -1   1   7   59.49    6.00
   1   1  -7   55.39    7.40
   1   1  -7   45.60    5.20
  -1   1   7   47.40    7.30
   0  -1  -7  236.78   19.60
   0  -1   7  262.47   19.70
   0  -1   7  242.28   19.80
   0  -1   7  238.38   19.80
   0  -1   7  230.08   19.20
   0   1  -7  235.58   19.20
   0   1  -7  247.28   19.90
   0   1   7  278.27   19.40
   0   1  -7  243.98   18.90
   0   1   7  211.98   19.00
   0   1   7  241.18   21.10
   0   1   7  240.38   20.70
  -1  -1  -7  123.29   11.10
   1  -1   7  124.69   10.90
   1  -1   7  108.59   11.10
   1  -1   7  116.79   11.00
   1  -1   7  106.49   10.60
  -1  -1  -7  118.49   10.10
   1   1   7  130.29   10.70
  -1   1  -7  111.49   10.40
  -1   1  -7  111.79   10.10
   1   1   7  114.99   10.80
  -1   1  -7  115.99   11.10
   1   1   7  107.49   11.50
   1   1   7  121.19   11.40
   2  -1   7    1.10    2.40
  -2  -1  -7   -0.50    1.60
   2  -1   7   -0.60    2.00
  -2  -1  -7    2.10    1.70
   2  -1   7   -1.00    1.90
  -2   1  -7   -1.30    1.40
  -2   1  -7   -1.50    1.70
   2   1   7    5.60    2.60
   2   1   7    0.20    2.20
   2   1   7    2.60    2.30
  -2   1  -7   -0.20    1.70
  -2   1  -7   -1.20    2.00
   2   1   7    2.00    2.00
  -3  -1  -7  335.67   25.00
  -3  -1  -7  346.77   25.80
   3  -1   7  317.87   25.80
   3  -1   7  325.17   26.30
   3  -1   7  308.07   26.20
  -3   1  -7  308.27   26.00
  -3   1  -7  346.47   25.80
   3   1   7  327.27   26.60
   3   1   7  340.97   25.50
   3   1   7  300.67   25.90
   3   1   7  415.26   27.00
  -4  -1  -7    1.80    1.90
   4  -1   7    5.60    3.10
   4  -1   7    3.30    2.40
   4   1   7    2.00    2.30
   4   1   7    2.00    2.80
  -4   1  -7    1.00    2.10
   4   1   7   -0.60    1.70
  -4   1  -7    2.50    2.60
  -5  -1  -7   -0.70    1.60
   5  -1   7    3.30    3.10
  -5  -1  -7    3.90    2.10
   5  -1   7    7.60    3.00
  -5   1  -7    2.70    2.40
   5   1   7   -1.50    2.60
  -5   1  -7    2.90    2.40
   5   1   7    0.00    2.10
  -5   1  -7    2.40    2.30
   6  -1   7   10.80    3.30
   6  -1   7   10.20    4.70
  -6  -1  -7    7.00    2.40
  -6  -1  -7    7.60    2.00
  -6   1  -7    1.20    2.80
   6   1   7    8.50    2.80
  -6   1  -7   13.10    3.40
   6   1   7   11.10    4.20
   7  -1   7    2.00    2.50
   7  -1   7   -0.20    3.50
  -7  -1  -7    1.60    1.10
  -7   1  -7   -2.00    2.50
  -7   1  -7   -3.00    2.10
   7   1   7   -1.90    2.50
   7   1   7    3.90    2.20
   8  -1   7   69.39    7.90
   8  -1   7   69.99   10.60
  -8   1  -7   82.29    7.50
   8   1   7   57.09    9.80
   9  -1   7   45.40    6.20
   9  -1   7   43.70    8.70
   9   1   7   40.90    7.80
   9   1   7   46.70    5.40
  -9   1  -7   44.60    6.60
  10  -1   7    9.70    3.00
  10  -1   7   10.30    4.80
  10  -1   7    8.50    5.60
  10   1   7    0.40    3.50
  13  -2  -7    9.10    5.70
 -13  -2   7    6.50    3.50
  13  -2  -7    2.90    5.20
  13   2  -7    9.00    3.90
  13   2  -7    0.40    4.00
  13   2  -7    3.80    3.80
 -13   2   7   10.00    3.40
  12  -2  -7   47.70    9.70
  12  -2  -7   50.19    8.90
 -12  -2   7   47.30    6.60
  12   2  -7   39.30    7.40
 -12   2   7   48.00    6.40
  12   2  -7   53.79    7.70
  12   2  -7   29.30    7.00
  11  -2  -7   67.49   11.30
 -11  -2   7  112.29    9.30
  11  -2  -7   93.19   12.90
  11   2  -7   71.79    8.90
  11   2  -7   91.39   10.00
  11   2  -7   82.59   10.50
 -11   2   7   64.79    8.00
  10  -2  -7   45.40    8.20
  10  -2  -7   25.70    6.50
 -10  -2   7   31.30    6.40
 -10  -2   7   32.40    5.40
  10   2  -7   35.70    6.60
  10   2  -7   34.80    6.10
 -10   2   7   30.40    5.70
  10   2  -7   43.90    7.00
 -10   2   7   34.20    5.40
   9  -2  -7    3.40    3.50
   9  -2  -7    1.80    3.70
  -9  -2   7    5.70    2.70
   9   2  -7    5.20    3.10
   9   2  -7    4.00    2.60
   9   2  -7    8.50    3.40
  -9   2   7    8.50    3.20
  -9   2   7    2.10    4.30
  -9   2   7    7.90    2.90
   8  -2  -7  158.08   15.90
   8  -2  -7  181.78   17.30
  -8  -2   7  171.78   14.90
  -8  -2   7  176.08   15.60
  -8   2   7  185.88   16.70
   8   2  -7  156.58   14.90
   8   2  -7  169.38   15.20
  -8   2   7  178.68   14.70
   8   2  -7  181.78   15.30
  -8   2   7  176.68   15.70
   7  -2  -7    5.60    4.10
   7  -2  -7    5.00    3.90
  -7  -2   7    3.60    1.30
  -7  -2   7    5.60    1.10
  -7  -2   7    7.60    3.10
  -7  -2   7    4.00    2.90
  -7   2   7    8.80    3.70
   7   2  -7    4.00    2.00
   7   2  -7    4.10    2.40
   7   2  -7   -2.10    2.30
  -7   2   7    8.50    3.90
   7   2  -7    3.80    2.70
  -7   2   7    2.60    2.30
   6  -2  -7  389.86   30.80
   6  -2  -7  418.56   30.50
  -6  -2   7  371.36   29.20
  -6  -2   7  354.46   28.90
  -6  -2   7  396.06   27.10
   6   2  -7  363.06   28.70
   6   2  -7  368.66   28.90
  -6   2   7  364.86   30.30
  -6   2   7  390.06   28.80
  -6   2   7  358.76   29.70
   6   2  -7  315.97   27.80
   6   2  -7  430.46   29.50
   5  -2  -7 1060.59   71.19
   5  -2  -7 1054.29   70.59
  -5  -2   7  966.00   69.59
  -5  -2   7  971.00   67.99
  -5  -2   7  980.60   69.69
  -5  -2   7 1000.10   68.89
  -5   2   7  953.30   69.09
   5   2  -7  861.01   69.19
  -5   2   7  966.60   71.19
   5   2  -7  844.42   68.49
  -5   2   7  951.80   70.29
   5   2  -7  939.91   69.19
   5   2  -7 1027.70   69.69
  -5   2   7  898.31   69.69
   4  -2  -7    1.60    3.00
  -4  -2   7    7.10    2.90
   4  -2  -7    3.10    3.60
  -4  -2   7    7.30    3.00
  -4  -2   7    7.30    2.10
  -4  -2   7    5.00    2.20
  -4   2   7    2.40    2.10
  -4   2   7   10.90    4.30
  -4   2   7    2.30    2.80
   4   2  -7    9.50    2.40
   4   2  -7    4.90    2.60
   4   2  -7    5.20    2.90
   3  -2  -7    4.80    3.10
  -3  -2   7    1.60    1.90
   3  -2  -7   -2.80    2.30
  -3  -2   7    2.70    2.30
  -3  -2   7    0.80    1.20
  -3  -2   7    2.00    2.20
  -3   2   7    2.00    2.00
  -3   2   7   -1.00    2.00
   3   2  -7    2.90    1.80
   3   2  -7   -1.40    2.50
  -3   2   7   -0.10    1.30
   3   2  -7   -1.40    2.00
   2  -2  -7  297.87   25.00
  -2  -2   7  312.67   24.70
  -2  -2   7  307.27   24.20
  -2  -2   7  295.37   24.70
  -2  -2   7  317.87   25.10
   2   2  -7  301.17   24.20
   2   2  -7  350.96   25.40
  -2   2   7  393.36   25.10
  -2   2   7  330.77   25.60
  -2   2   7  303.97   25.60
   2   2  -7  293.27   24.60
  -1  -2   7    5.80    2.60
   1  -2  -7   13.00    3.50
  -1  -2   7    7.20    2.70
   1  -2  -7   10.50    3.60
  -1  -2   7    8.40    3.20
  -1  -2   7    6.70    3.00
   1   2  -7   12.80    3.80
  -1   2   7    6.10    2.50
   1   2  -7    5.90    2.00
  -1   2   7   10.00    3.50
   1   2  -7    7.80    2.60
   1   2  -7   11.50    2.80
  -1   2   7    5.60    2.80
   0  -2   7   20.70    4.50
   0  -2  -7   27.30    5.30
   0  -2   7   33.10    5.40
   0  -2   7   29.30    4.80
   0  -2   7   19.50    4.30
   0   2   7   23.60    5.20
   0   2   7   24.70    4.90
   0   2  -7   22.10    3.80
   0   2  -7   23.00    4.20
   0   2   7   18.90    4.00
   0   2  -7   24.30    4.50
   0   2  -7   33.80    5.70
   1  -2   7   89.99    9.30
  -1  -2  -7   97.29    9.40
   1  -2   7  109.59   10.00
   1  -2   7   94.79    9.80
   1   2   7   95.89   10.00
   1   2   7   92.79   10.10
  -1   2  -7   94.19    9.40
  -1   2  -7   88.99    8.90
   1   2   7  120.39    9.50
  -1   2  -7   84.09    9.60
  -1   2  -7   90.89    9.00
   2  -2   7  979.90   62.19
  -2  -2  -7  867.41   61.39
   2  -2   7  791.92   61.79
   2  -2   7  792.32   61.79
   2  -2   7  831.12   61.99
   2   2   7  969.90   62.09
   2   2   7  823.42   62.29
   2   2   7  850.31   60.99
   2   2   7  787.92   61.59
  -2   2  -7  838.02   61.09
  -2   2  -7  853.11   62.09
  -2   2  -7  798.92   61.29
  -2   2  -7  818.82   61.49
   3  -2   7  183.58   16.30
   3  -2   7  191.28   17.00
   3  -2   7  188.98   15.70
  -3  -2  -7  208.98   15.20
  -3   2  -7  184.78   16.20
   3   2   7  184.18   17.80
   3   2   7  199.68   15.80
   3   2   7  163.38   16.00
  -3   2  -7  188.98   16.70
   3   2   7  217.38   16.90
  -3   2  -7  202.18   16.00
   4  -2   7  190.78   17.70
   4  -2   7  211.58   17.50
  -4  -2  -7  200.18   16.10
   4  -2   7  189.08   16.40
  -4  -2  -7  209.18   15.60
   4   2   7  221.68   17.40
   4   2   7  205.38   16.40
  -4   2  -7  199.38   16.50
  -4   2  -7  205.38   17.10
  -4   2  -7  180.08   17.10
   4   2   7  221.28   17.80
   5  -2   7  554.44   40.10
  -5  -2  -7  488.65   36.50
   5  -2   7  475.35   37.90
   5  -2   7  480.95   38.60
  -5  -2  -7  586.64   37.10
  -5   2  -7  470.55   38.60
  -5   2  -7  483.95   37.80
   5   2   7  484.55   37.60
   5   2   7  594.74   39.80
  -5   2  -7  503.25   38.40
   6  -2   7  203.58   17.20
   6  -2   7  224.48   16.80
  -6  -2  -7  188.18   14.30
  -6  -2  -7  195.08   14.20
   6   2   7  190.08   15.90
  -6   2  -7  200.48   16.80
   6   2   7  203.08   17.80
  -6   2  -7  191.58   17.00
  -6   2  -7  199.78   16.10
   7  -2   7    2.60    3.60
   7  -2   7   14.40    3.70
   7  -2   7    6.90    3.80
  -7   2  -7    9.70    3.60
   7   2   7    7.00    3.20
   7   2   7    6.90    2.80
  -7   2  -7    4.70    2.90
  -7   2  -7    2.40    3.30
   8  -2   7   63.89   10.40
   8  -2   7   67.69    7.70
   8  -2   7   64.19    7.40
   8   2   7   48.70    8.40
  -8   2  -7   77.39    7.80
  -8   2  -7   52.19    6.30
   9  -2   7   49.80    7.50
   9  -2   7   56.29   10.00
   9  -2   7   67.99   13.10
  -9   2  -7   46.50    6.70
   9   2   7   51.79    5.70
   9   2   7   53.39    9.00
  10  -2   7    5.40    4.80
  10  -2   7    2.80    2.90
  10   2   7   -4.40    3.90
 -10   2  -7    1.90    3.10
  13  -3  -7   29.90    8.60
  13   3  -7   24.60    5.40
 -13   3   7   21.40    4.40
  13   3  -7   14.60    4.80
  13   3  -7   19.50    5.20
 -12  -3   7  157.28   13.80
  12  -3  -7  141.29   16.80
  12  -3  -7  158.38   18.10
 -12   3   7  179.48   14.40
  12   3  -7  167.08   16.20
  12   3  -7  154.58   14.80
  12   3  -7  156.58   14.60
 -11  -3   7   57.89    7.10
  11  -3  -7   37.40    8.00
  11  -3  -7   48.20    8.80
 -11   3   7   41.00    6.40
  11   3  -7   44.30    6.80
  11   3  -7   40.10    7.20
  11   3  -7   41.00    6.70
  10  -3  -7   28.70    7.90
 -10  -3   7   26.10    5.30
 -10  -3   7   32.30    5.40
  10  -3  -7   38.40    7.90
  10   3  -7   31.70    6.10
 -10   3   7   28.20    5.20
  10   3  -7   29.10    5.70
  10   3  -7   33.10    5.30
  -9  -3   7   -1.80    2.10
   9  -3  -7   -1.60    3.90
  -9  -3   7    0.70    2.80
   9   3  -7   -0.80    2.60
   9   3  -7   -4.80    1.80
   9   3  -7   -2.60    2.20
  -9   3   7    0.20    2.10
   8  -3  -7  138.49   13.80
   8  -3  -7  137.59   14.60
  -8  -3   7  128.19   12.30
  -8  -3   7  131.99   12.10
   8   3  -7  123.79   11.50
   8   3  -7  132.89   11.50
   8   3  -7  134.89   12.10
   8   3  -7  121.69   12.20
  -7  -3   7  261.97   22.00
   7  -3  -7  321.37   25.20
  -7  -3   7  268.17   22.60
   7  -3  -7  294.57   24.10
   7   3  -7  253.87   22.50
   7   3  -7  284.17   22.50
   7   3  -7  269.67   21.60
   7   3  -7  296.37   21.90
  -6  -3   7    5.80    2.80
   6  -3  -7    1.10    3.70
   6  -3  -7    7.40    4.10
  -6  -3   7    6.00    1.50
  -6  -3   7    5.40    1.20
  -6  -3   7    5.50    1.90
  -6  -3   7    7.30    3.60
   6   3  -7    5.60    3.00
  -6   3   7    1.20    2.50
   6   3  -7    6.50    2.80
   6   3  -7   12.10    4.00
  -5  -3   7  206.48   17.30
  -5  -3   7  207.18   18.70
   5  -3  -7  238.28   20.30
  -5  -3   7  211.78   16.70
  -5  -3   7  224.78   18.10
   5  -3  -7  259.77   20.00
   5   3  -7  212.78   17.80
   5   3  -7  259.77   19.20
  -5   3   7  197.78   18.80
  -5   3   7  237.08   25.30
   5   3  -7  229.28   18.50
   4  -3  -7   57.19    6.60
   4  -3  -7   75.19    9.50
  -4  -3   7   56.79    8.20
  -4  -3   7   64.29    6.90
   4  -3  -7   50.89    8.40
  -4  -3   7   54.69    6.40
  -4  -3   7   64.99    6.10
   4   3  -7   56.49    6.40
  -4   3   7   67.19    9.10
   4   3  -7   70.09    7.60
   4   3  -7   58.39    7.90
   3  -3  -7    2.00    1.90
   3  -3  -7    3.90    3.20
  -3  -3   7   -1.20    2.00
   3  -3  -7    0.10    3.10
  -3  -3   7   -3.70    2.10
  -3  -3   7    3.50    2.00
  -3  -3   7   -3.10    1.70
  -3   3   7   -1.30    2.50
   3   3  -7   -2.90    1.90
   3   3  -7   -1.10    2.20
  -3   3   7   -1.20    3.00
   3   3  -7   -1.60    1.80
   2  -3  -7   74.69    8.70
  -2  -3   7   65.49    7.00
   2  -3  -7   69.19    8.00
  -2  -3   7   66.09    7.20
   2  -3  -7   64.09    6.90
  -2  -3   7   69.39    7.50
  -2  -3   7   68.99    8.10
   2   3  -7   78.49    7.90
   2   3  -7   66.99    7.10
   2   3  -7   58.79    6.40
  -2   3   7   67.69    9.50
   2   3  -7   73.79    8.10
  -2   3   7   69.69    8.40
   1  -3  -7    4.20    3.20
  -1  -3   7    0.60    1.90
  -1  -3   7    5.70    2.70
  -1  -3   7    2.20    2.80
   1  -3  -7    2.80    2.80
  -1  -3   7    3.70    3.10
  -1  -3   7    2.00    2.20
   1   3  -7    2.00    2.80
  -1   3   7    1.20    2.70
  -1   3   7   -0.40    2.30
   1   3  -7    1.90    2.00
   1   3  -7    4.80    2.40
   1   3  -7    4.70    1.80
   0  -3  -7   27.40    5.10
   0  -3   7   20.70    4.10
   0  -3   7   32.90    5.60
   0  -3   7   33.20    5.90
   0  -3   7   27.20    5.10
   0  -3  -7   30.20    5.90
   0   3   7   23.40    5.30
   0   3  -7   24.70    4.60
   0   3  -7   30.80    5.80
   0   3   7   24.00    5.30
   0   3  -7   19.50    4.70
  -1  -3  -7  275.97   21.70
   1  -3   7  316.77   22.80
   1  -3   7  264.37   21.40
   1  -3   7  300.27   22.50
   1  -3   7  275.27   22.10
  -1   3  -7  258.17   21.90
  -1   3  -7  256.47   21.30
   1   3   7  242.88   21.90
   1   3   7  272.07   22.60
  -1   3  -7  260.67   22.20
  -1   3  -7  261.57   21.50
   2  -3   7  427.06   29.20
   2  -3   7  331.87   28.30
  -2  -3  -7  343.27   26.60
   2  -3   7  331.17   27.60
  -2  -3  -7  378.06   27.80
  -2   3  -7  356.76   28.30
   2   3   7  348.37   28.80
   2   3   7  363.66   27.50
  -2   3  -7  372.66   29.00
  -2   3  -7  359.16   28.60
   2   3   7  362.06   28.30
   3  -3   7 1180.18   87.59
  -3  -3  -7 1172.78   85.19
  -3  -3  -7 1174.68   85.79
   3  -3   7 1159.78   87.29
   3   3   7 1232.78   86.19
  -3   3  -7 1191.88   87.09
   3   3   7 1367.96   87.39
  -3   3  -7 1194.58   87.49
   3   3   7 1193.78   87.09
  -4  -3  -7   80.29    6.50
   4  -3   7   71.99    9.40
   4  -3   7   66.59    9.70
  -4  -3  -7   55.19    5.80
  -4  -3  -7   74.29    6.70
   4   3   7   61.09    7.10
  -4   3  -7   76.79    9.40
  -4   3  -7   57.59    8.90
   4   3   7   58.79    8.50
   5  -3   7   88.89   10.70
  -5  -3  -7   89.99    7.30
  -5  -3  -7  100.59    7.10
   5  -3   7   84.29    9.80
  -5  -3  -7   90.89    7.20
   5   3   7   80.89    9.70
   5   3   7   91.99    8.80
  -5   3  -7   86.89    9.70
  -5   3  -7   90.49    9.80
   6  -3   7    4.70    3.10
   6  -3   7    7.40    4.00
   6   3   7   10.80    3.70
  -6   3  -7    0.50    3.00
  -6   3  -7    5.30    3.10
   6   3   7    4.70    2.60
   7  -3   7   58.09   10.30
   7  -3   7   61.99    8.80
   7   3   7   67.79    7.00
   7   3   7   61.49    9.20
  -7   3  -7   76.29    8.70
  -7   3  -7   69.79    9.10
   8  -3   7   21.90    6.10
   8  -3   7   28.90    8.60
   8  -3   7   20.40    4.90
   8   3   7   16.10    3.50
  -8   3  -7   24.80    4.70
   8   3   7   25.00    5.70
   9  -3   7   23.10    7.30
   9  -3   7   29.10    7.20
   9  -3   7   14.10    4.50
   9   3   7   13.30    4.90
  -9   3  -7   21.20    4.60
   9   3   7   14.30    3.10
  10  -3   7    6.60    3.60
  10  -3   7    6.30    5.60
  10  -3   7    7.40    6.50
  10   3   7   -0.50    3.80
 -10   3  -7   -6.90    2.90
  12  -4  -7   11.20    5.30
 -12  -4   7   -2.30    3.30
  12   4  -7   -3.20    3.00
  12   4  -7   -1.70    2.60
  12   4  -7    2.00    3.40
  11  -4  -7   44.90    9.60
  11  -4  -7   31.70    8.60
 -11  -4   7   39.20    6.20
  11   4  -7   46.60    6.70
 -11   4   7   49.99    7.20
  11   4  -7   34.10    5.00
  10  -4  -7    4.80    5.10
 -10  -4   7    6.50    3.60
  10  -4  -7   15.70    6.30
  10   4  -7   14.70    3.80
  10   4  -7   17.80    4.40
  -9  -4   7   25.10    4.10
   9  -4  -7   38.00    8.60
  -9  -4   7   23.70    5.20
   9  -4  -7   28.70    7.50
   9   4  -7   25.50    5.20
   9   4  -7   24.80    5.50
   8  -4  -7  419.36   34.20
  -8  -4   7  409.16   31.90
   8  -4  -7  429.36   33.60
  -8  -4   7  379.76   29.80
   8   4  -7  391.36   31.00
   8   4  -7  410.66   31.70
   7  -4  -7   10.70    4.70
   7  -4  -7    8.10    4.60
  -7  -4   7    9.70    2.80
  -7  -4   7    8.60    3.80
   7   4  -7   10.90    3.60
   7   4  -7   11.20    3.60
   6  -4  -7   13.40    4.70
  -6  -4   7    6.30    2.60
   6  -4  -7   10.20    4.80
  -6  -4   7   11.60    3.80
  -6  -4   7    7.70    1.40
   6   4  -7    7.30    3.50
   6   4  -7    7.20    2.90
  -5  -4   7   66.89    6.30
   5  -4  -7   55.39    9.80
   5  -4  -7   67.79   10.00
  -5  -4   7   71.19    6.80
  -5  -4   7   65.99    9.70
  -5  -4   7   68.29    7.20
   5   4  -7   63.39    7.70
   5   4  -7   95.29    9.00
  -4  -4   7    4.00    2.30
   4  -4  -7    3.30    3.40
   4  -4  -7    8.60    3.60
  -4  -4   7   14.80    4.00
  -4  -4   7    6.90    2.80
  -4  -4   7    7.50    2.80
   4   4  -7    4.00    3.20
   4   4  -7    4.60    3.10
   3  -4  -7  611.14   49.20
  -3  -4   7  661.03   47.60
  -3  -4   7  640.94   47.30
   3  -4  -7  609.14   48.60
  -3  -4   7  672.13   49.10
  -3  -4   7  664.13   47.30
   3   4  -7  731.13   48.80
   3   4  -7  606.84   46.60
   3   4  -7  629.84   48.20
   2  -4  -7  538.55   42.70
  -2  -4   7  584.64   44.20
  -2  -4   7  592.14   43.00
  -2  -4   7  537.05   43.90
   2  -4  -7  556.64   43.80
  -2  -4   7  591.64   42.90
   2  -4  -7  573.04   44.60
   2   4  -7  666.53   44.30
   2   4  -7  645.44   44.00
   2   4  -7  526.15   42.10
  -1  -4   7   15.20    4.50
  -1  -4   7    8.70    3.40
   1  -4  -7    8.10    3.90
  -1  -4   7    9.70    3.60
   1  -4  -7    6.00    3.70
  -1  -4   7    6.60    2.90
   1  -4  -7    9.80    3.10
   1   4  -7    8.50    3.50
   1   4  -7    9.90    3.20
   0  -4   7  646.84   47.70
   0  -4  -7  604.54   46.80
   0  -4  -7  608.94   46.10
   0  -4  -7  576.74   45.10
   0  -4   7  654.13   46.50
   0   4   7  540.75   47.80
   0   4  -7  608.44   45.50
   0   4  -7  577.54   46.20
   0   4  -7  746.33   47.30
  -1  -4  -7 1300.97   95.79
  -1  -4  -7 1364.26   96.69
   1  -4   7 1479.35   98.19
   1  -4   7 1390.26   97.59
  -1   4  -7 1229.98   96.99
  -2  -4  -7  165.78   13.60
   2  -4   7  206.38   16.50
   2  -4   7  151.48   15.40
  -2  -4  -7  169.58   14.40
  -2   4  -7  162.48   15.70
  -2   4  -7  159.18   15.40
   3  -4   7    7.60    3.70
  -3  -4  -7    9.60    2.50
   3  -4   7    7.60    3.80
  -3  -4  -7   14.20    3.30
  -3   4  -7   10.00    4.00
  -3   4  -7   15.60    4.60
   4  -4   7  584.24   46.60
   4  -4   7  553.24   46.70
  -4  -4  -7  613.44   43.70
  -4  -4  -7  601.74   43.40
  -4  -4  -7  616.14   43.50
   4   4   7  626.04   45.00
  -4   4  -7  597.94   46.20
   4   4   7  653.43   46.30
  -4   4  -7  637.04   46.90
  -5  -4  -7  288.97   20.60
   5  -4   7  285.97   25.00
   5  -4   7  289.67   24.30
  -5  -4  -7  275.47   20.60
   5   4   7  290.47   22.50
   5   4   7  298.07   23.90
  -5   4  -7  291.07   24.10
  -5   4  -7  289.37   24.20
   6  -4   7    2.80    3.00
   6  -4   7    1.90    4.60
   6  -4   7    4.20    3.50
  -6   4  -7   -2.60    3.10
  -6   4  -7   -0.60    3.40
   6   4   7   -0.30    2.00
   6   4   7    1.70    2.50
   7  -4   7  148.49   15.60
   7  -4   7  107.49   14.70
   7  -4   7  112.09   12.40
  -7   4  -7  127.39   12.50
   7   4   7  113.09   12.30
   7   4   7  103.79   10.10
   8  -4   7  237.48   22.90
   8  -4   7  249.38   21.20
   8  -4   7  256.17   24.60
  -8   4  -7  225.28   20.80
   8   4   7  249.28   21.40
   8   4   7  235.48   19.00
   9  -4   7   78.89   14.20
   9  -4   7   67.99    9.80
  -9   4  -7   60.79    8.80
   9   4   7   82.99   11.00
   9   4   7   60.79    7.30
 -11  -5   7    0.40    3.50
  11  -5  -7   -5.10    4.60
  11  -5  -7    5.50    5.80
  11   5  -7    1.20    2.90
  11   5  -7   -4.10    2.90
  10  -5  -7   56.19   10.20
 -10  -5   7   48.00    7.70
  10  -5  -7   52.19   10.30
  10   5  -7   50.39    7.60
  10   5  -7   56.69    8.30
   9  -5  -7    2.10    4.30
   9  -5  -7   13.30    5.90
  -9  -5   7   -1.80    2.60
   9   5  -7    2.80    3.50
   9   5  -7    2.60    2.80
   8  -5  -7   30.40    8.20
   8  -5  -7   22.30    6.60
  -8  -5   7   31.80    6.30
   8   5  -7   19.30    5.20
   8   5  -7   29.70    5.50
  -7  -5   7   79.89    9.50
   7  -5  -7   76.59   11.50
  -7  -5   7   76.89    6.20
   7  -5  -7   88.89   12.50
   7   5  -7   83.09    9.40
   7   5  -7   79.59    8.90
  -6  -5   7    6.20    3.80
  -6  -5   7    0.40    1.40
   6  -5  -7    7.00    4.70
   6  -5  -7   -1.90    3.40
   6   5  -7    1.50    2.30
   6   5  -7   -1.20    2.10
   5  -5  -7    2.20    3.50
  -5  -5   7    3.50    1.80
  -5  -5   7    5.40    2.00
   5  -5  -7    4.70    3.80
  -5  -5   7    2.60    2.20
  -5  -5   7    0.60    2.70
   5   5  -7    7.50    3.30
   5   5  -7    6.40    2.70
  -4  -5   7  129.99   10.70
   4  -5  -7  108.29   12.50
  -4  -5   7  112.19   10.00
  -4  -5   7  102.59   11.90
  -4  -5   7  128.89   10.40
   4  -5  -7  109.09   12.00
  -4  -5   7   92.49    9.70
   4   5  -7  123.59   12.00
   4   5  -7  118.89   11.30
   4   5  -7  104.39    9.50
   3  -5  -7  126.39   12.70
  -3  -5   7  122.39   11.60
   3  -5  -7  103.89   12.70
  -3  -5   7  103.69   10.50
  -3  -5   7  117.59   11.20
  -3  -5   7  135.89   12.90
  -3  -5   7  133.19   11.40
   3   5  -7  113.59   12.00
   3   5  -7  151.58   12.90
   3   5  -7  123.39   10.60
  -2  -5   7    4.10    2.40
  -2  -5   7    4.20    2.80
  -2  -5   7    3.40    3.50
  -2  -5   7    0.60    2.40
   2  -5  -7    4.10    3.40
  -2  -5   7   -1.30    2.70
   2  -5  -7    3.30    3.70
   2   5  -7   -1.20    2.80
   2   5  -7   -1.30    2.80
  -1  -5   7  524.25   39.30
   1  -5  -7  487.05   39.90
  -1  -5   7  464.05   39.80
   1  -5  -7  500.25   39.30
  -1  -5   7  452.75   39.80
   1   5  -7  582.84   40.10
   1   5  -7  569.64   38.60
   0  -5  -7  186.68   16.10
   0  -5  -7  167.18   15.00
   0  -5   7  160.88   15.20
   0  -5   7  164.78   15.90
   0  -5  -7  155.48   14.00
   0   5  -7  149.49   14.90
   0   5  -7  174.78   15.80
   1  -5   7  457.55   37.20
  -1  -5  -7  485.55   36.30
   1  -5   7  503.15   38.10
  -1  -5  -7  422.86   36.10
  -1   5  -7  439.96   36.90
  -1   5  -7  566.84   38.10
  -2  -5  -7    6.40    3.10
   2  -5   7    3.50    3.60
  -2  -5  -7    4.90    2.20
   2  -5   7   -0.60    3.40
  -2   5  -7    0.20    2.70
  -2   5  -7   -2.60    2.10
  -3  -5  -7   33.50    5.00
  -3  -5  -7   42.40    4.60
  -3  -5  -7   45.30    5.00
   3  -5   7   38.70    7.20
   3  -5   7   28.30    6.90
  -3   5  -7   50.19    9.10
  -3   5  -7   35.20    7.00
   4  -5   7  144.19   14.30
   4  -5   7  128.89   14.10
  -4  -5  -7  139.79   11.20
  -4   5  -7  129.39   14.70
  -4   5  -7  148.39   14.50
   5  -5   7    1.30    3.50
  -5  -5  -7    0.70    1.00
  -5  -5  -7   -0.90    1.20
   5  -5   7    2.90    3.70
   5  -5   7    3.30    3.70
  -5   5  -7   -4.20    2.50
   5   5   7    0.30    2.40
  -5   5  -7   -7.00    3.10
   6  -5   7   15.40    5.50
   6  -5   7   27.60    7.40
   6  -5   7   30.00    6.00
  -6   5  -7   20.20    5.70
  -6   5  -7   29.80    6.50
   6   5   7   26.00    5.60
   6   5   7   27.20    4.60
   7  -5   7   69.99   11.60
   7  -5   7   73.49   13.00
   7  -5   7   58.69    9.80
  -7   5  -7   68.19   10.40
   7   5   7   72.09    7.50
   7   5   7   84.19   10.60
  -7   5  -7   74.09   10.30
   8  -5   7   23.50    6.50
   8  -5   7   40.80   11.10
  -8   5  -7   32.40    7.30
   8   5   7   36.70    7.30
   8   5   7   26.20    4.60
[truncated: 165,448 more chars]
