# Supplementary material for: Synthesis, crystal structure and Hirshfeld surface analysis of 5-methyl-2-[(1,3-thia­zol-2-yl)sulfan­yl]-1,3,4-thia­diazole
Source: Acta Crystallogr E Crystallogr Commun. 2025 Jun 6;81(Pt 7):569–72. doi: 10.1107/S2056989025004980 (PMC12230607; doi:10.1107/S2056989025004980)
Supplement: Supplementary file 2 [file e-81-00569-Isup3.hkl]

data_I                                                                          
_shelx_title ' mo_L3_0m_a.res in P2(1)/c'                                       
_shelx_refln_list_code          4                                               
_shelx_F_calc_maximum       83.73                                               
_exptl_crystal_F_000       440.00                                               
_reflns_d_resolution_high  0.7390                                               
                                                                                
loop_                                                                           
 _space_group_symop_operation_xyz                                               
 'x, y, z'                                                                      
 '-x, y+1/2, -z+1/2'                                                            
 '-x, -y, -z'                                                                   
 'x, -y-1/2, z-1/2'                                                             
                                                                                
_cell_length_a    10.6463                                                       
_cell_length_b     7.7151                                                       
_cell_length_c    11.1774                                                       
_cell_angle_alpha  90.000                                                       
_cell_angle_beta  103.272                                                       
_cell_angle_gamma  90.000                                                       
                                                                                
_shelx_F_squared_multiplier     1.000                                           
                                                                                
loop_                                                                           
 _refln_index_h                                                                 
 _refln_index_k                                                                 
 _refln_index_l                                                                 
 _refln_F_squared_calc                                                          
 _refln_F_squared_meas                                                          
 _refln_F_squared_sigma                                                         
 _refln_observed_status                                                         
   3   0   0        846.56        884.91        30.89 o                         
   4   0   0       2509.94       2762.96       110.95 o                         
   5   0   0       3609.46       3864.14       189.69 o                         
   6   0   0       1805.80       1886.38        65.66 o                         
   7   0   0       1325.13       1377.32        55.82 o                         
   8   0   0          2.61          4.73         1.33 o                         
   9   0   0         11.99         12.98         1.16 o                         
  10   0   0        264.77        267.12        10.29 o                         
  11   0   0        543.24        580.73        17.33 o                         
  12   0   0         27.48         27.50         2.49 o                         
  13   0   0         14.85         15.25         2.17 o                         
  14   0   0         97.52        109.24         8.13 o                         
   3   1   0        409.02        422.49        10.17 o                         
   4   1   0       2744.54       3122.30        97.00 o                         
   5   1   0        106.26         96.92         2.41 o                         
   6   1   0         73.74         65.44         1.84 o                         
   7   1   0       2174.75       2141.44        47.28 o                         
   8   1   0        521.48        524.93        10.90 o                         
   9   1   0         23.81         19.86         0.93 o                         
  10   1   0        198.77        196.61         4.69 o                         
  11   1   0         99.01        106.87         3.42 o                         
  12   1   0        368.91        384.68         9.54 o                         
  13   1   0         25.50         26.86         2.27 o                         
   3   2   0       4082.05       4555.60       317.08 o                         
   4   2   0       3448.70       3543.84        86.89 o                         
   5   2   0        112.71        133.66         2.97 o                         
   6   2   0        870.64        881.54        20.65 o                         
   7   2   0        141.03        138.07         3.33 o                         
   8   2   0       1093.01       1071.97        24.00 o                         
   9   2   0        102.77        103.83         2.62 o                         
  10   2   0        142.41        158.43         4.55 o                         
  11   2   0        208.17        217.57         8.04 o                         
  12   2   0         47.88         53.16         3.22 o                         
  13   2   0         39.48         31.78         2.20 o                         
   1   3   0        165.28        174.66         2.72 o                         
   2   3   0       1141.05       1124.71        19.67 o                         
   3   3   0          3.50          4.30         0.29 o                         
   4   3   0       2983.46       2985.44        55.40 o                         
   5   3   0        170.02        180.54         3.87 o                         
   6   3   0        368.23        384.81         8.81 o                         
   7   3   0         60.24         59.98         1.65 o                         
   8   3   0        726.59        699.30        17.11 o                         
   9   3   0        142.36        141.34         4.77 o                         
  10   3   0        413.56        439.74        12.33 o                         
  11   3   0        462.82        501.84        19.04 o                         
  12   3   0          1.75          2.51         0.79 o                         
  13   3   0         22.10         19.44         2.76 o                         
   0   4   0        648.84        616.34        13.27 o                         
   1   4   0        115.35        125.83         2.18 o                         
   2   4   0          7.40          9.57         0.41 o                         
   3   4   0        262.36        266.12         5.30 o                         
   4   4   0         37.86         44.34         1.16 o                         
   5   4   0       1588.66       1544.47        26.25 o                         
   6   4   0         36.23         47.13         1.20 o                         
   7   4   0        178.84        169.08         3.97 o                         
   8   4   0         69.26         75.02         2.55 o                         
   9   4   0        308.25        288.95         7.89 o                         
  10   4   0        236.28        233.99         7.61 o                         
  11   4   0         18.15         19.22         2.41 o                         
  12   4   0          1.52         -1.11         1.11 o                         
   1   5   0         81.51         67.68         1.42 o                         
   2   5   0        349.00        346.89         5.89 o                         
   3   5   0        344.71        342.55         6.36 o                         
   4   5   0          5.94         10.24         0.64 o                         
   5   5   0         67.75         69.92         1.99 o                         
   6   5   0          4.04          3.98         0.58 o                         
   7   5   0        981.85       1012.82        19.84 o                         
   8   5   0          2.21          4.30         0.46 o                         
   9   5   0         30.64         31.25         1.31 o                         
  10   5   0         12.81         13.88         0.84 o                         
  11   5   0        161.64        154.95         6.07 o                         
  12   5   0        162.06        156.64        17.12 o                         
   0   6   0        209.72        220.12         6.87 o                         
   1   6   0          4.20          3.19         0.44 o                         
   2   6   0        160.77        166.63         3.36 o                         
   3   6   0         86.63         81.11         2.34 o                         
   4   6   0         97.20        101.50         2.91 o                         
   5   6   0        147.01        152.71         4.03 o                         
   6   6   0        483.00        490.41        12.04 o                         
   7   6   0         59.83         67.50         2.30 o                         
   8   6   0          2.81          1.46         0.77 o                         
   9   6   0          1.15          1.45         0.64 o                         
  10   6   0         50.96         51.10         3.27 o                         
  11   6   0        104.43        102.46         8.51 o                         
   1   7   0        495.67        502.04        14.98 o                         
   2   7   0        146.15        160.30         4.69 o                         
   3   7   0        139.19        147.89         4.53 o                         
   4   7   0          6.07          6.71         1.03 o                         
   5   7   0        147.52        142.16         4.79 o                         
   6   7   0        226.46        223.77         6.90 o                         
   7   7   0          1.59          0.16         1.08 o                         
   8   7   0         32.00         29.20         1.77 o                         
   9   7   0          7.03          8.15         1.94 o                         
  10   7   0         15.30         10.42         2.27 o                         
   0   8   0         28.87         33.89         3.49 o                         
   1   8   0        105.03        118.11         6.58 o                         
   2   8   0          1.95          2.72         0.71 o                         
   3   8   0        127.67        133.84         6.16 o                         
   4   8   0         37.38         32.47         2.47 o                         
   5   8   0         11.91         11.70         1.64 o                         
   6   8   0          2.68          1.31         0.96 o                         
   7   8   0         18.32         13.94         1.83 o                         
   8   8   0         20.82         19.72         2.59 o                         
   9   8   0          7.36          4.98         3.02 o                         
   1   9   0          0.18          0.00         0.84 o                         
   2   9   0        107.86        120.67         4.64 o                         
   3   9   0         12.31         17.62         2.07 o                         
   4   9   0         17.70         19.27         2.86 o                         
   5   9   0         15.15         14.18         1.81 o                         
   6   9   0          5.46          5.00         1.51 o                         
   7   9   0         26.48         20.09         2.21 o                         
   0  10   0         17.72         14.38         2.23 o                         
   1  10   0          1.64          2.34         1.08 o                         
   2  10   0          0.36          1.13         1.47 o                         
   3  10   0         10.72         12.23         1.99 o                         
   4  10   0          0.00         -0.79         3.22 o                         
 -14   1   1        104.62        107.11         4.89 o                         
 -13   1   1          0.12         -0.22         0.71 o                         
 -12   1   1        198.88        188.70         5.49 o                         
 -11   1   1        206.65        194.06         5.21 o                         
 -10   1   1        236.87        228.80         5.36 o                         
  -9   1   1        113.08        105.59         2.66 o                         
  -8   1   1        490.03        475.73        10.85 o                         
  -7   1   1        331.13        307.18         7.13 o                         
  -6   1   1         44.44         39.62         1.22 o                         
  -5   1   1         29.06         34.51         1.55 o                         
  -4   1   1         15.14         18.72         0.62 o                         
  -3   1   1          0.88          0.59         0.16 o                         
  -2   1   1          0.47          0.81         0.16 o                         
  -1   1   1         13.97         11.78         0.37 o                         
   1   1   1        915.78        934.61        20.53 o                         
   2   1   1        267.21        280.32         6.29 o                         
   3   1   1       1553.40       1585.15        34.85 o                         
   4   1   1       1398.30       1395.97        30.78 o                         
   5   1   1        596.66        609.03        12.96 o                         
   6   1   1        352.37        387.56         8.03 o                         
   7   1   1       1025.54       1031.67        20.97 o                         
   8   1   1       1591.08       1554.70        34.44 o                         
   9   1   1         75.43         71.33         2.09 o                         
  10   1   1         44.09         52.01         1.97 o                         
  11   1   1        236.39        261.25         7.86 o                         
  12   1   1        239.04        237.58         7.34 o                         
  13   1   1         14.55         10.98         2.11 o                         
 -13   2   1          0.52          0.45         0.95 o                         
 -12   2   1          6.29          7.50         0.64 o                         
 -11   2   1        146.54        148.54         3.79 o                         
 -10   2   1         14.12         15.06         0.87 o                         
  -9   2   1        208.77        195.05         4.84 o                         
  -8   2   1        355.26        339.24         7.64 o                         
  -7   2   1        697.55        718.55        15.48 o                         
  -6   2   1        254.32        263.03         5.41 o                         
  -5   2   1         23.67         35.06         1.01 o                         
  -4   2   1       1170.92       1191.01        23.09 o                         
  -3   2   1        443.08        459.04         9.08 o                         
  -2   2   1        469.35        491.38        12.70 o                         
  -1   2   1       1178.86       1155.01        18.49 o                         
   1   2   1          2.00          5.52         0.27 o                         
   3   2   1       2470.88       2416.78        53.26 o                         
   4   2   1       1710.17       1787.71        39.38 o                         
   5   2   1         12.40         17.96         0.73 o                         
   6   2   1        113.09         94.48         2.44 o                         
   7   2   1        932.93        934.64        22.11 o                         
   8   2   1          0.74          1.54         0.47 o                         
   9   2   1         22.68         18.10         1.11 o                         
  10   2   1         13.15         12.25         0.85 o                         
  11   2   1         16.54         19.56         1.45 o                         
  12   2   1          7.61          3.14         1.53 o                         
  13   2   1          6.17          2.26         1.93 o                         
 -13   3   1          0.31         -1.10         1.10 o                         
 -12   3   1          3.21          1.23         1.38 o                         
 -11   3   1        231.78        235.90         6.80 o                         
 -10   3   1         27.90         28.14         1.22 o                         
  -9   3   1        206.00        200.37         5.52 o                         
  -8   3   1          7.81          6.74         0.64 o                         
  -7   3   1        289.56        296.06         6.13 o                         
  -6   3   1        843.19        816.90        16.07 o                         
  -5   3   1        165.17        153.51         3.08 o                         
  -4   3   1          8.23         15.65         0.48 o                         
  -3   3   1        568.19        534.48         9.49 o                         
  -2   3   1        870.58        850.54        14.11 o                         
  -1   3   1       2165.40       2113.26        32.15 o                         
   1   3   1         16.17         15.84         0.51 o                         
   2   3   1          2.54          0.32         0.20 o                         
   3   3   1        310.38        299.94         5.64 o                         
   4   3   1       1191.16       1212.72        24.56 o                         
   5   3   1         57.89         54.13         1.48 o                         
   6   3   1         42.88         51.38         1.52 o                         
   7   3   1        230.27        230.66         5.39 o                         
   8   3   1          8.04          7.97         0.69 o                         
   9   3   1        147.95        150.83         4.44 o                         
  10   3   1         10.35         13.16         1.24 o                         
  11   3   1         93.81         98.08         3.48 o                         
  12   3   1         13.08         11.93         1.80 o                         
  13   3   1          1.75         -1.21         1.21 o                         
 -13   4   1          7.37          0.29         1.75 o                         
 -12   4   1         27.22         26.53         1.86 o                         
 -11   4   1         31.61         27.02         3.26 o                         
 -10   4   1        163.53        170.81         5.75 o                         
  -9   4   1        201.31        201.13         5.52 o                         
  -8   4   1        430.29        435.05        11.20 o                         
  -7   4   1        885.75        871.45        19.50 o                         
  -6   4   1        186.93        178.14         3.46 o                         
  -5   4   1        390.65        420.72         7.94 o                         
  -4   4   1       2156.04       2151.63        38.91 o                         
  -3   4   1       2001.88       1875.36        35.16 o                         
  -2   4   1          1.34          2.17         0.25 o                         
  -1   4   1       1247.82       1287.12        19.75 o                         
   0   4   1        596.31        564.43         9.04 o                         
   1   4   1       1927.83       2004.71        32.04 o                         
   2   4   1         56.82         55.30         1.23 o                         
   3   4   1        209.02        183.55         3.84 o                         
   4   4   1        322.83        332.08         8.67 o                         
   5   4   1        132.37        122.52         2.79 o                         
   6   4   1          1.36          1.25         0.34 o                         
   7   4   1         30.97         27.98         1.18 o                         
   8   4   1         23.41         31.64         1.31 o                         
   9   4   1          0.01         -0.56         0.56 o                         
  10   4   1          1.86          0.35         0.70 o                         
  11   4   1          1.77          2.38         0.94 o                         
  12   4   1          4.79          6.26         2.50 o                         
 -12   5   1          0.00         -1.65         1.65 o                         
 -11   5   1          9.09          5.30         1.19 o                         
 -10   5   1         13.90         10.94         1.02 o                         
  -9   5   1         25.87         22.87         0.86 o                         
  -8   5   1        133.25        137.11         3.69 o                         
  -7   5   1          1.83          2.64         0.65 o                         
  -6   5   1          5.54          3.98         0.61 o                         
  -5   5   1        319.70        310.96         6.74 o                         
  -4   5   1         89.56         94.96         2.11 o                         
  -3   5   1         19.81         18.74         0.80 o                         
  -2   5   1        259.53        229.20         4.27 o                         
  -1   5   1        114.71         96.19         1.91 o                         
   0   5   1         18.39         25.85         0.85 o                         
   1   5   1        768.59        760.74        13.17 o                         
   2   5   1        703.68        673.23        11.71 o                         
   3   5   1        375.39        354.65         6.60 o                         
   4   5   1        141.33        150.15         3.42 o                         
   5   5   1         87.21         87.46         2.35 o                         
   6   5   1         86.36         90.52         2.85 o                         
   7   5   1         47.37         50.37         2.16 o                         
   8   5   1         22.98         22.66         1.32 o                         
   9   5   1         17.53         18.87         1.16 o                         
  10   5   1          6.26          6.49         0.93 o                         
  11   5   1         40.24         44.41         3.10 o                         
  12   5   1          7.70          7.17         9.27 o                         
 -11   6   1         31.13         25.79         9.23 o                         
 -10   6   1          3.48          1.08         1.93 o                         
  -9   6   1          6.03          6.65         0.66 o                         
  -8   6   1          7.22         10.36         0.81 o                         
  -7   6   1          0.40          0.63         0.48 o                         
  -6   6   1          0.09          0.22         0.50 o                         
  -5   6   1        158.82        157.94         4.14 o                         
  -4   6   1        168.49        165.85         4.33 o                         
  -3   6   1        307.58        295.68         6.86 o                         
  -2   6   1         46.96         44.88         1.38 o                         
  -1   6   1          6.54          8.04         0.55 o                         
   0   6   1        101.55         94.69         2.07 o                         
   1   6   1        170.65        155.52         3.31 o                         
   2   6   1         25.36         24.87         1.03 o                         
   3   6   1         48.79         48.72         1.79 o                         
   4   6   1         76.78         78.23         2.37 o                         
   5   6   1        116.12        119.07         3.26 o                         
   6   6   1         44.95         51.97         1.86 o                         
   7   6   1          9.34          8.70         0.81 o                         
   8   6   1         74.11         69.39         2.72 o                         
   9   6   1         85.71         75.42         2.51 o                         
  10   6   1         59.09         63.90         4.64 o                         
  11   6   1         56.68         56.31         4.43 o                         
 -10   7   1          1.82         -2.27         3.55 o                         
  -9   7   1          0.73         -0.88         0.88 o                         
  -8   7   1          6.25          4.62         0.76 o                         
  -7   7   1          1.89          2.23         0.98 o                         
  -6   7   1         58.70         58.43         2.39 o                         
  -5   7   1         57.74         59.47         2.23 o                         
  -4   7   1          4.24          4.15         0.80 o                         
  -3   7   1         72.41         75.87         2.76 o                         
  -2   7   1        128.51        137.83         3.64 o                         
  -1   7   1         40.60         42.20         1.74 o                         
   0   7   1         40.45         46.49         1.75 o                         
   1   7   1          1.20         -0.54         0.54 o                         
   2   7   1          5.34          6.98         0.85 o                         
   3   7   1        116.62        126.65         3.70 o                         
   4   7   1        121.65        121.06         4.09 o                         
   5   7   1         36.00         45.52         2.12 o                         
   6   7   1          0.39          0.31         0.78 o                         
   7   7   1          3.43          0.84         0.88 o                         
   8   7   1          9.36          9.50         1.22 o                         
   9   7   1          0.00          0.23         0.98 o                         
  10   7   1         50.39         46.53         4.88 o                         
  -9   8   1         34.07         32.04         3.19 o                         
  -8   8   1         35.04         31.34         2.57 o                         
  -7   8   1         12.49         10.22         1.58 o                         
  -6   8   1         17.14         15.13         1.58 o                         
  -5   8   1          3.18          2.40         0.87 o                         
  -4   8   1         11.44         11.37         1.59 o                         
  -3   8   1         19.04         17.01         1.93 o                         
  -2   8   1          3.86          3.00         0.62 o                         
  -1   8   1          6.29          7.45         0.95 o                         
   0   8   1         27.49         29.08         1.77 o                         
   1   8   1         12.78         16.46         1.75 o                         
   2   8   1        125.77        145.87         5.19 o                         
   3   8   1        101.41        109.83         4.82 o                         
   4   8   1          3.01          2.87         1.15 o                         
   5   8   1         87.08         98.16         6.16 o                         
   6   8   1         81.04         96.33         7.80 o                         
   7   8   1         54.15         50.95         3.66 o                         
   8   8   1         14.84         12.32         2.88 o                         
  -7   9   1          0.51         -1.66         1.66 o                         
  -6   9   1          6.23         -0.50         1.50 o                         
  -5   9   1         25.50         19.51         5.34 o                         
  -4   9   1          3.29          3.06         1.39 o                         
  -3   9   1         12.11          8.83         1.99 o                         
  -2   9   1         15.13          9.61         0.99 o                         
  -1   9   1         18.79         16.22         1.45 o                         
   0   9   1         47.30         47.27         4.06 o                         
   1   9   1          3.02          0.36         1.00 o                         
   2   9   1         15.67         12.03         1.15 o                         
   3   9   1          1.98          1.92         1.34 o                         
   4   9   1         10.07          9.80         1.57 o                         
   5   9   1          2.53          2.50         1.33 o                         
   6   9   1         21.12         23.51         2.45 o                         
  -4  10   1          3.73          3.50         1.66 o                         
  -3  10   1          0.01         -0.52         2.07 o                         
  -2  10   1          1.00         -0.66         1.34 o                         
  -1  10   1          7.75          5.77         1.18 o                         
   0  10   1          8.27          3.26         1.14 o                         
   1  10   1          2.86          2.40         1.09 o                         
   2  10   1          6.96          5.14         1.62 o                         
   3  10   1          6.11          5.50         1.74 o                         
 -14   0   2        142.95        145.38         7.65 o                         
 -13   0   2        108.40         97.73         5.58 o                         
 -12   0   2         97.29         98.59         5.14 o                         
 -11   0   2          1.19          1.82         0.94 o                         
 -10   0   2        416.46        435.74        15.97 o                         
  -9   0   2         35.10         40.22         1.95 o                         
  -8   0   2       7011.24       6418.36       182.00 o                         
  -7   0   2       2206.89       2216.20        58.53 o                         
  -6   0   2        214.44        235.09         6.55 o                         
  -5   0   2       4729.37       5301.33       369.02 o                         
  -3   0   2       2866.60       2996.02       120.05 o                         
   2   0   2       1654.81       1621.38        42.46 o                         
   4   0   2       1863.37       2061.60        54.13 o                         
   5   0   2        199.22        212.01         6.56 o                         
   6   0   2       2192.97       2173.48        61.88 o                         
   7   0   2        227.80        221.83         8.33 o                         
   8   0   2        180.48        139.17         5.68 o                         
   9   0   2        169.31        148.69         6.24 o                         
  10   0   2        277.91        298.84        13.51 o                         
  11   0   2        135.07        142.24         9.30 o                         
  12   0   2          0.16         -0.81         0.81 o                         
  13   0   2          4.11          0.41         2.41 o                         
 -14   1   2          5.93          6.06         1.45 o                         
 -13   1   2          1.70          0.82         1.40 o                         
 -12   1   2        107.48        117.00         3.78 o                         
 -11   1   2        260.12        259.62         6.71 o                         
 -10   1   2        468.89        466.16        10.77 o                         
  -9   1   2        973.05        938.19        19.21 o                         
  -8   1   2         12.60         16.45         0.71 o                         
  -7   1   2        870.58        937.02        19.91 o                         
  -6   1   2         73.51         77.33         1.86 o                         
  -5   1   2        202.55        217.14         4.59 o                         
  -4   1   2       2687.35       2888.49        66.88 o                         
  -3   1   2       1068.49       1079.76        22.61 o                         
  -2   1   2       1912.90       1811.43        51.38 o                         
   1   1   2       1515.66       1473.15        34.18 o                         
   3   1   2          5.81          7.88         0.40 o                         
   4   1   2       1250.27       1239.88        26.10 o                         
   5   1   2          3.72          6.95         0.43 o                         
   6   1   2        531.89        564.81        12.75 o                         
   7   1   2        319.49        313.27         7.37 o                         
   8   1   2        578.83        564.39        12.89 o                         
   9   1   2         30.77         34.24         1.74 o                         
  10   1   2        217.42        221.40         7.91 o                         
  11   1   2         90.47         96.32         3.86 o                         
  12   1   2          3.79          0.16         1.09 o                         
  13   1   2         38.57         40.64         3.53 o                         
 -14   2   2         16.48         15.12         2.18 o                         
 -13   2   2         72.96         73.77         3.31 o                         
 -12   2   2        103.35        100.76         3.18 o                         
 -11   2   2        758.81        777.32        17.61 o                         
 -10   2   2          7.06          6.34         0.60 o                         
  -9   2   2         10.95          8.10         0.55 o                         
  -8   2   2         97.14         89.40         2.55 o                         
  -7   2   2       1189.15       1110.38        22.61 o                         
  -6   2   2       1043.59       1063.76        22.52 o                         
  -5   2   2       4946.72       5329.96       170.18 o                         
  -4   2   2        611.02        696.10        13.65 o                         
  -3   2   2       1998.68       1999.87        38.57 o                         
  -1   2   2         74.59         89.04         2.06 o                         
   1   2   2        170.92        166.26         3.89 o                         
   2   2   2        114.31        127.75         2.90 o                         
   3   2   2        638.61        592.95        13.99 o                         
   4   2   2          2.54          9.85         0.56 o                         
   5   2   2        981.18        987.43        21.97 o                         
   6   2   2        849.11        845.93        17.99 o                         
   7   2   2        308.21        277.73         7.41 o                         
   8   2   2         36.88         35.96         1.45 o                         
   9   2   2         54.00         54.30         2.20 o                         
  10   2   2        311.68        338.09         9.60 o                         
  11   2   2          0.89         -0.82         0.82 o                         
  12   2   2        211.15        210.18         8.17 o                         
  13   2   2          7.91          3.27         1.50 o                         
 -13   3   2          5.09          4.16         1.23 o                         
 -12   3   2        335.89        349.26        10.03 o                         
 -11   3   2          0.54          2.09         0.58 o                         
 -10   3   2         13.26         13.00         0.92 o                         
  -9   3   2         38.91         44.13         1.81 o                         
  -8   3   2        193.98        192.99         5.05 o                         
  -7   3   2        496.13        520.63        10.88 o                         
  -6   3   2        418.46        396.26         8.00 o                         
  -5   3   2         49.11         37.51         0.91 o                         
  -4   3   2       1517.07       1521.33        28.47 o                         
  -3   3   2          6.96          8.30         0.47 o                         
  -2   3   2          4.65          1.78         0.20 o                         
  -1   3   2       1486.38       1454.92        24.69 o                         
   0   3   2       1608.55       1664.64        27.31 o                         
   1   3   2       2530.84       2550.18        45.69 o                         
   2   3   2        842.03        898.88        16.32 o                         
   3   3   2        263.03        261.92         5.37 o                         
   4   3   2        605.73        595.66        12.86 o                         
   5   3   2       1064.71       1047.13        22.34 o                         
   6   3   2         38.96         42.20         1.36 o                         
   7   3   2       2393.83       2379.09        62.57 o                         
   8   3   2        315.71        345.63         8.57 o                         
   9   3   2         66.44         71.05         2.49 o                         
  10   3   2         24.18         22.89         1.38 o                         
  11   3   2        133.66        142.02         4.71 o                         
  12   3   2        270.24        273.64        10.32 o                         
 -13   4   2        179.69        168.47         7.76 o                         
 -12   4   2          3.02          2.49         0.82 o                         
 -11   4   2         53.60         62.55         2.80 o                         
 -10   4   2         19.03         21.74         1.54 o                         
  -9   4   2         56.81         59.26         2.60 o                         
  -8   4   2        147.32        145.49         4.21 o                         
  -7   4   2         50.63         51.07         1.78 o                         
  -6   4   2        174.03        167.65         3.29 o                         
  -5   4   2        417.83        386.05         7.12 o                         
  -4   4   2        150.59        139.35         2.81 o                         
  -3   4   2        611.53        593.31        11.42 o                         
  -2   4   2         44.06         32.41         0.83 o                         
  -1   4   2        358.15        365.24         6.13 o                         
   0   4   2       2123.44       2236.52        37.91 o                         
   1   4   2       1620.25       1539.74        26.19 o                         
   2   4   2         58.96         42.58         1.02 o                         
   3   4   2         38.91         42.58         1.19 o                         
   4   4   2         63.04         56.11         1.42 o                         
   5   4   2         44.40         51.66         1.52 o                         
   6   4   2       1390.62       1363.70        29.04 o                         
   7   4   2         60.35         68.61         2.42 o                         
   8   4   2         90.57         90.75         3.21 o                         
   9   4   2          0.06          0.05         0.62 o                         
  10   4   2         32.03         27.68         1.72 o                         
  11   4   2        278.84        287.96        10.56 o                         
  12   4   2         14.63         13.07         1.81 o                         
 -12   5   2         14.00          9.02         2.32 o                         
 -11   5   2        161.91        160.40         6.13 o                         
 -10   5   2         47.73         48.99         2.15 o                         
  -9   5   2          5.61          4.53         0.65 o                         
  -8   5   2          5.89          8.76         0.91 o                         
  -7   5   2         63.25         66.31         2.03 o                         
  -6   5   2        421.28        410.74        11.61 o                         
  -5   5   2         60.15         51.89         1.59 o                         
  -4   5   2          4.77          4.92         0.48 o                         
  -3   5   2        303.04        304.33         5.76 o                         
  -2   5   2         16.41         14.04         0.65 o                         
  -1   5   2       1432.45       1403.09        23.26 o                         
   0   5   2          5.43          8.28         0.50 o                         
   1   5   2         13.21          9.85         0.54 o                         
   2   5   2        190.13        207.71         3.71 o                         
   3   5   2        921.51        883.02        16.32 o                         
   4   5   2       1371.08       1325.13        28.29 o                         
   5   5   2         31.81         36.83         1.33 o                         
   6   5   2         11.67         11.47         0.96 o                         
   7   5   2          8.87          7.73         1.09 o                         
   8   5   2        351.29        381.69         9.54 o                         
   9   5   2        152.21        165.68         4.94 o                         
  10   5   2        111.21        118.30         4.35 o                         
  11   5   2         49.70         47.86         2.94 o                         
 -11   6   2         10.16          7.09         2.75 o                         
 -10   6   2        277.07        280.74        10.23 o                         
  -9   6   2         34.86         35.22         2.05 o                         
  -8   6   2         38.15         39.46         1.99 o                         
  -7   6   2         20.13         19.47         1.04 o                         
  -6   6   2          3.65          5.77         0.69 o                         
  -5   6   2          5.64          4.14         0.68 o                         
  -4   6   2        522.62        508.85        11.86 o                         
  -3   6   2        505.77        509.82        11.20 o                         
  -2   6   2        328.27        312.05         6.49 o                         
  -1   6   2        198.72        191.43         3.97 o                         
   0   6   2          0.44          0.31         0.39 o                         
   1   6   2        369.05        369.60         6.92 o                         
   2   6   2        418.31        393.58         7.61 o                         
   3   6   2        640.95        635.84        14.02 o                         
   4   6   2          0.84          1.89         0.55 o                         
   5   6   2        275.45        274.22         7.14 o                         
   6   6   2          0.05         -0.74         0.74 o                         
   7   6   2        115.73        108.49         3.89 o                         
   8   6   2         96.12        100.74         3.14 o                         
   9   6   2         79.87         73.03         2.88 o                         
  10   6   2          5.86          3.36         1.08 o                         
 -10   7   2         53.83         51.71         3.46 o                         
  -9   7   2         93.00         96.37         4.30 o                         
  -8   7   2         19.21         18.22         1.29 o                         
  -7   7   2         99.05         98.32         3.57 o                         
  -6   7   2          0.23         -0.48         0.64 o                         
  -5   7   2        251.82        257.80         7.79 o                         
  -4   7   2        137.44        137.80         5.39 o                         
  -3   7   2         65.18         59.66         2.57 o                         
  -2   7   2        214.81        223.28         5.28 o                         
  -1   7   2         26.29         29.08         1.30 o                         
   0   7   2        374.25        398.18        11.67 o                         
   1   7   2         78.32         92.25         2.74 o                         
   2   7   2        253.08        257.95         9.00 o                         
   3   7   2         24.08         25.10         1.69 o                         
   4   7   2         19.34         20.74         1.55 o                         
   5   7   2         49.39         50.62         2.12 o                         
   6   7   2          9.55          5.95         0.85 o                         
   7   7   2        109.93        102.07         4.25 o                         
   8   7   2          3.90          2.69         1.15 o                         
   9   7   2          2.99          1.14         2.97 o                         
  -9   8   2          1.13         -0.99         1.92 o                         
  -8   8   2          0.21         -1.03         1.03 o                         
  -7   8   2         62.59         69.45         3.67 o                         
  -6   8   2         26.54         26.17         1.93 o                         
  -5   8   2         28.72         27.34         2.01 o                         
  -4   8   2          0.87         -1.09         1.09 o                         
  -3   8   2          2.97          3.96         1.19 o                         
  -2   8   2         83.26         86.75         3.03 o                         
  -1   8   2          0.03          1.16         0.89 o                         
   0   8   2         91.93         86.06         4.16 o                         
   1   8   2         15.60         19.74         1.23 o                         
   2   8   2          0.54         -0.06         0.59 o                         
   3   8   2          5.97          8.07         1.14 o                         
   4   8   2         30.63         30.42         1.97 o                         
   5   8   2         38.73         36.99         2.32 o                         
   6   8   2         39.88         46.59         3.51 o                         
   7   8   2          0.01         -1.60         1.60 o                         
   8   8   2          3.93          4.08         1.91 o                         
  -7   9   2          3.45          2.56         2.46 o                         
  -6   9   2        127.10        139.11         7.83 o                         
  -5   9   2         34.99         41.61         2.94 o                         
  -4   9   2          0.02          1.03         1.11 o                         
  -3   9   2         14.95         12.15         1.64 o                         
  -2   9   2         48.52         52.48         2.44 o                         
  -1   9   2        112.76        119.95         3.82 o                         
   0   9   2          2.19          3.13         1.37 o                         
   1   9   2         54.08         61.07         3.96 o                         
   2   9   2          1.60          0.72         0.98 o                         
   3   9   2          0.93          0.35         1.16 o                         
   4   9   2          6.45          8.39         1.56 o                         
   5   9   2         16.58         20.56         2.38 o                         
   6   9   2          0.00         -1.57         1.57 o                         
  -4  10   2          0.24          3.35         3.81 o                         
  -3  10   2          3.33          1.63         1.51 o                         
  -2  10   2          1.63          1.00         1.59 o                         
  -1  10   2          3.43          1.19         1.20 o                         
   0  10   2          0.87         -0.77         1.22 o                         
   1  10   2         18.62         15.93         1.68 o                         
   2  10   2         15.72         17.45         2.51 o                         
   3  10   2          0.03         -1.21         1.21 o                         
 -14   1   3         70.11         62.13         3.05 o                         
 -13   1   3          4.80          2.49         1.22 o                         
 -12   1   3          0.82          0.63         0.79 o                         
 -11   1   3         79.91         74.96         2.54 o                         
 -10   1   3         58.79         59.25         1.62 o                         
  -9   1   3         24.03         23.45         0.87 o                         
  -8   1   3         24.60         24.00         0.94 o                         
  -7   1   3         39.44         38.90         1.21 o                         
  -6   1   3         11.43          9.02         0.51 o                         
  -5   1   3          4.80          3.83         0.30 o                         
  -4   1   3        632.33        640.16        13.61 o                         
  -3   1   3       1121.92       1123.70        22.62 o                         
  -2   1   3        683.72        665.51        16.30 o                         
  -1   1   3       1500.32       1501.04        37.04 o                         
   2   1   3        560.05        531.79        10.40 o                         
   3   1   3        409.51        393.96         8.16 o                         
   4   1   3       3955.85       3996.12        87.67 o                         
   5   1   3       1327.82       1299.16        27.43 o                         
   6   1   3          5.90          4.59         0.41 o                         
   7   1   3        617.52        626.93        13.42 o                         
   8   1   3        614.02        645.98        16.40 o                         
   9   1   3        108.08        109.68         4.04 o                         
  10   1   3          1.45         -0.69         0.77 o                         
  11   1   3        109.30        118.93         5.01 o                         
  12   1   3         54.79         54.88         4.17 o                         
  13   1   3          0.19          1.63         1.44 o                         
 -14   2   3         48.19         44.22         3.07 o                         
 -13   2   3         55.25         52.54         2.68 o                         
 -12   2   3         59.11         55.27         1.95 o                         
 -11   2   3         62.67         67.99         2.59 o                         
 -10   2   3        266.13        265.59         6.82 o                         
  -9   2   3         45.72         46.07         1.55 o                         
  -8   2   3       1342.59       1302.43        29.05 o                         
  -7   2   3        693.80        665.43        15.03 o                         
  -6   2   3        224.66        219.82         4.78 o                         
  -5   2   3          0.42          0.64         0.31 o                         
  -4   2   3       2122.87       2261.61        47.54 o                         
  -3   2   3         72.79         69.36         1.41 o                         
  -2   2   3        737.76        746.31        13.57 o                         
   0   2   3          2.45          3.92         0.34 o                         
   1   2   3        130.81        129.02         3.00 o                         
   2   2   3        398.26        430.49         8.90 o                         
   3   2   3        335.43        362.68         7.54 o                         
   4   2   3         24.16         24.81         0.99 o                         
   5   2   3          0.02         -0.02         0.27 o                         
   6   2   3          0.08          0.42         0.32 o                         
   7   2   3         53.39         50.11         1.47 o                         
   8   2   3        354.00        334.96         8.77 o                         
   9   2   3          4.98          3.52         0.60 o                         
  10   2   3         75.63         75.85         2.81 o                         
  11   2   3          1.28          1.55         1.15 o                         
  12   2   3         52.83         56.67         3.57 o                         
 -13   3   3         18.24         15.08         1.53 o                         
 -12   3   3         13.43         14.17         1.34 o                         
 -11   3   3          3.38          3.34         0.94 o                         
 -10   3   3         17.57         15.95         1.15 o                         
  -9   3   3        442.71        431.96        11.24 o                         
  -8   3   3        131.58        119.69         3.20 o                         
  -7   3   3         59.83         55.74         1.93 o                         
  -6   3   3          0.24          0.21         0.34 o                         
  -5   3   3        458.24        477.68        10.38 o                         
  -4   3   3       1193.21       1173.59        27.53 o                         
  -3   3   3        570.69        594.82        10.55 o                         
  -2   3   3         59.60         79.37         1.66 o                         
  -1   3   3         78.23         71.49         1.67 o                         
   0   3   3          7.77         16.70         0.70 o                         
   1   3   3          0.97          0.05         0.23 o                         
   2   3   3         43.58         44.68         1.18 o                         
   3   3   3        802.62        799.36        17.15 o                         
   4   3   3          6.12          3.37         0.34 o                         
   5   3   3         66.78         60.48         1.77 o                         
   6   3   3         79.47         74.81         2.21 o                         
   7   3   3         25.59         20.62         1.01 o                         
   8   3   3         29.24         35.32         1.35 o                         
   9   3   3         71.92         72.12         3.57 o                         
  10   3   3          0.03          0.17         0.68 o                         
  11   3   3         23.37         23.38         2.08 o                         
  12   3   3          1.01         -0.71         1.26 o                         
 -13   4   3          1.33         -0.81         1.56 o                         
 -12   4   3         19.46         20.47         1.54 o                         
 -11   4   3        447.60        450.83        12.75 o                         
 -10   4   3        187.81        199.97         6.77 o                         
  -9   4   3         74.46         81.38         2.62 o                         
  -8   4   3         48.46         49.14         2.25 o                         
  -7   4   3        766.37        806.51        20.32 o                         
  -6   4   3        669.66        690.02        16.65 o                         
  -5   4   3        185.54        197.35         4.12 o                         
  -4   4   3        445.31        399.03         8.89 o                         
  -3   4   3       2002.01       1997.52        37.41 o                         
  -2   4   3         20.42         20.87         0.77 o                         
  -1   4   3        266.11        292.79         5.45 o                         
   0   4   3       1090.36       1067.14        18.85 o                         
   1   4   3         30.25         29.62         0.90 o                         
   2   4   3        306.27        291.09         5.60 o                         
   3   4   3        143.29        132.48         3.15 o                         
   4   4   3          8.20          9.51         0.59 o                         
   5   4   3         30.82         29.33         1.35 o                         
   6   4   3         33.66         32.02         1.38 o                         
   7   4   3          1.41          2.35         0.52 o                         
   8   4   3          1.39          1.97         0.52 o                         
   9   4   3        120.83        120.82         3.15 o                         
  10   4   3         66.63         73.43         3.60 o                         
  11   4   3        125.24        140.98         5.42 o                         
 -12   5   3         70.89         57.22         6.05 o                         
 -11   5   3          3.25          2.52         0.98 o                         
 -10   5   3         44.39         41.39         2.14 o                         
  -9   5   3         55.60         58.11         2.57 o                         
  -8   5   3          0.55          2.49         0.88 o                         
  -7   5   3        119.37        112.49         3.78 o                         
  -6   5   3        481.34        455.73        11.11 o                         
  -5   5   3        472.60        446.85        10.96 o                         
  -4   5   3          5.04          8.94         0.68 o                         
  -3   5   3        162.45        159.95         3.10 o                         
  -2   5   3        195.23        186.49         3.38 o                         
  -1   5   3        123.81        115.58         2.32 o                         
   0   5   3          0.99          0.54         0.31 o                         
   1   5   3          5.02          8.65         0.54 o                         
   2   5   3         24.38         28.25         0.90 o                         
   3   5   3        128.70        131.34         3.54 o                         
   4   5   3         44.31         40.68         1.51 o                         
   5   5   3          5.40          4.89         0.59 o                         
   6   5   3          0.95          0.65         0.66 o                         
   7   5   3         29.38         30.36         1.59 o                         
   8   5   3         24.17         28.80         1.74 o                         
   9   5   3         13.90         14.16         0.99 o                         
  10   5   3        107.35        112.43         4.58 o                         
  11   5   3         54.63         63.88         4.96 o                         
 -11   6   3         23.10         17.58         3.88 o                         
 -10   6   3         26.83         31.48         2.31 o                         
  -9   6   3          9.89          8.92         1.10 o                         
  -8   6   3         30.73         35.02         2.06 o                         
  -7   6   3        151.03        151.61         5.39 o                         
  -6   6   3          2.14          2.63         0.64 o                         
  -5   6   3         19.93         17.17         1.16 o                         
  -4   6   3         46.82         47.38         2.10 o                         
  -3   6   3         26.37         26.72         1.16 o                         
  -2   6   3        129.16        130.70         3.05 o                         
  -1   6   3          0.39         -0.17         0.39 o                         
   0   6   3          9.25         13.07         0.80 o                         
   1   6   3        265.89        265.96         5.19 o                         
   2   6   3        348.98        365.33         7.59 o                         
   3   6   3        534.15        548.07        12.20 o                         
   4   6   3         19.49         24.80         1.42 o                         
   5   6   3          6.40          3.43         0.63 o                         
   6   6   3         78.57         69.52         2.45 o                         
   7   6   3        121.97        127.53         4.11 o                         
   8   6   3         33.90         34.58         1.89 o                         
   9   6   3         16.23         13.10         1.51 o                         
  10   6   3         14.37          9.37         1.41 o                         
 -10   7   3         17.88         16.65         1.95 o                         
  -9   7   3         20.67         22.30         2.14 o                         
  -8   7   3         58.53         52.95         3.33 o                         
  -7   7   3          3.01          3.22         0.92 o                         
  -6   7   3          8.36         11.74         1.33 o                         
  -5   7   3          4.01          3.31         0.82 o                         
  -4   7   3         32.64         28.67         1.90 o                         
  -3   7   3        105.82        106.26         3.31 o                         
  -2   7   3         56.84         62.19         1.96 o                         
  -1   7   3          1.51          3.07         0.69 o                         
   0   7   3         49.22         47.96         2.18 o                         
   1   7   3        115.98        116.96         4.23 o                         
   2   7   3          1.67          2.25         0.65 o                         
   3   7   3         80.04         70.88         2.61 o                         
   4   7   3         51.18         50.54         2.36 o                         
   5   7   3         45.90         44.46         2.55 o                         
   6   7   3         35.40         37.92         2.15 o                         
   7   7   3        111.31        110.40         4.40 o                         
   8   7   3         55.78         54.93         5.44 o                         
   9   7   3          8.44          7.17         1.77 o                         
  -9   8   3          2.20         -0.79         1.76 o                         
  -8   8   3         11.65         11.62         1.96 o                         
  -7   8   3          4.21          1.56         1.18 o                         
  -6   8   3         16.93         20.56         1.68 o                         
  -5   8   3         27.11         29.22         2.36 o                         
  -4   8   3         14.86         10.51         1.36 o                         
  -3   8   3         15.51         12.96         1.32 o                         
  -2   8   3         67.44         71.50         2.59 o                         
  -1   8   3        154.11        184.06         5.30 o                         
   0   8   3        110.88        133.64         3.61 o                         
   1   8   3          0.08         -0.66         0.66 o                         
   2   8   3        110.24        115.62         3.54 o                         
   3   8   3         16.49         23.83         1.70 o                         
   4   8   3          2.04          2.56         1.10 o                         
   5   8   3         43.43         44.87         2.68 o                         
   6   8   3        107.78        126.33         6.58 o                         
   7   8   3         51.47         52.18         4.76 o                         
  -7   9   3          6.32          7.63         1.87 o                         
  -6   9   3          0.10         -1.12         1.12 o                         
  -5   9   3          0.25         -0.57         1.19 o                         
  -4   9   3          0.73          0.94         1.05 o                         
  -3   9   3          0.00          1.02         1.10 o                         
  -2   9   3          1.39          1.75         0.96 o                         
  -1   9   3         37.05         32.67         1.93 o                         
   0   9   3         15.38         13.70         1.24 o                         
   1   9   3          1.09          1.67         0.81 o                         
   2   9   3          1.55         -0.25         1.47 o                         
   3   9   3          4.68          3.74         1.43 o                         
   4   9   3         31.89         27.09         3.05 o                         
   5   9   3          0.71          0.28         1.95 o                         
  -3  10   3          0.35          1.19         1.39 o                         
  -2  10   3         13.16         12.39         1.79 o                         
  -1  10   3          9.95         12.92         1.53 o                         
   0  10   3          0.03         -1.25         1.25 o                         
   1  10   3          5.13          2.00         1.30 o                         
   2  10   3          9.55          6.25         2.10 o                         
 -14   0   4         92.87         90.95         7.03 o                         
 -13   0   4        815.06        793.62        41.43 o                         
 -12   0   4        415.17        394.06        17.21 o                         
 -11   0   4        866.12        876.84        27.84 o                         
 -10   0   4        551.93        489.73        15.94 o                         
  -9   0   4         22.84         24.45         1.51 o                         
  -8   0   4         30.67         31.22         1.69 o                         
  -7   0   4       1605.11       1453.68        45.80 o                         
  -6   0   4        788.42        767.61        24.33 o                         
  -5   0   4       3624.21       3914.08       121.68 o                         
  -4   0   4       1249.93       1465.74        45.90 o                         
  -3   0   4        321.19        364.49        11.78 o                         
  -2   0   4       3517.03       3774.59       185.79 o                         
  -1   0   4       3052.82       3602.51       250.88 o                         
   0   0   4         71.61         81.65         2.48 o                         
   1   0   4       2741.71       2889.61       142.18 o                         
   2   0   4          0.49          2.97         0.48 o                         
   3   0   4         23.96         47.42         1.62 o                         
   4   0   4        243.19        253.98         7.01 o                         
   5   0   4         18.43         26.04         1.13 o                         
   6   0   4        900.14        817.82        25.85 o                         
   7   0   4       1116.50       1051.74        30.34 o                         
   8   0   4        565.64        544.03        17.46 o                         
   9   0   4         21.31         24.25         1.98 o                         
  10   0   4          1.61          1.61         1.72 o                         
  11   0   4         46.06         50.07         5.50 o                         
  12   0   4        467.76        485.00        39.12 o                         
 -14   1   4         52.80         50.16         3.02 o                         
 -13   1   4         32.52         28.17         2.65 o                         
 -12   1   4         87.13         95.97         3.02 o                         
 -11   1   4         38.05         37.76         1.81 o                         
 -10   1   4         62.35         57.29         1.82 o                         
  -9   1   4        356.11        348.83         8.18 o                         
  -8   1   4          0.60          0.33         0.39 o                         
  -7   1   4         16.93         27.59         1.01 o                         
  -6   1   4       1811.70       1742.17        36.73 o                         
  -5   1   4        111.77        154.61         3.40 o                         
  -4   1   4        419.31        410.88         9.34 o                         
  -3   1   4        515.05        512.30        10.96 o                         
  -2   1   4        530.07        517.33        11.60 o                         
  -1   1   4       1665.75       1682.48        37.05 o                         
   0   1   4        259.28        235.15         5.21 o                         
   1   1   4        209.15        209.19         4.48 o                         
   2   1   4       1480.97       1535.14        28.61 o                         
   3   1   4         28.60         35.03         0.95 o                         
   4   1   4       1029.57       1076.08        20.92 o                         
   5   1   4       1001.68        964.25        20.44 o                         
   6   1   4         49.51         55.41         1.58 o                         
   7   1   4        812.68        776.55        19.50 o                         
   8   1   4         43.10         38.63         1.48 o                         
   9   1   4          9.55         13.45         2.03 o                         
  10   1   4         18.10         21.44         1.77 o                         
  11   1   4        178.99        185.52         7.23 o                         
  12   1   4         89.62         89.69         5.38 o                         
 -14   2   4        118.55        113.92         5.58 o                         
 -13   2   4        224.02        236.40         7.75 o                         
 -12   2   4          2.46          0.72         0.68 o                         
 -11   2   4         98.49         91.02         2.94 o                         
 -10   2   4        443.46        464.69        11.35 o                         
  -9   2   4          0.04         -0.06         0.54 o                         
  -8   2   4       1245.65       1254.79        29.56 o                         
  -7   2   4        265.72        287.37         6.22 o                         
  -6   2   4        654.93        646.24        13.36 o                         
  -5   2   4       2072.28       2130.52        42.93 o                         
  -4   2   4        347.61        330.43         6.41 o                         
  -3   2   4       1129.06       1230.82        26.44 o                         
  -2   2   4        178.78        178.18         3.88 o                         
  -1   2   4        955.86        996.40        19.40 o                         
   0   2   4        211.55        220.32         4.73 o                         
   1   2   4       1773.02       1802.20        37.93 o                         
   2   2   4          0.00          2.74         0.37 o                         
   3   2   4         15.89         22.54         0.81 o                         
   4   2   4        501.41        471.57         9.31 o                         
   5   2   4        574.34        532.00        11.56 o                         
   6   2   4        578.03        538.93        12.94 o                         
   7   2   4          4.19          4.77         0.55 o                         
   8   2   4        184.39        194.48         5.69 o                         
   9   2   4        567.71        614.68        39.04 o                         
  10   2   4          4.39          2.20         1.26 o                         
  11   2   4        140.03        150.68         8.55 o                         
  12   2   4          0.01         -1.67         1.67 o                         
 -13   3   4          0.30         -0.27         0.82 o                         
 -12   3   4         46.69         55.75         2.95 o                         
 -11   3   4         87.85         90.16         3.31 o                         
 -10   3   4         11.44         12.77         0.97 o                         
  -9   3   4        560.51        574.39        14.74 o                         
  -8   3   4        242.33        231.07         6.24 o                         
  -7   3   4        849.62        863.49        19.37 o                         
  -6   3   4          8.69         10.84         0.66 o                         
  -5   3   4        218.82        209.91         5.38 o                         
  -4   3   4         89.66         87.43         1.94 o                         
  -3   3   4       3247.87       2994.30        53.90 o                         
  -2   3   4        558.49        530.33         9.83 o                         
  -1   3   4       2705.27       2853.62        55.13 o                         
   0   3   4       1620.11       1716.99        34.66 o                         
   1   3   4       1491.52       1513.17        30.64 o                         
   2   3   4       2459.06       2420.48        50.97 o                         
   3   3   4        857.06        788.33        16.92 o                         
   4   3   4       1643.64       1559.18        31.55 o                         
   5   3   4          6.49          9.15         0.70 o                         
   6   3   4          0.10          0.08         0.40 o                         
   7   3   4          0.27          0.87         0.41 o                         
   8   3   4        515.60        544.08        12.54 o                         
   9   3   4          6.92          7.91         1.09 o                         
  10   3   4         99.84        111.41         3.93 o                         
  11   3   4         20.98         24.50         2.80 o                         
  12   3   4          9.29         10.06         1.97 o                         
 -13   4   4         27.34         20.97         2.57 o                         
 -12   4   4         83.20         79.24         3.56 o                         
 -11   4   4         50.60         49.81         2.53 o                         
 -10   4   4         87.87         91.56         4.07 o                         
  -9   4   4         83.03         92.79         4.13 o                         
  -8   4   4        607.31        608.82        15.48 o                         
  -7   4   4        250.17        243.76         7.18 o                         
  -6   4   4          0.04         -0.47         0.47 o                         
  -5   4   4         27.94         35.99         1.34 o                         
  -4   4   4        652.94        618.68        12.37 o                         
  -3   4   4         84.62         85.32         2.05 o                         
  -2   4   4       1112.73       1038.88        18.41 o                         
  -1   4   4        463.19        424.06         8.31 o                         
   0   4   4        351.37        360.11         7.35 o                         
   1   4   4        375.18        355.00         7.01 o                         
   2   4   4        573.59        549.82        12.00 o                         
   3   4   4       1734.49       1640.83        30.74 o                         
   4   4   4          1.47          0.31         0.52 o                         
   5   4   4         30.57         29.83         1.46 o                         
   6   4   4        110.54        102.35         2.91 o                         
   7   4   4        127.44        126.44         3.76 o                         
   8   4   4         13.03         16.20         1.04 o                         
   9   4   4         65.90         67.59         3.04 o                         
  10   4   4         26.72         26.46         2.12 o                         
  11   4   4         16.89         20.48         2.20 o                         
 -12   5   4         41.01         29.04         3.17 o                         
 -11   5   4        163.07        162.78         8.48 o                         
 -10   5   4          2.00          0.80         0.77 o                         
  -9   5   4        132.07        141.52         5.65 o                         
  -8   5   4         13.38         12.44         1.23 o                         
  -7   5   4          0.18          0.81         0.61 o                         
  -6   5   4        500.68        529.09        19.25 o                         
  -5   5   4        487.22        454.97        11.84 o                         
  -4   5   4       1266.79       1187.44        28.11 o                         
  -3   5   4        233.03        235.16         4.37 o                         
  -2   5   4         73.41         65.14         1.55 o                         
  -1   5   4        202.95        228.79         4.45 o                         
   0   5   4       1157.46       1116.81        19.78 o                         
   1   5   4        801.06        795.23        14.73 o                         
   2   5   4        250.29        240.56         5.16 o                         
   3   5   4         74.85         69.55         2.45 o                         
   4   5   4          2.29          2.30         0.58 o                         
   5   5   4        576.10        564.55        13.16 o                         
   6   5   4          0.34          0.19         0.61 o                         
   7   5   4        220.36        224.62         6.08 o                         
   8   5   4          4.65          3.62         0.87 o                         
   9   5   4         34.08         30.67         1.87 o                         
  10   5   4         49.61         52.47         4.13 o                         
 -11   6   4         67.20         67.94         4.24 o                         
 -10   6   4         13.58         11.04         1.60 o                         
  -9   6   4          6.63          5.75         1.31 o                         
  -8   6   4         23.78         23.61         1.97 o                         
  -7   6   4        423.14        415.97        14.23 o                         
  -6   6   4          1.63          2.19         0.66 o                         
  -5   6   4        378.03        370.70        11.48 o                         
  -4   6   4          1.30          0.47         0.62 o                         
  -3   6   4          0.00         -0.22         0.31 o                         
  -2   6   4         23.12         21.62         1.00 o                         
  -1   6   4        219.80        220.05         4.66 o                         
   0   6   4       1085.09       1060.76        21.85 o                         
   1   6   4        137.67        146.29         4.26 o                         
   2   6   4         31.37         33.86         1.42 o                         
   3   6   4         30.43         29.20         1.58 o                         
   4   6   4         42.33         40.56         1.87 o                         
   5   6   4         11.92         13.01         1.26 o                         
   6   6   4        345.77        346.17         9.57 o                         
   7   6   4          2.22          4.29         1.12 o                         
   8   6   4         23.96         19.10         1.53 o                         
   9   6   4          0.23         -1.05         1.05 o                         
 -10   7   4          8.83          4.69         1.41 o                         
  -9   7   4         31.75         33.20         2.74 o                         
  -8   7   4        162.42        168.76         7.45 o                         
  -7   7   4         74.90         89.31         4.29 o                         
  -6   7   4        243.08        248.78         8.11 o                         
  -5   7   4          3.39          2.70         0.88 o                         
  -4   7   4          5.30          3.88         0.85 o                         
  -3   7   4         45.43         57.82         2.90 o                         
  -2   7   4          1.70          1.58         0.50 o                         
  -1   7   4        247.87        232.63         5.95 o                         
   0   7   4         49.70         56.81         2.54 o                         
   1   7   4          0.48          0.25         0.66 o                         
   2   7   4         93.71         99.04         3.62 o                         
   3   7   4          1.85          1.59         0.78 o                         
   4   7   4        119.65        114.25         3.84 o                         
   5   7   4          2.19          1.35         0.77 o                         
   6   7   4         41.90         45.58         2.40 o                         
   7   7   4         87.37         89.12         4.65 o                         
   8   7   4         12.54         10.03         1.82 o                         
  -9   8   4          0.90         -1.30         1.30 o                         
  -8   8   4         34.21         32.50         3.85 o                         
  -7   8   4          6.60          7.75         2.43 o                         
  -6   8   4          0.05         -0.11         0.82 o                         
  -5   8   4          9.60          8.26         1.25 o                         
  -4   8   4         73.89         73.84         3.07 o                         
  -3   8   4         10.26          9.39         1.06 o                         
  -2   8   4         63.84         73.03         2.37 o                         
  -1   8   4          4.10          5.17         0.87 o                         
   0   8   4         33.94         32.58         1.62 o                         
   1   8   4         30.25         31.38         2.17 o                         
   2   8   4          3.90          5.16         0.86 o                         
   3   8   4         12.24         13.76         1.60 o                         
   4   8   4         17.66         14.08         1.68 o                         
   5   8   4          6.09          4.88         1.61 o                         
   6   8   4         51.14         46.73         4.02 o                         
   7   8   4          2.73          3.86         1.41 o                         
  -6   9   4          1.02          2.53         1.53 o                         
  -5   9   4         36.60         36.24         4.29 o                         
  -4   9   4         19.00         21.89         2.45 o                         
  -3   9   4         14.86         14.05         1.80 o                         
  -2   9   4         19.43         18.80         1.69 o                         
  -1   9   4          1.29          0.79         0.84 o                         
   0   9   4         37.17         42.14         2.18 o                         
   1   9   4          1.13          3.30         0.90 o                         
   2   9   4          0.41         -0.28         1.68 o                         
   3   9   4         17.61         19.26         2.23 o                         
   4   9   4         27.68         26.29         3.60 o                         
   5   9   4         11.73          9.89         2.31 o                         
  -2  10   4         34.35         26.10         3.12 o                         
  -1  10   4         19.15         14.91         2.06 o                         
   0  10   4          2.87          0.82         1.35 o                         
 -14   1   5          0.06         -1.09         1.09 o                         
 -13   1   5          6.95          5.50         1.93 o                         
 -12   1   5         10.09          7.59         1.03 o                         
 -11   1   5         26.64         30.81         1.60 o                         
 -10   1   5        200.88        196.28         7.36 o                         
  -9   1   5          7.42          7.35         0.84 o                         
  -8   1   5        636.65        598.29        13.62 o                         
  -7   1   5       1125.67       1074.98        22.89 o                         
  -6   1   5       1134.06       1093.68        23.30 o                         
  -5   1   5         93.04         91.31         2.32 o                         
  -4   1   5       1350.07       1367.04        30.38 o                         
  -3   1   5       2650.26       2715.17        56.81 o                         
  -2   1   5       1202.42       1188.54        27.04 o                         
  -1   1   5        217.30        261.07         8.21 o                         
   0   1   5       1262.37       1273.80        26.93 o                         
   1   1   5       1712.60       1670.56        32.33 o                         
   2   1   5        752.61        745.52        14.64 o                         
   3   1   5        133.67        136.14         2.97 o                         
   4   1   5        919.55        923.62        18.05 o                         
   5   1   5        220.25        223.57         4.65 o                         
   6   1   5        134.13        133.04         3.34 o                         
   7   1   5          6.90          9.23         0.74 o                         
   8   1   5          7.81         13.98         1.05 o                         
   9   1   5          1.34          1.81         0.72 o                         
  10   1   5          7.35          6.05         1.19 o                         
  11   1   5         13.00         14.67         2.11 o                         
  12   1   5          5.41          4.17         2.23 o                         
 -14   2   5        104.18         96.13         4.51 o                         
 -13   2   5         77.22         77.51         3.29 o                         
 -12   2   5          7.31          7.95         1.42 o                         
 -11   2   5        195.63        221.16         7.64 o                         
 -10   2   5        325.41        358.74        11.97 o                         
  -9   2   5         13.12          8.23         0.76 o                         
  -8   2   5        238.21        239.42         6.19 o                         
  -7   2   5        107.01        108.24         3.03 o                         
  -6   2   5        830.96        830.47        17.06 o                         
  -5   2   5        681.97        684.74        13.01 o                         
  -4   2   5        273.22        284.04         5.84 o                         
  -3   2   5        526.01        594.79        15.00 o                         
  -2   2   5         92.36         99.83         2.50 o                         
  -1   2   5         38.64         26.43         0.90 o                         
   0   2   5        686.29        738.37        15.82 o                         
   1   2   5        218.26        235.00         5.34 o                         
   2   2   5       1414.18       1367.29        28.98 o                         
   3   2   5        642.08        638.04        12.17 o                         
   4   2   5        569.34        563.74        11.67 o                         
   5   2   5        101.60         87.73         2.49 o                         
   6   2   5        105.05        103.56         2.97 o                         
   7   2   5        129.59        126.54         3.58 o                         
   8   2   5         93.24        103.43         4.71 o                         
   9   2   5        140.52        142.76         6.40 o                         
  10   2   5          0.00         -0.81         1.16 o                         
  11   2   5        101.48        113.94         6.01 o                         
 -13   3   5         37.99         37.37         2.13 o                         
 -12   3   5         33.57         35.87         2.10 o                         
 -11   3   5        114.60        117.47         3.64 o                         
 -10   3   5          8.87          7.40         0.96 o                         
  -9   3   5         49.59         48.26         2.09 o                         
  -8   3   5         23.04         22.76         1.13 o                         
  -7   3   5         26.70         31.47         1.42 o                         
  -6   3   5          3.39          3.99         0.53 o                         
  -5   3   5        354.08        361.82         8.13 o                         
  -4   3   5        195.67        193.90         4.00 o                         
  -3   3   5        432.58        423.32         8.27 o                         
  -2   3   5        302.28        293.25         5.82 o                         
  -1   3   5         69.08         89.37         2.34 o                         
   0   3   5        593.48        598.49        12.40 o                         
   1   3   5        415.67        391.66         8.30 o                         
   2   3   5          0.20          0.64         0.34 o                         
   3   3   5          2.19          4.40         0.47 o                         
   4   3   5         26.78         25.91         0.83 o                         
   5   3   5        209.31        202.72         5.30 o                         
   6   3   5         17.53         16.33         0.97 o                         
   7   3   5          0.59          0.35         0.50 o                         
   8   3   5          2.96          1.68         0.55 o                         
   9   3   5         12.19         13.12         1.20 o                         
  10   3   5         70.74         83.79         4.63 o                         
  11   3   5        104.22        110.53         5.12 o                         
 -13   4   5          0.02         -1.79         1.79 o                         
 -12   4   5         52.83         47.75         2.98 o                         
 -11   4   5        113.46        116.11         4.66 o                         
 -10   4   5         88.69         93.61         3.77 o                         
  -9   4   5         18.73         17.94         1.20 o                         
  -8   4   5         28.89         29.71         1.73 o                         
  -7   4   5        303.81        315.32         9.78 o                         
  -6   4   5        108.29        106.08         3.50 o                         
  -5   4   5         38.19         42.85         1.61 o                         
  -4   4   5         33.95         33.06         1.06 o                         
  -3   4   5         53.66         61.78         1.49 o                         
  -2   4   5          7.63          6.58         0.49 o                         
  -1   4   5        140.69        137.20         3.25 o                         
   0   4   5         69.60         66.34         2.03 o                         
   1   4   5         19.48         22.47         1.02 o                         
   2   4   5         84.53         72.89         1.99 o                         
   3   4   5        575.29        536.95        12.32 o                         
   4   4   5         46.57         44.99         1.72 o                         
   5   4   5        332.23        319.67         8.19 o                         
   6   4   5          8.26          9.64         1.09 o                         
   7   4   5         30.30         28.78         1.56 o                         
   8   4   5        281.48        282.02         7.78 o                         
   9   4   5         22.05         22.41         1.38 o                         
  10   4   5          0.93         -1.56         1.56 o                         
  11   4   5         13.10         15.98         3.01 o                         
 -12   5   5         38.07         34.20         2.90 o                         
 -11   5   5          0.00          0.09         1.44 o                         
 -10   5   5         27.15         24.65         1.68 o                         
  -9   5   5        342.86        355.72        12.20 o                         
  -8   5   5        151.26        153.82         5.32 o                         
  -7   5   5          6.52         10.03         1.48 o                         
  -6   5   5        124.68        119.31         4.34 o                         
  -5   5   5          0.91          2.45         0.59 o                         
  -4   5   5         11.53          8.06         0.49 o                         
  -3   5   5         80.17         78.59         1.99 o                         
  -2   5   5        146.65        131.53         3.33 o                         
  -1   5   5          1.38          1.20         0.45 o                         
   0   5   5        388.90        385.92         7.96 o                         
   1   5   5         37.19         34.60         1.31 o                         
   2   5   5         72.74         76.92         2.24 o                         
   3   5   5        427.47        411.11         9.20 o                         
   4   5   5        120.53        122.73         3.88 o                         
   5   5   5         92.41         92.36         3.03 o                         
   6   5   5        186.99        182.87         5.44 o                         
   7   5   5        270.83        281.16         7.94 o                         
   8   5   5         41.16         40.68         2.02 o                         
   9   5   5          0.15          0.45         1.46 o                         
  10   5   5          6.48          8.23         1.54 o                         
 -11   6   5         25.57         21.31         2.14 o                         
 -10   6   5         19.62         21.19         1.93 o                         
  -9   6   5         38.95         40.37         2.61 o                         
  -8   6   5          3.90          5.50         1.10 o                         
  -7   6   5         22.84         23.88         2.03 o                         
  -6   6   5        225.42        217.51         7.72 o                         
  -5   6   5        139.24        137.81         4.84 o                         
  -4   6   5         77.56         79.84         2.58 o                         
  -3   6   5          0.65          0.27         0.39 o                         
  -2   6   5         12.04         10.85         0.88 o                         
  -1   6   5        320.38        333.86         8.31 o                         
   0   6   5        113.98        120.02         3.24 o                         
   1   6   5         68.06         68.55         2.14 o                         
   2   6   5          2.95          1.42         0.60 o                         
   3   6   5         29.74         26.35         1.75 o                         
   4   6   5        174.62        170.15         5.16 o                         
   5   6   5          8.65         10.94         1.42 o                         
   6   6   5         14.04         15.08         1.36 o                         
   7   6   5         45.10         46.14         3.35 o                         
   8   6   5         28.46         24.15         2.11 o                         
   9   6   5         33.54         28.71         2.12 o                         
 -10   7   5         21.03         21.11         2.73 o                         
  -9   7   5          7.49          7.13         1.31 o                         
  -8   7   5          0.05          1.53         1.70 o                         
  -7   7   5         78.17         80.91         4.34 o                         
  -6   7   5         39.47         34.94         2.77 o                         
  -5   7   5          3.15          4.95         1.03 o                         
  -4   7   5         35.49         35.06         2.19 o                         
  -3   7   5         86.80         82.66         2.46 o                         
  -2   7   5          6.96          7.04         0.84 o                         
  -1   7   5         40.81         41.20         2.27 o                         
   0   7   5         88.77         89.00         3.13 o                         
   1   7   5        146.86        146.79         4.30 o                         
   2   7   5          0.60          0.60         0.66 o                         
   3   7   5         17.66         18.49         1.62 o                         
   4   7   5         42.79         41.89         2.34 o                         
   5   7   5          1.39          2.90         0.95 o                         
   6   7   5          8.69         10.69         1.36 o                         
   7   7   5         28.55         25.28         2.32 o                         
   8   7   5         28.63         30.21         3.42 o                         
  -8   8   5         42.66         46.02         3.50 o                         
  -7   8   5         10.87         13.28         1.72 o                         
  -6   8   5         10.58         11.78         1.60 o                         
  -5   8   5         41.36         45.87         2.64 o                         
  -4   8   5         17.46         20.84         1.75 o                         
  -3   8   5          0.24          0.61         0.71 o                         
  -2   8   5         92.22         91.23         3.37 o                         
  -1   8   5         96.86        116.39         4.38 o                         
   0   8   5         97.32        115.15         5.23 o                         
   1   8   5          6.31          3.33         0.82 o                         
   2   8   5         45.77         41.70         2.15 o                         
   3   8   5         62.48         60.79         3.33 o                         
   4   8   5         10.29         12.60         1.68 o                         
   5   8   5          0.03         -1.26         1.26 o                         
   6   8   5          7.99          4.42         1.90 o                         
  -6   9   5          0.53         -1.88         1.88 o                         
  -5   9   5          4.26          1.63         1.47 o                         
  -4   9   5         11.84          8.75         1.69 o                         
  -3   9   5          9.48          6.52         1.35 o                         
  -2   9   5          0.51          0.46         0.76 o                         
  -1   9   5          2.13         -0.26         1.09 o                         
   0   9   5          3.87          3.08         1.04 o                         
   1   9   5          0.41          0.38         0.93 o                         
   2   9   5          0.24          0.17         1.63 o                         
   3   9   5          1.80          1.83         1.27 o                         
   4   9   5          7.13          3.47         1.82 o                         
 -14   0   6        168.90        185.02        11.80 o                         
 -13   0   6         99.71        112.04         5.84 o                         
 -12   0   6        103.66         94.96         4.36 o                         
 -11   0   6        272.79        285.77        18.00 o                         
 -10   0   6        809.19        801.18        33.27 o                         
  -9   0   6         25.85         20.82         2.03 o                         
  -8   0   6        313.95        331.55        12.57 o                         
  -7   0   6        325.69        267.42         9.21 o                         
  -6   0   6       1564.56       1531.52        44.09 o                         
  -5   0   6         54.14         47.54         2.82 o                         
  -4   0   6        108.69        103.01         3.94 o                         
  -3   0   6        315.85        408.10        15.52 o                         
  -2   0   6       2623.12       2690.42        76.50 o                         
  -1   0   6        663.07        731.89        37.66 o                         
   0   0   6        736.29        697.06        18.73 o                         
   1   0   6        440.04        440.26        12.04 o                         
   2   0   6       2094.39       2152.68        69.71 o                         
   3   0   6         35.78         39.22         1.87 o                         
   4   0   6       3457.37       3419.82       106.47 o                         
   5   0   6        949.02        889.18        28.23 o                         
   6   0   6         32.71         35.01         2.20 o                         
   7   0   6          0.40          0.95         0.78 o                         
   8   0   6        230.56        250.05        13.06 o                         
   9   0   6        794.15        777.14        39.70 o                         
  10   0   6          0.10         -0.22         1.94 o                         
  11   0   6        199.90        240.01        24.72 o                         
 -14   1   6        168.68        168.64         6.82 o                         
 -13   1   6          3.47          1.05         1.30 o                         
 -12   1   6          7.29          5.50         1.15 o                         
 -11   1   6        131.09        138.61         8.51 o                         
 -10   1   6        418.33        411.22        13.60 o                         
  -9   1   6        300.08        291.62         7.86 o                         
  -8   1   6        343.35        328.64         8.21 o                         
  -7   1   6        113.34        109.08         3.05 o                         
  -6   1   6        253.30        270.52         5.68 o                         
  -5   1   6        133.85        114.89         2.65 o                         
  -4   1   6        473.04        513.32        10.71 o                         
  -3   1   6       2930.07       2840.42        62.46 o                         
  -2   1   6          5.17          9.61         0.62 o                         
  -1   1   6       1523.08       1606.02        35.46 o                         
   0   1   6        112.80        112.43         2.94 o                         
   1   1   6        208.88        218.12         4.79 o                         
   2   1   6        978.46        957.09        20.40 o                         
   3   1   6        848.99        811.29        16.04 o                         
   4   1   6        162.13        147.30         3.26 o                         
   5   1   6        329.88        313.76         6.71 o                         
   6   1   6        144.27        137.62         3.46 o                         
   7   1   6         60.88         63.59         2.51 o                         
   8   1   6        116.81        131.37         4.57 o                         
   9   1   6          4.08          6.09         1.05 o                         
  10   1   6         25.97         25.53         1.73 o                         
  11   1   6          8.68          8.38         2.14 o                         
 -13   2   6        385.81        387.20        13.14 o                         
 -12   2   6        205.73        210.40         6.00 o                         
 -11   2   6         52.77         62.32         2.96 o                         
 -10   2   6          0.04         -0.56         0.56 o                         
  -9   2   6        168.82        159.68         4.53 o                         
  -8   2   6        238.63        237.30         6.22 o                         
  -7   2   6        775.74        769.58        17.42 o                         
  -6   2   6        412.37        385.09         7.55 o                         
  -5   2   6          8.72          7.85         0.56 o                         
  -4   2   6        463.48        434.93         9.15 o                         
  -3   2   6        619.43        707.80        19.76 o                         
  -2   2   6        605.99        624.75        15.90 o                         
  -1   2   6        201.26        183.28         4.38 o                         
   0   2   6        343.01        362.18         7.68 o                         
   1   2   6       3496.45       3435.02        68.99 o                         
   2   2   6          0.17         -0.26         0.34 o                         
   3   2   6        316.18        314.89         6.27 o                         
   4   2   6         13.49         15.72         0.80 o                         
   5   2   6        259.21        265.22         6.27 o                         
   6   2   6        270.38        267.97         7.25 o                         
   7   2   6        224.99        228.15         6.28 o                         
   8   2   6        145.34        157.26         6.95 o                         
   9   2   6         11.32         10.13         0.96 o                         
  10   2   6         12.60         12.00         2.37 o                         
  11   2   6          4.07          3.10         1.33 o                         
 -13   3   6        111.22        108.77         4.21 o                         
 -12   3   6         43.08         42.22         2.04 o                         
 -11   3   6        362.77        374.61        11.69 o                         
 -10   3   6        100.26        107.27         4.45 o                         
  -9   3   6         20.87         21.62         1.35 o                         
  -8   3   6          0.62         -0.02         0.46 o                         
  -7   3   6        458.16        444.02        10.33 o                         
  -6   3   6       3122.87       3080.74        67.86 o                         
  -5   3   6         46.91         44.31         1.40 o                         
  -4   3   6        571.68        553.17        11.17 o                         
  -3   3   6        199.09        206.50         4.85 o                         
  -2   3   6       1024.72        963.76        21.56 o                         
  -1   3   6        324.71        347.11         8.73 o                         
   0   3   6       1715.90       1631.54        34.63 o                         
   1   3   6        283.86        257.83         5.65 o                         
   2   3   6        144.76        141.35         3.49 o                         
   3   3   6         46.57         44.46         1.48 o                         
   4   3   6        128.80        141.12         3.18 o                         
   5   3   6        641.13        602.41        13.78 o                         
   6   3   6         55.07         57.26         2.14 o                         
   7   3   6        153.64        173.82         5.35 o                         
   8   3   6         74.60         74.77         4.41 o                         
   9   3   6          0.15         -0.62         0.62 o                         
  10   3   6          0.71         -0.91         1.01 o                         
 -13   4   6         61.26         54.17         9.07 o                         
 -12   4   6        151.57        166.03         7.50 o                         
 -11   4   6          7.23          7.71         1.18 o                         
 -10   4   6         55.53         59.11         2.86 o                         
  -9   4   6         23.58         26.74         1.79 o                         
  -8   4   6         65.67         61.41         2.52 o                         
  -7   4   6        401.41        404.94        11.44 o                         
  -6   4   6        222.83        220.19         6.56 o                         
  -5   4   6       1370.56       1319.97        32.89 o                         
  -4   4   6         28.69         34.19         1.32 o                         
  -3   4   6         85.38         71.86         1.78 o                         
  -2   4   6        159.65        161.83         3.51 o                         
  -1   4   6        526.57        530.12        10.70 o                         
   0   4   6        146.22        147.00         3.38 o                         
   1   4   6        178.81        180.67         4.06 o                         
   2   4   6         74.05         67.68         2.87 o                         
   3   4   6          0.31          0.64         0.49 o                         
   4   4   6        167.11        168.00         4.24 o                         
   5   4   6          0.49          0.87         0.37 o                         
   6   4   6        179.52        170.56         5.13 o                         
   7   4   6         47.15         52.03         2.38 o                         
   8   4   6          2.31          3.40         0.82 o                         
   9   4   6         44.79         41.66         2.52 o                         
  10   4   6          2.94          0.82         1.38 o                         
 -12   5   6        125.11        124.90         7.02 o                         
 -11   5   6          2.89          1.38         1.04 o                         
 -10   5   6         78.71         86.58         4.05 o                         
  -9   5   6        173.86        180.59         6.92 o                         
  -8   5   6        136.63        146.24         7.61 o                         
  -7   5   6        425.54        449.14        21.00 o                         
  -6   5   6         40.69         38.24         2.46 o                         
  -5   5   6        124.25        117.19         3.52 o                         
  -4   5   6         22.83         24.63         1.16 o                         
  -3   5   6        772.13        733.79        16.67 o                         
  -2   5   6        128.07        128.29         3.32 o                         
  -1   5   6        247.84        232.33         5.81 o                         
   0   5   6          6.32          4.63         0.69 o                         
   1   5   6        482.18        473.39        12.38 o                         
   2   5   6        289.72        294.04         8.63 o                         
   3   5   6         10.17         11.29         0.95 o                         
   4   5   6         33.83         30.78         1.82 o                         
   5   5   6         56.32         57.24         2.13 o                         
   6   5   6          1.62         -0.73         0.73 o                         
   7   5   6          9.22          8.03         0.97 o                         
   8   5   6         40.87         35.25         2.87 o                         
   9   5   6          3.90          3.86         1.07 o                         
 -11   6   6         19.90         17.87         2.08 o                         
 -10   6   6         31.91         33.99         2.51 o                         
  -9   6   6         53.95         61.78         3.41 o                         
  -8   6   6        394.08        414.00        14.26 o                         
  -7   6   6         10.17         10.85         1.40 o                         
  -6   6   6         11.83         10.38         1.43 o                         
  -5   6   6         16.45         14.43         1.34 o                         
  -4   6   6        189.82        217.78         6.38 o                         
  -3   6   6         27.82         29.56         1.46 o                         
  -2   6   6        463.75        452.50        11.24 o                         
  -1   6   6         48.94         57.69         3.05 o                         
   0   6   6          4.52          9.74         1.20 o                         
   1   6   6          0.04         -0.44         0.53 o                         
   2   6   6         37.60         49.46         2.31 o                         
   3   6   6         25.29         28.03         1.44 o                         
   4   6   6         51.88         49.21         2.54 o                         
   5   6   6         21.91         19.79         1.57 o                         
   6   6   6         57.20         55.20         2.88 o                         
   7   6   6          0.21          0.81         0.95 o                         
   8   6   6         57.00         49.79         2.69 o                         
 -10   7   6          0.05         -0.87         1.38 o                         
  -9   7   6         70.33         59.47         4.22 o                         
  -8   7   6          2.75          3.14         1.21 o                         
  -7   7   6          0.01         -0.94         0.94 o                         
  -6   7   6         61.74         60.30         3.44 o                         
  -5   7   6         68.83         62.39         2.93 o                         
  -4   7   6         58.07         60.03         2.51 o                         
  -3   7   6          1.35          1.91         0.55 o                         
  -2   7   6          0.06         -0.05         0.62 o                         
  -1   7   6        130.72        149.16         5.47 o                         
   0   7   6         20.31         21.41         1.56 o                         
   1   7   6          9.72          9.10         1.33 o                         
   2   7   6          0.65          0.49         0.72 o                         
   3   7   6         65.88         74.66         3.20 o                         
   4   7   6         44.80         52.32         3.40 o                         
   5   7   6         27.18         27.36         2.61 o                         
   6   7   6         34.38         33.14         2.35 o                         
   7   7   6         46.12         49.66         3.24 o                         
  -8   8   6          3.81          2.11         2.14 o                         
  -7   8   6         32.21         31.97         2.80 o                         
  -6   8   6          1.07          2.25         1.10 o                         
  -5   8   6         18.64         15.49         2.18 o                         
  -4   8   6         13.78         11.35         1.44 o                         
  -3   8   6          0.01         -1.05         1.12 o                         
  -2   8   6         19.73         14.08         1.10 o                         
  -1   8   6          2.84          7.53         1.07 o                         
   0   8   6          3.17          3.12         1.02 o                         
   1   8   6         27.59         24.74         1.74 o                         
   2   8   6          9.66          7.05         1.16 o                         
   3   8   6         34.12         33.22         2.59 o                         
   4   8   6         10.14          4.68         1.37 o                         
   5   8   6         10.11          9.24         1.89 o                         
  -5   9   6         21.45         20.41         2.51 o                         
  -4   9   6         14.99         11.11         1.76 o                         
  -3   9   6          0.01          0.77         1.41 o                         
  -2   9   6          7.10          5.94         1.13 o                         
  -1   9   6          4.35          6.21         1.14 o                         
   0   9   6        105.04        113.89         4.26 o                         
   1   9   6          0.82          1.23         1.22 o                         
   2   9   6         22.22         21.91         2.09 o                         
   3   9   6          6.15          4.14         2.61 o                         
 -13   1   7         72.55         73.98         3.21 o                         
 -12   1   7          1.13          0.38         0.77 o                         
 -11   1   7        223.04        213.38         7.90 o                         
 -10   1   7        497.66        504.56        17.96 o                         
  -9   1   7        122.75        115.96         2.99 o                         
  -8   1   7         54.62         58.05         1.76 o                         
  -7   1   7        695.71        675.61        15.39 o                         
  -6   1   7       1388.12       1355.36        27.58 o                         
  -5   1   7          8.16          7.00         0.61 o                         
  -4   1   7        491.39        544.65        12.86 o                         
  -3   1   7       1388.74       1352.51        28.67 o                         
  -2   1   7        639.41        606.69        13.79 o                         
  -1   1   7         34.84         33.25         1.42 o                         
   0   1   7        176.79        159.95         3.73 o                         
   1   1   7         86.96         76.70         1.97 o                         
   2   1   7          0.23          0.23         0.34 o                         
   3   1   7        224.08        220.90         5.15 o                         
   4   1   7          0.87          1.27         0.52 o                         
   5   1   7          1.95          1.32         0.50 o                         
   6   1   7          6.61          5.52         0.67 o                         
   7   1   7          0.07          0.19         0.57 o                         
   8   1   7         40.59         47.69         2.93 o                         
   9   1   7         28.96         29.49         1.96 o                         
  10   1   7          7.48          4.63         1.33 o                         
 -13   2   7          4.42          3.97         1.00 o                         
 -12   2   7         27.20         30.19         1.85 o                         
 -11   2   7         57.67         56.15         3.67 o                         
 -10   2   7         20.41         22.91         1.36 o                         
  -9   2   7          2.86          3.54         0.69 o                         
  -8   2   7        126.61        114.28         3.24 o                         
  -7   2   7          0.73          2.96         0.39 o                         
  -6   2   7        258.75        248.84         5.53 o                         
  -5   2   7        639.43        634.95        12.23 o                         
  -4   2   7          7.20          3.68         0.50 o                         
  -3   2   7          0.07          0.50         0.36 o                         
  -2   2   7        222.59        210.87         4.94 o                         
  -1   2   7          7.98          5.53         0.52 o                         
   0   2   7         19.31         16.40         0.88 o                         
   1   2   7         62.70         63.80         1.89 o                         
   2   2   7        575.70        559.09        11.25 o                         
   3   2   7        139.65        127.09         3.23 o                         
   4   2   7        143.63        133.89         3.34 o                         
   5   2   7        335.04        338.86         8.99 o                         
   6   2   7        135.47        131.06         3.53 o                         
   7   2   7          4.03          4.57         0.77 o                         
   8   2   7         39.48         41.58         2.24 o                         
   9   2   7         34.00         34.41         2.09 o                         
  10   2   7          3.88          0.91         1.14 o                         
 -13   3   7         14.19         14.15         1.55 o                         
 -12   3   7        107.90        105.57         3.81 o                         
 -11   3   7         26.92         29.61         1.78 o                         
 -10   3   7         18.60         20.27         1.36 o                         
  -9   3   7          0.07         -0.57         0.57 o                         
  -8   3   7         86.94         86.07         2.88 o                         
  -7   3   7        157.79        184.97         5.28 o                         
  -6   3   7          3.36          3.68         0.44 o                         
  -5   3   7        161.76        148.43         3.74 o                         
  -4   3   7         35.97         40.44         1.45 o                         
  -3   3   7          0.03         -0.41         0.41 o                         
  -2   3   7         43.70         44.98         1.39 o                         
  -1   3   7          2.42          1.75         0.44 o                         
   0   3   7         22.29         17.53         1.02 o                         
   1   3   7        177.79        178.95         4.36 o                         
   2   3   7        234.31        238.24         5.58 o                         
   3   3   7        814.78        795.76        19.02 o                         
   4   3   7         34.38         44.66         1.86 o                         
   5   3   7         59.95         59.71         1.89 o                         
   6   3   7          3.23          3.48         0.85 o                         
   7   3   7         40.26         44.04         2.33 o                         
   8   3   7         12.01         14.33         1.34 o                         
   9   3   7         12.14         11.91         1.55 o                         
  10   3   7          0.57          0.86         1.74 o                         
 -12   4   7          0.48          0.12         1.35 o                         
 -11   4   7         31.16         27.10         1.81 o                         
 -10   4   7          8.76          8.07         1.62 o                         
  -9   4   7         18.23         17.44         1.48 o                         
  -8   4   7        258.57        266.86         8.57 o                         
  -7   4   7          5.29          6.51         0.99 o                         
  -6   4   7          6.38          5.49         0.65 o                         
  -5   4   7         45.89         46.35         1.89 o                         
  -4   4   7          7.09          4.33         0.70 o                         
  -3   4   7        443.33        426.86        10.53 o                         
  -2   4   7        387.71        383.77         9.05 o                         
  -1   4   7          4.60          5.97         0.76 o                         
   0   4   7        421.57        409.38        10.29 o                         
   1   4   7        902.48        892.36        28.53 o                         
   2   4   7        107.04        111.69         4.05 o                         
   3   4   7          6.76          7.15         0.93 o                         
   4   4   7        432.22        401.52         9.93 o                         
   5   4   7        192.82        189.56         5.34 o                         
   6   4   7          1.69          0.58         0.72 o                         
   7   4   7         73.26         77.38         3.66 o                         
   8   4   7        151.82        158.92         5.76 o                         
   9   4   7         56.18         44.83         2.80 o                         
 -11   5   7          0.39         -0.50         1.12 o                         
 -10   5   7         32.24         34.48         2.53 o                         
  -9   5   7          0.36          1.74         1.04 o                         
  -8   5   7         21.28         17.78         1.80 o                         
  -7   5   7         56.63         52.52         2.40 o                         
  -6   5   7          3.08          0.80         0.85 o                         
  -5   5   7          0.48          2.66         0.58 o                         
  -4   5   7         74.76         74.85         2.26 o                         
  -3   5   7         88.83         81.36         2.44 o                         
  -2   5   7          3.49          1.08         0.62 o                         
  -1   5   7        313.85        339.35        11.07 o                         
   0   5   7         98.38        108.89         3.78 o                         
   1   5   7        300.74        317.21        11.53 o                         
   2   5   7          1.48          1.17         0.87 o                         
   3   5   7         22.80         26.34         1.62 o                         
   4   5   7         86.37         91.19         3.98 o                         
   5   5   7          0.61         -0.31         0.67 o                         
   6   5   7         14.26         16.97         1.43 o                         
   7   5   7         41.16         47.31         2.50 o                         
   8   5   7         15.77         19.98         1.96 o                         
 -10   6   7          0.24         -1.22         1.22 o                         
  -9   6   7         43.59         39.61         3.17 o                         
  -8   6   7         72.77         74.66         5.21 o                         
  -7   6   7         66.63         63.61         3.89 o                         
  -6   6   7         13.88         15.51         1.99 o                         
  -5   6   7         25.54         25.28         1.42 o                         
  -4   6   7        103.23        118.73         4.14 o                         
  -3   6   7         50.72         55.35         2.69 o                         
  -2   6   7          7.22          5.38         0.73 o                         
  -1   6   7          7.66          9.44         1.09 o                         
   0   6   7         81.56         82.19         3.05 o                         
   1   6   7         42.35         49.76         2.22 o                         
   2   6   7          4.58          1.83         0.67 o                         
   3   6   7         31.41         24.85         1.51 o                         
   4   6   7          3.88          3.15         0.89 o                         
   5   6   7         31.16         31.23         1.87 o                         
   6   6   7          2.74          3.70         1.16 o                         
   7   6   7          5.68          6.05         1.12 o                         
  -9   7   7         23.97         22.85         2.25 o                         
  -8   7   7          3.85          2.61         1.22 o                         
  -7   7   7         55.51         55.74         3.46 o                         
  -6   7   7         17.15         16.56         1.83 o                         
  -5   7   7          2.54          2.84         0.95 o                         
  -4   7   7         22.82         19.57         0.96 o                         
  -3   7   7         40.69         40.78         2.22 o                         
  -2   7   7          1.20          0.01         0.73 o                         
  -1   7   7         22.59         27.35         1.76 o                         
   0   7   7        175.32        181.88         5.63 o                         
   1   7   7          0.45          0.80         0.75 o                         
   2   7   7          8.87          8.22         1.42 o                         
   3   7   7         10.88         12.78         1.44 o                         
   4   7   7         29.23         30.80         2.48 o                         
   5   7   7          7.08          7.88         1.56 o                         
   6   7   7         24.28         18.77         2.44 o                         
  -7   8   7          6.50          7.49         1.69 o                         
  -6   8   7         19.40         14.29         1.81 o                         
  -5   8   7         32.06         31.47         2.64 o                         
  -4   8   7         53.56         55.15         2.60 o                         
  -3   8   7          6.58          8.23         1.02 o                         
  -2   8   7          9.19          7.50         1.13 o                         
  -1   8   7         89.60         93.55         6.51 o                         
   0   8   7          5.83          7.55         1.18 o                         
   1   8   7          1.32         -0.95         0.95 o                         
   2   8   7          2.02          1.30         1.11 o                         
   3   8   7          2.27          0.27         1.74 o                         
   4   8   7          7.93          9.50         2.37 o                         
  -4   9   7         11.99          9.80         2.05 o                         
  -3   9   7          4.37          0.81         1.50 o                         
  -2   9   7          0.21         -1.18         1.18 o                         
  -1   9   7          0.39          0.06         1.14 o                         
   0   9   7          2.46          2.57         1.11 o                         
   1   9   7          3.52         -0.18         1.21 o                         
 -13   0   8         56.26         60.17         4.15 o                         
 -12   0   8        372.50        395.73        19.66 o                         
 -11   0   8          9.74          9.42         1.37 o                         
 -10   0   8        108.16         96.37         4.47 o                         
  -9   0   8          3.41          0.84         0.79 o                         
  -8   0   8        468.55        472.28        15.62 o                         
  -7   0   8        588.22        602.26        20.01 o                         
  -6   0   8       2605.64       2451.32        86.14 o                         
  -5   0   8        191.92        183.37         8.84 o                         
  -4   0   8       1440.85       1326.75        54.33 o                         
  -3   0   8        794.71        841.23        32.89 o                         
  -2   0   8        105.01         86.98         4.73 o                         
  -1   0   8        505.75        454.06        13.60 o                         
   0   0   8        410.51        416.67        12.59 o                         
   1   0   8       2355.63       2326.60        79.73 o                         
   2   0   8        476.37        451.96        16.67 o                         
   3   0   8        308.52        298.07        11.80 o                         
   4   0   8         51.38         47.94         2.65 o                         
   5   0   8        600.61        644.83        37.94 o                         
   6   0   8        302.36        348.43        17.00 o                         
   7   0   8         45.56         57.83         3.00 o                         
   8   0   8         12.89         12.58         1.57 o                         
   9   0   8          0.08         -0.82         0.82 o                         
 -13   1   8         74.33         66.46         2.89 o                         
 -12   1   8         26.80         21.06         1.81 o                         
 -11   1   8        440.01        430.27        13.35 o                         
 -10   1   8         17.42         14.47         0.83 o                         
  -9   1   8         11.95         12.20         0.81 o                         
  -8   1   8        218.70        226.96         5.40 o                         
  -7   1   8        257.31        259.53         7.55 o                         
  -6   1   8       1956.92       1922.97        42.69 o                         
  -5   1   8        422.49        421.78         9.40 o                         
  -4   1   8          7.57         10.39         0.74 o                         
  -3   1   8         11.85          9.72         0.79 o                         
  -2   1   8        437.58        427.42        10.02 o                         
  -1   1   8        331.56        329.02         7.44 o                         
   0   1   8       1107.05       1041.51        21.35 o                         
   1   1   8         37.31         42.97         1.51 o                         
   2   1   8        181.41        194.02         5.38 o                         
   3   1   8         13.91         14.72         0.98 o                         
   4   1   8         34.92         28.04         1.39 o                         
   5   1   8        159.86        160.22         7.33 o                         
   6   1   8        243.55        281.44        11.96 o                         
   7   1   8         55.36         59.29         3.09 o                         
   8   1   8         93.94        100.20         4.14 o                         
   9   1   8          1.83          1.01         0.93 o                         
  10   1   8          2.24          1.80         1.95 o                         
 -13   2   8         30.82         29.25         2.79 o                         
 -12   2   8        254.92        239.37         7.38 o                         
 -11   2   8         27.32         25.62         1.75 o                         
 -10   2   8         36.04         37.61         2.24 o                         
  -9   2   8         41.49         41.00         1.82 o                         
  -8   2   8         94.02         97.07         2.70 o                         
  -7   2   8       1274.60       1261.84        26.99 o                         
  -6   2   8        123.24        129.14         3.20 o                         
  -5   2   8          2.24          1.15         0.49 o                         
  -4   2   8        146.43        133.55         3.45 o                         
  -3   2   8        339.60        324.93         7.76 o                         
  -2   2   8       1413.65       1395.89        31.25 o                         
  -1   2   8        142.28        140.00         3.85 o                         
   0   2   8         59.50         56.06         2.13 o                         
   1   2   8          6.88          8.77         0.95 o                         
   2   2   8        291.46        302.52         8.14 o                         
   3   2   8         63.24         57.56         2.14 o                         
   4   2   8        860.83        841.84        22.88 o                         
   5   2   8         66.09         78.88         3.21 o                         
   6   2   8          0.37         -0.06         0.45 o                         
   7   2   8         19.85         20.48         1.53 o                         
   8   2   8         46.43         47.75         2.35 o                         
   9   2   8         67.74         57.78         2.87 o                         
 -12   3   8          6.73          6.80         1.10 o                         
 -11   3   8          1.80          1.93         0.78 o                         
 -10   3   8        653.27        646.21        16.95 o                         
  -9   3   8        208.39        211.45         6.08 o                         
  -8   3   8        200.57        209.11         6.40 o                         
  -7   3   8        192.91        196.68         5.61 o                         
  -6   3   8         25.39         35.55         1.66 o                         
  -5   3   8        159.73        162.62         5.83 o                         
  -4   3   8        386.15        376.47        10.00 o                         
  -3   3   8       1100.54       1041.19        31.81 o                         
  -2   3   8          2.84          1.23         0.63 o                         
  -1   3   8        358.28        356.20         9.49 o                         
   0   3   8        156.07        165.96         6.49 o                         
   1   3   8        271.78        272.48         9.52 o                         
   2   3   8          0.26          0.57         0.80 o                         
   3   3   8        190.43        201.30         6.15 o                         
   4   3   8          7.72          8.19         0.79 o                         
   5   3   8        215.72        225.36         7.06 o                         
   6   3   8          2.37          1.98         0.80 o                         
   7   3   8          0.08         -0.94         0.94 o                         
   8   3   8          6.52          9.13         1.25 o                         
   9   3   8         33.08         27.47         2.04 o                         
 -12   4   8          3.35          1.97         1.37 o                         
 -11   4   8        139.34        144.51         6.82 o                         
 -10   4   8         39.59         43.30         2.33 o                         
  -9   4   8        114.45        115.22         4.44 o                         
  -8   4   8        129.85        137.30         5.57 o                         
  -7   4   8         35.65         32.97         2.14 o                         
  -6   4   8         28.09         30.18         1.78 o                         
  -5   4   8         32.04         36.82         1.76 o                         
  -4   4   8        309.03        318.79         9.28 o                         
  -3   4   8          9.58         12.06         0.99 o                         
  -2   4   8        340.99        325.68         8.30 o                         
  -1   4   8         88.95         94.61         3.26 o                         
   0   4   8        102.29        103.59         4.62 o                         
   1   4   8        194.07        197.31         7.65 o                         
   2   4   8         45.20         44.34         2.35 o                         
   3   4   8         34.34         35.57         1.83 o                         
   4   4   8        212.04        228.13        10.57 o                         
   5   4   8          2.31          0.24         0.54 o                         
   6   4   8         11.58         14.34         1.56 o                         
   7   4   8         17.78         14.81         1.41 o                         
   8   4   8         21.84         22.77         1.86 o                         
 -11   5   8        159.91        166.48         7.62 o                         
 -10   5   8         10.64          8.28         1.37 o                         
  -9   5   8          0.02          2.31         1.06 o                         
  -8   5   8          2.42          1.27         0.90 o                         
  -7   5   8        143.41        140.61         5.81 o                         
  -6   5   8        354.17        338.46        10.61 o                         
  -5   5   8          5.13          3.99         0.68 o                         
  -4   5   8         11.26         11.44         0.94 o                         
  -3   5   8         22.61         24.33         1.55 o                         
  -2   5   8         11.04         10.41         1.05 o                         
  -1   5   8         33.38         36.22         2.09 o                         
   0   5   8        204.68        227.85        10.71 o                         
   1   5   8         85.40         94.20         4.17 o                         
   2   5   8          0.50          1.51         1.03 o                         
   3   5   8        131.50        121.87         4.44 o                         
   4   5   8          4.56          3.69         0.51 o                         
   5   5   8          6.06          5.06         0.82 o                         
   6   5   8         28.72         32.07         2.31 o                         
   7   5   8         30.65         28.25         2.03 o                         
   8   5   8         78.57         75.99         3.34 o                         
 -10   6   8         23.92         26.04         2.33 o                         
  -9   6   8          9.74          7.10         1.48 o                         
  -8   6   8         54.51         68.69         4.52 o                         
  -7   6   8         53.78         57.37         3.51 o                         
  -6   6   8         61.04         55.76         2.33 o                         
  -5   6   8         97.42        104.01         3.95 o                         
  -4   6   8          0.69          0.39         0.61 o                         
  -3   6   8          1.46         -0.41         0.62 o                         
  -2   6   8          0.06         -0.74         0.78 o                         
  -1   6   8        124.54        139.03         4.45 o                         
   0   6   8         75.88         70.37         3.10 o                         
   1   6   8        266.34        254.69         7.87 o                         
   2   6   8          1.23          1.32         1.01 o                         
   3   6   8          0.16          0.43         0.73 o                         
   4   6   8         10.90         10.98         1.41 o                         
   5   6   8         53.72         52.02         2.29 o                         
   6   6   8          1.42          0.29         1.02 o                         
   7   6   8        152.30        186.65        17.82 o                         
  -9   7   8         11.82         10.79         1.67 o                         
  -8   7   8          1.17         -1.32         1.32 o                         
  -7   7   8          1.00          2.74         1.31 o                         
  -6   7   8          3.20          0.17         1.12 o                         
  -5   7   8        105.29        120.73         4.24 o                         
  -4   7   8          5.10          7.80         1.03 o                         
  -3   7   8          2.23          0.25         0.72 o                         
  -2   7   8          8.24          6.23         1.41 o                         
  -1   7   8         36.80         39.74         2.11 o                         
   0   7   8        179.73        208.90         6.33 o                         
   1   7   8          2.02          3.73         0.96 o                         
   2   7   8         22.60         24.15         1.62 o                         
   3   7   8          4.42          5.32         1.39 o                         
   4   7   8         57.78         61.87         3.72 o                         
   5   7   8         46.88         47.78         3.25 o                         
  -6   8   8          0.42         -1.04         1.40 o                         
  -5   8   8          5.89          3.20         1.42 o                         
  -4   8   8          4.34         -0.60         1.24 o                         
  -3   8   8         47.65         42.49         2.20 o                         
  -2   8   8         19.72         19.09         1.59 o                         
  -1   8   8         41.68         37.16         2.16 o                         
   0   8   8         27.42         24.37         1.76 o                         
   1   8   8          1.22         -1.20         1.38 o                         
   2   8   8         16.51         15.19         1.95 o                         
   3   8   8          6.51          2.31         1.71 o                         
 -13   1   9         40.38         35.89         2.26 o                         
 -12   1   9          0.34          0.26         0.85 o                         
 -11   1   9        115.14        114.16         5.73 o                         
 -10   1   9        228.63        227.55         5.98 o                         
  -9   1   9        106.58        106.04         3.11 o                         
  -8   1   9          8.19          5.44         0.65 o                         
  -7   1   9        156.57        176.16         4.88 o                         
  -6   1   9         83.13         92.90         3.33 o                         
  -5   1   9          0.58          1.24         0.57 o                         
  -4   1   9         46.11         44.10         1.83 o                         
  -3   1   9         75.61         73.30         2.60 o                         
  -2   1   9         34.17         36.34         1.66 o                         
  -1   1   9          7.91          6.87         0.91 o                         
   0   1   9          0.08          0.47         0.51 o                         
   1   1   9          0.17          0.63         0.59 o                         
   2   1   9         89.75         89.04         2.98 o                         
   3   1   9          5.00          5.12         0.79 o                         
   4   1   9         63.78         59.56         2.59 o                         
   5   1   9         97.92         98.92         4.05 o                         
   6   1   9        102.78        113.56         4.87 o                         
   7   1   9         11.64         11.96         0.94 o                         
   8   1   9         25.27         23.90         2.29 o                         
   9   1   9         36.69         33.28         2.42 o                         
 -12   2   9         45.52         39.57         2.29 o                         
 -11   2   9         21.97         22.29         1.66 o                         
 -10   2   9         22.54         18.89         1.74 o                         
  -9   2   9        110.74        108.00         3.88 o                         
  -8   2   9         24.73         27.73         1.27 o                         
  -7   2   9         11.34         15.87         1.06 o                         
  -6   2   9        543.99        548.82        14.16 o                         
  -5   2   9          7.84          6.93         0.83 o                         
  -4   2   9         42.72         41.39         1.86 o                         
  -3   2   9        430.00        428.64        10.66 o                         
  -2   2   9        663.03        601.45        16.60 o                         
  -1   2   9         19.48         18.83         1.52 o                         
   0   2   9          8.32          7.96         0.91 o                         
   1   2   9        328.00        304.29         8.85 o                         
   2   2   9         43.33         42.75         1.95 o                         
   3   2   9        189.03        195.07         6.76 o                         
   4   2   9        125.10        139.64         5.85 o                         
   5   2   9        162.98        175.00         6.11 o                         
   6   2   9         12.74         10.80         0.90 o                         
   7   2   9          1.57          2.33         1.06 o                         
   8   2   9         29.57         26.06         2.10 o                         
 -12   3   9          8.87         12.70         1.47 o                         
 -11   3   9          2.57          3.82         0.95 o                         
 -10   3   9         24.57         25.55         1.68 o                         
  -9   3   9          5.78          3.29         1.57 o                         
  -8   3   9         36.99         35.51         2.16 o                         
  -7   3   9         10.59          9.55         1.24 o                         
  -6   3   9         96.50        106.27         3.48 o                         
  -5   3   9        131.48        163.24         6.29 o                         
  -4   3   9        109.49        109.59         3.98 o                         
  -3   3   9         44.75         50.53         2.07 o                         
  -2   3   9         84.05         80.67         3.77 o                         
  -1   3   9         22.34         27.75         1.80 o                         
   0   3   9         46.36         62.55         2.95 o                         
   1   3   9        323.52        341.78        15.20 o                         
   2   3   9          9.37          9.57         1.23 o                         
   3   3   9          1.56          4.91         0.76 o                         
   4   3   9          2.32          1.81         0.58 o                         
   5   3   9         29.79         31.55         1.42 o                         
   6   3   9          0.05         -0.51         0.51 o                         
   7   3   9         58.25         57.16         3.28 o                         
   8   3   9         19.06         14.09         1.46 o                         
 -11   4   9         13.41         13.82         1.66 o                         
 -10   4   9         46.24         55.64         2.99 o                         
  -9   4   9          1.89          1.60         0.96 o                         
  -8   4   9          3.37          2.28         0.89 o                         
  -7   4   9        298.97        285.74         8.42 o                         
  -6   4   9         94.85         90.92         2.85 o                         
  -5   4   9        200.30        194.70         6.63 o                         
  -4   4   9          6.52          8.43         1.06 o                         
  -3   4   9        129.18        121.13         4.51 o                         
  -2   4   9        128.22        124.58         3.96 o                         
  -1   4   9         27.95         34.31         2.40 o                         
   0   4   9        193.09        201.24        10.93 o                         
   1   4   9        257.52        249.31         8.07 o                         
   2   4   9        150.27        143.94         5.07 o                         
   3   4   9         59.68         65.55         2.91 o                         
   4   4   9         34.65         30.52         1.81 o                         
   5   4   9         44.60         45.47         3.17 o                         
   6   4   9          4.20          2.81         0.96 o                         
   7   4   9         25.98         25.86         2.05 o                         
 -11   5   9         18.04         18.58         1.78 o                         
 -10   5   9         31.90         29.56         3.65 o                         
  -9   5   9          0.32          0.93         1.11 o                         
  -8   5   9         52.43         55.88         2.90 o                         
  -7   5   9        148.33        156.07         5.67 o                         
  -6   5   9         57.53         56.13         2.18 o                         
  -5   5   9         28.43         29.73         1.68 o                         
  -4   5   9         56.52         73.95         2.62 o                         
  -3   5   9         78.15         79.30         3.11 o                         
  -2   5   9         15.45         17.19         1.48 o                         
  -1   5   9         74.29         90.06         4.13 o                         
   0   5   9        112.49        151.72         6.78 o                         
   1   5   9          8.07          5.52         1.51 o                         
   2   5   9         65.91         60.97         2.86 o                         
   3   5   9         53.88         57.56         2.54 o                         
   4   5   9         42.06         46.37         2.05 o                         
   5   5   9          1.58          2.56         0.95 o                         
   6   5   9         23.91         19.85         1.90 o                         
   7   5   9          2.87         -1.18         1.19 o                         
  -9   6   9         11.28         11.33         1.60 o                         
  -8   6   9         14.83         15.38         1.90 o                         
  -7   6   9         19.42         23.98         1.64 o                         
  -6   6   9          0.74          1.71         1.04 o                         
  -5   6   9          8.79          6.43         0.96 o                         
  -4   6   9         30.44         25.68         1.41 o                         
  -3   6   9        106.83        108.30         3.72 o                         
  -2   6   9         18.87         22.02         1.60 o                         
  -1   6   9         13.74         12.90         1.51 o                         
   0   6   9         28.90         23.71         2.20 o                         
   1   6   9         10.63          6.23         1.61 o                         
   2   6   9         18.19         16.91         1.60 o                         
   3   6   9          0.24         -0.70         0.96 o                         
   4   6   9         10.62          8.37         1.30 o                         
   5   6   9          0.09         -1.06         1.06 o                         
  -8   7   9         43.41         38.34         3.09 o                         
  -7   7   9          9.43         10.31         2.07 o                         
  -6   7   9          2.80          0.62         2.29 o                         
  -5   7   9          0.78          0.31         0.78 o                         
  -4   7   9         44.32         40.48         2.10 o                         
  -3   7   9         18.11         19.13         1.56 o                         
  -2   7   9          9.57         10.66         1.48 o                         
  -1   7   9         23.26         23.21         1.73 o                         
   0   7   9          5.20          6.66         1.32 o                         
   1   7   9          8.80          6.81         1.39 o                         
   2   7   9          3.02          2.01         1.31 o                         
   3   7   9          4.62          4.53         1.81 o                         
   4   7   9          0.45          1.20         1.33 o                         
  -5   8   9          6.59          2.78         2.28 o                         
  -4   8   9         19.69         16.10         1.61 o                         
  -3   8   9          2.03          0.40         1.34 o                         
  -2   8   9          1.89          0.27         1.04 o                         
  -1   8   9          5.93          4.83         1.32 o                         
   0   8   9          5.14          5.35         1.46 o                         
   1   8   9          0.38         -0.23         1.21 o                         
 -12   0  10        117.30        162.34        20.64 o                         
 -11   0  10         69.20         68.82         4.46 o                         
 -10   0  10         61.50         66.28         3.42 o                         
  -9   0  10        367.77        382.71        14.50 o                         
  -8   0  10         79.82         90.15         6.42 o                         
  -7   0  10        769.77        720.55        30.57 o                         
  -6   0  10        316.49        314.02        12.11 o                         
  -5   0  10        160.76        147.85         8.03 o                         
  -4   0  10        197.63        211.67         9.23 o                         
  -3   0  10        734.26        733.32        26.57 o                         
  -2   0  10       1738.84       1569.60        64.26 o                         
  -1   0  10         26.05         24.71         2.17 o                         
   0   0  10         40.68         44.82         3.03 o                         
   1   0  10        186.11        173.82         9.75 o                         
   2   0  10         90.63         87.18         4.31 o                         
   3   0  10         35.32         43.89         2.94 o                         
   4   0  10        308.59        298.45        11.66 o                         
   5   0  10         22.89         22.51         2.08 o                         
   6   0  10          5.34          4.08         1.07 o                         
   7   0  10          1.27          0.40         1.14 o                         
   8   0  10         38.30         35.76         4.00 o                         
 -12   1  10          1.91          1.13         1.30 o                         
 -11   1  10         36.27         35.32         2.22 o                         
 -10   1  10        241.12        248.87         6.42 o                         
  -9   1  10         29.64         32.07         1.48 o                         
  -8   1  10         73.65         84.68         2.79 o                         
  -7   1  10          5.99          4.27         0.68 o                         
  -6   1  10        384.58        405.20        15.85 o                         
  -5   1  10        117.26        107.92         3.55 o                         
  -4   1  10        125.48        125.99         4.24 o                         
  -3   1  10         70.93         70.92         2.61 o                         
  -2   1  10         45.16         50.54         2.35 o                         
  -1   1  10        163.47        159.66         5.82 o                         
   0   1  10        327.72        313.45        10.72 o                         
   1   1  10        166.42        183.12         5.70 o                         
   2   1  10         50.67         54.47         2.42 o                         
   3   1  10         32.81         36.43         1.87 o                         
   4   1  10          0.62          1.80         0.72 o                         
   5   1  10         52.77         53.44         2.32 o                         
   6   1  10          4.49          4.55         0.82 o                         
   7   1  10         24.06         26.08         1.63 o                         
   8   1  10          6.19          2.59         1.76 o                         
 -12   2  10        130.44        137.70         5.29 o                         
 -11   2  10        184.27        191.37         7.54 o                         
 -10   2  10        156.88        154.04         5.29 o                         
  -9   2  10          2.02          1.04         0.53 o                         
  -8   2  10         12.46         15.88         1.69 o                         
  -7   2  10         18.14         15.92         1.75 o                         
  -6   2  10        472.01        506.51        15.80 o                         
  -5   2  10         27.97         36.35         1.90 o                         
  -4   2  10        368.04        381.41        13.94 o                         
  -3   2  10         72.49         69.58         2.79 o                         
  -2   2  10          0.09         -0.58         0.58 o                         
  -1   2  10        324.79        342.07        14.06 o                         
   0   2  10        204.80        213.31        11.28 o                         
   1   2  10        204.32        204.53         7.14 o                         
   2   2  10          8.37          6.91         0.95 o                         
   3   2  10         19.95         26.50         1.57 o                         
   4   2  10         62.32         70.36         4.53 o                         
   5   2  10         25.90         23.41         1.52 o                         
   6   2  10          8.73          6.78         1.43 o                         
   7   2  10         19.97         17.78         1.73 o                         
 -11   3  10        273.86        281.57         9.34 o                         
 -10   3  10          0.86          0.16         0.85 o                         
  -9   3  10          5.62          2.91         1.55 o                         
  -8   3  10         22.90         20.10         1.38 o                         
  -7   3  10        284.25        318.04         8.75 o                         
  -6   3  10        236.40        239.38        10.44 o                         
  -5   3  10        284.25        280.30         8.50 o                         
  -4   3  10          3.08          2.16         1.36 o                         
  -3   3  10          3.69          1.63         0.91 o                         
  -2   3  10          0.18          0.03         0.78 o                         
  -1   3  10          8.71         12.68         1.68 o                         
   0   3  10        356.34        348.09        13.52 o                         
   1   3  10        221.63        235.91         7.82 o                         
   2   3  10         83.66         83.08         3.08 o                         
   3   3  10          9.94          8.56         1.44 o                         
   4   3  10         16.99         13.32         1.07 o                         
   5   3  10         13.18         12.67         1.18 o                         
   6   3  10        232.37        238.67        11.83 o                         
   7   3  10          4.26          5.08         1.25 o                         
 -11   4  10          0.83          0.87         1.10 o                         
 -10   4  10         12.84          8.52         1.46 o                         
  -9   4  10         17.22         15.01         1.62 o                         
  -8   4  10         60.51         62.05         2.93 o                         
  -7   4  10        220.28        221.90         5.65 o                         
  -6   4  10        167.60        163.87         5.10 o                         
  -5   4  10         22.37         24.40         1.68 o                         
  -4   4  10         96.70         99.95         4.44 o                         
  -3   4  10          0.02          0.68         0.73 o                         
  -2   4  10          0.12         -0.29         0.73 o                         
  -1   4  10        136.21        135.96         5.54 o                         
   0   4  10         51.41         64.16         4.95 o                         
   1   4  10        164.97        175.14         6.21 o                         
   2   4  10         59.55         64.82         2.58 o                         
   3   4  10         14.96         18.10         1.31 o                         
   4   4  10          2.67          1.49         0.78 o                         
   5   4  10         71.04         70.69         2.62 o                         
   6   4  10          0.91          0.96         1.04 o                         
 -10   5  10         66.22         59.76         4.10 o                         
  -9   5  10          1.61          0.66         1.25 o                         
  -8   5  10         83.13         82.69         7.61 o                         
  -7   5  10         15.79         17.19         1.35 o                         
  -6   5  10          2.37          1.72         0.87 o                         
  -5   5  10        134.90        157.81         6.08 o                         
  -4   5  10         44.81         41.73         2.69 o                         
  -3   5  10          5.41          3.30         1.01 o                         
  -2   5  10         90.22        105.40         4.29 o                         
  -1   5  10          0.80          1.64         0.91 o                         
   0   5  10        208.36        212.91         8.05 o                         
   1   5  10          3.07          2.26         0.85 o                         
   2   5  10         18.39         17.74         1.49 o                         
   3   5  10         59.91         61.38         3.91 o                         
   4   5  10         20.01         21.19         1.44 o                         
   5   5  10        120.64        120.09         4.95 o                         
  -8   6  10          2.43         -2.05         3.08 o                         
  -7   6  10        108.75         94.01         4.62 o                         
  -6   6  10         14.70         17.17         1.38 o                         
  -5   6  10         43.04         39.51         2.03 o                         
  -4   6  10          6.35          4.95         1.09 o                         
  -3   6  10        105.42        109.27         4.98 o                         
  -2   6  10         30.05         30.48         2.13 o                         
  -1   6  10        103.61        113.43         4.68 o                         
   0   6  10         31.24         37.69         3.31 o                         
   1   6  10          3.19          1.12         1.20 o                         
   2   6  10         95.94         92.51         3.99 o                         
   3   6  10          8.24          9.85         1.31 o                         
   4   6  10        102.87        107.49         4.68 o                         
  -6   7  10          0.49          0.14         1.41 o                         
  -5   7  10          7.96          7.30         1.52 o                         
  -4   7  10        112.48        116.58         4.30 o                         
  -3   7  10        104.37        112.63         4.33 o                         
  -2   7  10         16.19         15.18         1.52 o                         
  -1   7  10         15.77         15.56         1.58 o                         
   0   7  10          1.73          3.72         1.73 o                         
   1   7  10         53.72         60.20         3.18 o                         
   2   7  10          0.17          0.79         1.18 o                         
 -11   1  11         33.66         28.86         2.12 o                         
 -10   1  11         30.77         30.45         1.80 o                         
  -9   1  11          5.74          5.11         0.95 o                         
  -8   1  11         12.14         12.26         1.18 o                         
  -7   1  11         31.45         37.14         2.25 o                         
  -6   1  11         18.61         20.16         1.77 o                         
  -5   1  11         21.23         22.13         1.52 o                         
  -4   1  11          1.91          1.28         0.71 o                         
  -3   1  11         31.05         37.26         2.20 o                         
  -2   1  11        160.58        159.12         5.26 o                         
  -1   1  11        121.94        122.61         5.68 o                         
   0   1  11          0.00         -0.20         0.66 o                         
   1   1  11        112.17        113.37         4.11 o                         
   2   1  11        124.29        131.00         4.19 o                         
   3   1  11          0.10          0.90         0.70 o                         
   4   1  11         16.45         14.34         1.20 o                         
   5   1  11         75.37         67.94         2.68 o                         
   6   1  11         87.63         82.84         3.02 o                         
   7   1  11          0.03         -0.10         1.02 o                         
 -11   2  11          0.18         -0.91         0.91 o                         
 -10   2  11        100.81        110.38         4.55 o                         
  -9   2  11         20.91         20.21         1.31 o                         
  -8   2  11        109.78        102.73         3.09 o                         
  -7   2  11         66.06         71.22         3.39 o                         
  -6   2  11        131.00        125.17         5.63 o                         
  -5   2  11          0.21         -0.51         0.65 o                         
  -4   2  11          2.73          3.24         0.85 o                         
  -3   2  11        166.45        180.30         9.21 o                         
  -2   2  11        277.57        264.32        10.05 o                         
  -1   2  11         35.58         36.57         2.39 o                         
   0   2  11         28.52         34.63         2.28 o                         
   1   2  11        214.34        216.91         6.75 o                         
   2   2  11          0.04         -0.08         0.67 o                         
   3   2  11         10.93          9.11         1.15 o                         
   4   2  11          8.72          8.44         1.05 o                         
   5   2  11         18.86         13.60         1.23 o                         
   6   2  11         10.51         11.31         1.36 o                         
 -11   3  11         16.66         19.72         1.91 o                         
 -10   3  11          6.50          7.01         1.43 o                         
  -9   3  11          0.06         -1.00         1.00 o                         
  -8   3  11         31.72         30.28         1.73 o                         
  -7   3  11        111.94        124.78         4.16 o                         
  -6   3  11          0.86          3.48         0.86 o                         
  -5   3  11          0.11          1.07         0.81 o                         
  -4   3  11         13.08          7.23         1.04 o                         
  -3   3  11         10.58         10.70         1.25 o                         
  -2   3  11          4.32          6.49         1.15 o                         
  -1   3  11         35.47         33.72         2.11 o                         
   0   3  11         24.41         22.72         2.40 o                         
   1   3  11          9.60         12.93         1.45 o                         
   2   3  11         14.29         12.70         1.17 o                         
   3   3  11         53.52         53.26         2.39 o                         
   4   3  11          4.40          2.86         0.78 o                         
   5   3  11          8.53          9.49         1.16 o                         
   6   3  11         16.30         11.57         2.03 o                         
 -10   4  11         35.94         26.07         2.25 o                         
  -9   4  11        123.08        117.10         5.40 o                         
  -8   4  11         28.14         25.27         2.26 o                         
  -7   4  11         54.71         53.70         2.48 o                         
  -6   4  11        127.24        132.59         4.85 o                         
  -5   4  11        106.73        110.03         6.59 o                         
  -4   4  11         13.18         11.05         1.29 o                         
  -3   4  11        148.32        136.41         4.82 o                         
  -2   4  11         13.11         15.38         1.78 o                         
  -1   4  11          7.24          7.61         1.32 o                         
   0   4  11         26.70         27.61         2.13 o                         
   1   4  11          1.54          0.06         1.04 o                         
   2   4  11         25.01         21.97         1.59 o                         
   3   4  11         60.82         54.71         2.52 o                         
   4   4  11         29.45         28.63         1.75 o                         
   5   4  11          0.07          0.31         1.08 o                         
  -9   5  11          0.53         -1.13         1.13 o                         
  -8   5  11         18.40         25.41         2.41 o                         
  -7   5  11          5.22          6.90         1.23 o                         
  -6   5  11          0.30         -0.31         0.81 o                         
  -5   5  11         20.87         22.03         1.74 o                         
  -4   5  11        149.79        157.60         5.57 o                         
  -3   5  11         71.43         96.10         3.78 o                         
  -2   5  11          8.20          5.23         1.14 o                         
  -1   5  11          1.92          2.04         1.07 o                         
   0   5  11         21.78         21.05         1.91 o                         
   1   5  11          9.64          9.62         1.58 o                         
   2   5  11          6.73          4.77         1.06 o                         
   3   5  11         21.22         17.11         1.45 o                         
   4   5  11          1.26          2.12         1.12 o                         
  -7   6  11         16.19          8.89         2.38 o                         
  -6   6  11         20.65         15.65         2.08 o                         
  -5   6  11          6.99          5.13         1.22 o                         
  -4   6  11          3.92          3.52         1.13 o                         
  -3   6  11          4.70          7.90         1.31 o                         
  -2   6  11          3.10         -0.27         1.30 o                         
  -1   6  11          5.85          6.50         1.31 o                         
   0   6  11          0.35          0.99         1.53 o                         
   1   6  11          2.63          0.82         1.46 o                         
   2   6  11          0.01         -0.82         1.01 o                         
  -4   7  11          1.96          3.12         1.27 o                         
  -3   7  11         10.04          6.66         1.52 o                         
  -2   7  11          0.00          0.42         1.29 o                         
  -1   7  11          4.23          3.22         1.40 o                         
 -11   0  12         97.54        103.60         6.15 o                         
 -10   0  12        217.52        232.22         9.64 o                         
  -9   0  12          0.68         -0.23         1.22 o                         
  -8   0  12        194.09        191.15         8.23 o                         
  -7   0  12          2.45          2.45         1.23 o                         
  -6   0  12        215.78        226.13         9.86 o                         
  -5   0  12         36.64         40.54         4.61 o                         
  -4   0  12         60.01         60.76         3.60 o                         
  -3   0  12         50.69         46.31         3.18 o                         
  -2   0  12         38.51         39.93         3.06 o                         
  -1   0  12        153.24        157.27         6.94 o                         
   0   0  12        153.74        165.52        10.19 o                         
   1   0  12         76.61         75.07         4.87 o                         
   2   0  12         50.90         62.96         4.42 o                         
   3   0  12         41.66         43.11         5.95 o                         
   4   0  12          1.90          0.33         1.08 o                         
   5   0  12         18.62         12.25         1.80 o                         
 -11   1  12         92.14         97.35         4.24 o                         
 -10   1  12         20.61         18.44         1.69 o                         
  -9   1  12          3.14          2.51         0.91 o                         
  -8   1  12          0.02          0.16         0.73 o                         
  -7   1  12        153.49        160.50         5.58 o                         
  -6   1  12          1.09          0.74         0.91 o                         
  -5   1  12        229.16        236.80         6.90 o                         
  -4   1  12         38.86         38.74         2.51 o                         
  -3   1  12          0.01         -0.45         0.78 o                         
  -2   1  12          6.15          4.28         1.15 o                         
  -1   1  12         80.09         86.71         3.17 o                         
   0   1  12        141.04        130.97         5.22 o                         
   1   1  12        138.33        143.01         4.60 o                         
   2   1  12          1.00          2.15         0.80 o                         
   3   1  12         47.50         44.64         2.33 o                         
   4   1  12          1.96          1.51         0.86 o                         
   5   1  12          9.08          8.04         1.20 o                         
 -10   2  12         15.63         13.89         1.66 o                         
  -9   2  12        211.40        219.49         7.00 o                         
  -8   2  12         34.03         39.93         2.31 o                         
  -7   2  12        148.23        139.09         4.83 o                         
  -6   2  12          4.16          3.73         0.96 o                         
  -5   2  12        206.73        228.49         9.90 o                         
  -4   2  12         41.59         45.31         2.32 o                         
  -3   2  12         74.76         76.39         3.10 o                         
  -2   2  12         22.27         18.93         1.61 o                         
  -1   2  12         81.43         82.01         3.34 o                         
   0   2  12         31.37         37.99         2.13 o                         
   1   2  12          6.14          8.32         1.07 o                         
   2   2  12         25.88         22.73         1.70 o                         
   3   2  12         47.77         54.68         2.49 o                         
   4   2  12         11.41          8.51         1.16 o                         
   5   2  12         42.36         40.81         2.21 o                         
 -10   3  12         47.77         42.21         2.89 o                         
  -9   3  12         11.54         13.29         1.82 o                         
  -8   3  12        119.83        131.21         5.07 o                         
  -7   3  12         25.84         28.85         1.94 o                         
  -6   3  12         49.82         43.93         2.53 o                         
  -5   3  12         19.68         16.87         1.59 o                         
  -4   3  12        106.34        114.45         5.20 o                         
  -3   3  12          4.80          3.11         1.09 o                         
  -2   3  12        269.24        254.17         8.59 o                         
  -1   3  12         30.49         29.83         2.05 o                         
   0   3  12         46.89         45.66         3.87 o                         
   1   3  12          0.01         -0.59         0.80 o                         
   2   3  12        108.61        107.69         3.74 o                         
   3   3  12         46.60         43.80         2.47 o                         
   4   3  12          9.83          9.85         1.30 o                         
  -9   4  12         57.71         50.76         3.25 o                         
  -8   4  12          0.50         -0.83         1.18 o                         
  -7   4  12         75.43         78.17         3.27 o                         
  -6   4  12         47.54         48.10         2.71 o                         
  -5   4  12          9.41          6.11         1.12 o                         
  -4   4  12         23.02         20.10         1.77 o                         
  -3   4  12        129.19        164.04         8.55 o                         
  -2   4  12         17.17         18.04         1.80 o                         
  -1   4  12         70.30         72.35         3.62 o                         
   0   4  12          0.54          1.11         0.91 o                         
   1   4  12         13.05         12.72         1.34 o                         
   2   4  12         35.88         34.68         2.07 o                         
   3   4  12          4.10          5.09         1.09 o                         
   4   4  12         41.31         33.58         4.50 o                         
  -7   5  12          2.72         -0.66         1.46 o                         
  -6   5  12          3.39          4.22         1.44 o                         
  -5   5  12        112.62        116.04         4.42 o                         
  -4   5  12         18.80         18.97         1.82 o                         
  -3   5  12         71.10         84.89         3.83 o                         
  -2   5  12          8.03          6.72         1.34 o                         
  -1   5  12          1.22          0.49         1.04 o                         
   0   5  12          0.91          2.52         1.12 o                         
   1   5  12        114.48        130.29         5.79 o                         
   2   5  12         17.08         16.75         1.64 o                         
  -5   6  12          2.96          2.50         1.18 o                         
  -4   6  12         76.65         79.10         3.87 o                         
  -3   6  12          4.99          2.80         1.28 o                         
  -2   6  12          4.71          0.40         1.63 o                         
  -1   6  12          9.65          5.70         1.40 o                         
   0   6  12         56.71         63.90         3.59 o                         
  -9   1  13         19.75         22.10         1.65 o                         
  -8   1  13         38.00         35.41         2.07 o                         
  -7   1  13          4.32          2.02         0.94 o                         
  -6   1  13         36.02         41.18         2.48 o                         
  -5   1  13         35.01         37.65         2.15 o                         
  -4   1  13         16.44         17.36         1.49 o                         
  -3   1  13         17.86         14.13         1.37 o                         
  -2   1  13        190.29        181.65         6.03 o                         
  -1   1  13         51.90         56.75         2.93 o                         
   0   1  13          1.04          1.37         0.85 o                         
   1   1  13         34.33         28.42         1.82 o                         
   2   1  13         44.09         39.46         2.22 o                         
   3   1  13         12.00         12.94         1.48 o                         
   4   1  13          1.54         -0.09         1.03 o                         
  -9   2  13         57.60         52.79         3.14 o                         
  -8   2  13          0.02          0.48         1.11 o                         
  -7   2  13         71.34         74.62         3.36 o                         
  -6   2  13          5.06          3.18         1.01 o                         
  -5   2  13         14.97         14.81         1.64 o                         
  -4   2  13          2.77          0.43         1.22 o                         
  -3   2  13         79.31         81.92         3.73 o                         
  -2   2  13          5.63          5.12         1.07 o                         
  -1   2  13         15.49         20.41         1.63 o                         
   0   2  13         31.80         30.97         2.00 o                         
   1   2  13          1.12          1.30         0.93 o                         
   2   2  13          0.73          1.82         0.93 o                         
   3   2  13          0.48          0.85         1.04 o                         
  -8   3  13         21.08         23.91         2.21 o                         
  -7   3  13          0.65          1.18         1.29 o                         
  -6   3  13         30.59         23.52         2.11 o                         
  -5   3  13         19.69         20.37         1.83 o                         
  -4   3  13         11.77         12.46         1.60 o                         
  -3   3  13         41.21         49.99         2.81 o                         
  -2   3  13         19.34         17.76         1.72 o                         
  -1   3  13          0.92          1.67         0.89 o                         
   0   3  13          6.84          2.26         1.12 o                         
   1   3  13         10.28          7.11         1.19 o                         
   2   3  13          0.70         -0.41         0.94 o                         
   3   3  13          3.03         -0.09         1.07 o                         
  -7   4  13          5.45          2.82         1.32 o                         
  -6   4  13         66.12         59.89         3.37 o                         
  -5   4  13          0.40         -1.20         2.49 o                         
  -4   4  13         53.32         56.96         3.16 o                         
  -3   4  13          2.50          3.97         1.23 o                         
  -2   4  13         40.40         32.33         2.30 o                         
  -1   4  13          2.20          0.19         1.08 o                         
   0   4  13          7.05          6.40         1.15 o                         
   1   4  13          7.83          5.26         1.19 o                         
  -5   5  13          5.78          1.57         1.89 o                         
  -4   5  13          0.52          0.62         1.25 o                         
  -3   5  13         18.29         17.90         1.88 o                         
  -2   5  13          0.17          0.64         1.24 o                         
  -1   5  13         14.21         11.28         1.65 o                         
  -8   0  14         63.87         59.82         5.25 o                         
  -7   0  14        102.31         95.60         8.15 o                         
  -6   0  14         12.18         13.63         2.58 o                         
  -5   0  14        119.70        113.69         5.74 o                         
  -4   0  14          1.35          1.56         1.33 o                         
  -3   0  14        126.22        130.22         7.36 o                         
  -2   0  14         54.00         58.49         4.14 o                         
  -1   0  14        110.88        117.33         5.86 o                         
   0   0  14          1.50         -0.61         1.22 o                         
   1   0  14          0.40         -0.64         1.66 o                         
   2   0  14          8.67          5.10         3.18 o                         
  -8   1  14         59.55         59.51         2.98 o                         
  -7   1  14         48.20         50.99         3.00 o                         
  -6   1  14         14.85         15.15         2.46 o                         
  -5   1  14         56.40         49.06         2.65 o                         
  -4   1  14         44.09         46.83         2.55 o                         
  -3   1  14          9.27          6.35         1.13 o                         
  -2   1  14        157.06        164.96         5.36 o                         
  -1   1  14          3.65          5.11         1.03 o                         
   0   1  14          4.92          2.13         1.15 o                         
   1   1  14         10.40          9.47         1.43 o                         
   2   1  14         42.36         40.50         2.88 o                         
  -7   2  14          6.34          3.94         1.17 o                         
  -6   2  14         50.44         45.54         2.92 o                         
  -5   2  14         55.07         60.13        10.09 o                         
  -4   2  14         22.96         20.33         1.90 o                         
  -3   2  14         39.25         41.61         2.48 o                         
  -2   2  14          4.87          4.03         1.09 o                         
  -1   2  14         12.39          6.93         1.32 o                         
   0   2  14         20.83         22.79         2.16 o                         
   1   2  14          1.59          2.74         1.18 o                         
  -6   3  14         60.98         58.78         3.28 o                         
  -5   3  14        120.97        123.99         5.37 o                         
  -4   3  14          1.14          3.04         2.35 o                         
  -3   3  14         23.56         20.92         2.01 o                         
  -2   3  14          1.14          0.23         1.57 o                         
  -1   3  14         52.70         56.30         3.27 o                         
   0   3  14          1.98          1.33         1.29 o                         
  -4   1  15          6.14          6.25         1.25 o                         
  -3   1  15         19.12         18.08         1.87 o                         
                                                                                
